# Supplementary material for: Multiplexed single-cell profiling of chromatin states at genomic loci by expansion microscopy
Source: Nucleic Acids Res. 2021 May 28;49(14):e82. doi: 10.1093/nar/gkab423 (PMC8373070; doi:10.1093/nar/gkab423)
Supplement: gkab423_Supplemental_Files [file gkab423_supplemental_files.zip]

Archive with 2 entries (2 files):
- SCEPTRE_NAR_supplementary.pdf
- SCEPTRE_oligo_spreadsheet.xlsx
