# Supplementary material for: Multiplexed single-cell profiling of chromatin states at genomic loci by expansion microscopy
Source: Nucleic Acids Res. 2021 May 28;49(14):e82. doi: 10.1093/nar/gkab423 (PMC8373070; doi:10.1093/nar/gkab423)
Supplement: gkab423_Supplemental_Files [file gkab423_supplemental_files.zip › SCEPTRE_oligo_spreadsheet.xlsx]

## Sheet: Adapters&Reporters(IDT)
Adapter name:	Adapter sequence:	Sequence obtained from:
Adapter_alphasat_reporterA	GTTCGGATTCTTAGGGCGTATTAATGATACGGCGACCACCGATTAATGATACGGCGACCACCGATTAATGATACGGCGACCACCGA	Vaughan lab
Adapter_MYL6_reporterC	GGAGAGGAATAGGATCGTACAGTGGATAAGGCGGCGATAACGGTTTAGCTTTTCACGTCGCCAATAGGTCCTTCCGTACACCAC	Kishi et al. 2019
Adapter_HOXC_reporterD	AACGCAATACCCAGACGAGACAACACGCGAAGACTTAAGATAGCGATGGTAGACGGCGTATGAATTCGGC	Kishi et al. 2019, Boettiger et al. 2016
Adapter_LINCPINT_reporterE	CTGTTGCGCGGGAGAACGACACGGACGCTAAATATAGGAAACGTTTCAAGAGTCCGTCGCAAATTCCACTACACGCTACGCCCA	Kishi et al. 2019
Reporter name:	Reporter Sequence
AF647_reporterA	/5Alex647N/TCGGTGGTCGCCGTATCATT	Illumina
AT647N_reporterB	/5ATTO647NN/CTGTAGCAGTTCGGTGGTCGCCGTATCATT	Illumina*
AT565_reporterB	/5ATTO565N/CTGTAGCAGTTCGGTGGTCGCCGTATCATT	Illumina*
AF750_reporterC	/5Alex750N/GTGGTGTACGGAAGGACCTATTGGCGACGTGAAAAGCTAAAC	Kishi et al. 2019
AF647_reporterD	/5Alex647N/CTGCCGAATTCATACGCCGTCTACCATCGC	Boettiger et al. 2016
AT565_reporterE	/5ATTO565N/TGGGCGTAGCGTGTAGTGGAATTTGCGACGGACTCTTGAAAC	Kishi et al. 2019
other:
alphasat_probe	ATTCGTTGGAAACGGGATTTACGCCCTAAGAATCCGAAC	Waye, J. S. & Willard, H. F. 1986*
Forward_primer	CCAGTGCTCGTGTGAGAAGTC	Beliveau et al. 2018
Reverse_primer	TAATACGACTCACTATAGGGGAACCTGCCTCTTCTCTGCAG	Beliveau et al. 2018
note:	*contains added nucleotides to original sequence
References:
Waye, J. S. & Willard, H. F. Structure, organization, and sequence of alpha satellite DNA from human chromosome 17: evidence for evolution by unequal crossing-over and an ancestral pentamer repeat shared with the human X chromosome. Mol Cell Biol 6, 3156–3165 (1986).
Boettiger, A. N. et al. Super-resolution imaging reveals distinct chromatin folding for different epigenetic states. Nature 529, 418–422 (2016).
Beliveau, B. J. et al. OligoMiner provides a rapid, flexible environment for the design of genome-scale oligonucleotide in situ hybridization probes. PNAS 201714530 (2018) doi:10.1073/pnas.1714530115.
Kishi, J. Y. et al. SABER amplifies FISH: enhanced multiplexed imaging of RNA and DNA in cells and tissues. Nature Methods 16, 533–544 (2019).

## Sheet: MYL6_HOXC_LINCPINT(oligopool)
Probe name	Target Sequence	Probe sequence
MYL6_0001	TATACTGAATAAACATGCTTGAAGAGAGCAGCTAAAGGGCC	CCAGTGCTCGTGTGAGAAGTCCGTTATCGCCGCCTTATCCACTGTACGATCCTATTCCTCTCCTATACTGAATAAACATGCTTGAAGAGAGCAGCTAAAGGGCCCTGCAGAGAAGAGGCAGGTTC
MYL6_0002	CTGTGCTCTCTGGGAGCCTATTTCCACATAACACT	CCAGTGCTCGTGTGAGAAGTCCGTTATCGCCGCCTTATCCACTGTACGATCCTATTCCTCTCCCTGTGCTCTCTGGGAGCCTATTTCCACATAACACTCTGCAGAGAAGAGGCAGGTTC
MYL6_0003	GCTCCCCAATGGCTTTCCATATTCTTTCAATCTAATGGGC	CCAGTGCTCGTGTGAGAAGTCCGTTATCGCCGCCTTATCCACTGTACGATCCTATTCCTCTCCGCTCCCCAATGGCTTTCCATATTCTTTCAATCTAATGGGCCTGCAGAGAAGAGGCAGGTTC
MYL6_0004	ATATAATCACCCTATGCCCAGTTAAGACCATGTTTCGTCCA	CCAGTGCTCGTGTGAGAAGTCCGTTATCGCCGCCTTATCCACTGTACGATCCTATTCCTCTCCATATAATCACCCTATGCCCAGTTAAGACCATGTTTCGTCCACTGCAGAGAAGAGGCAGGTTC
MYL6_0005	TTATGATCAAGACAGGGATGGCACAGAAAATGAAGGATAGC	CCAGTGCTCGTGTGAGAAGTCCGTTATCGCCGCCTTATCCACTGTACGATCCTATTCCTCTCCTTATGATCAAGACAGGGATGGCACAGAAAATGAAGGATAGCCTGCAGAGAAGAGGCAGGTTC
MYL6_0006	TGCTAGAAAGTCAGATGATGCCATAACCACTCATACTTGGC	CCAGTGCTCGTGTGAGAAGTCCGTTATCGCCGCCTTATCCACTGTACGATCCTATTCCTCTCCTGCTAGAAAGTCAGATGATGCCATAACCACTCATACTTGGCCTGCAGAGAAGAGGCAGGTTC
MYL6_0007	AAATCAATGTCTGCAAAAGTAATGAAAGCCACACAAAGGCA	CCAGTGCTCGTGTGAGAAGTCCGTTATCGCCGCCTTATCCACTGTACGATCCTATTCCTCTCCAAATCAATGTCTGCAAAAGTAATGAAAGCCACACAAAGGCACTGCAGAGAAGAGGCAGGTTC
MYL6_0008	AAAATGTATTCCTTCTTCCTCTCCGTCTCTTCACAACACC	CCAGTGCTCGTGTGAGAAGTCCGTTATCGCCGCCTTATCCACTGTACGATCCTATTCCTCTCCAAAATGTATTCCTTCTTCCTCTCCGTCTCTTCACAACACCCTGCAGAGAAGAGGCAGGTTC
MYL6_0009	CCTCTGAGATAATTTAGCCCCTTCACCGGTACGAG	CCAGTGCTCGTGTGAGAAGTCCGTTATCGCCGCCTTATCCACTGTACGATCCTATTCCTCTCCCCTCTGAGATAATTTAGCCCCTTCACCGGTACGAGCTGCAGAGAAGAGGCAGGTTC
MYL6_0010	ATCTATGGCGGCCTCCAGAAATGGTTGCTAACTTA	CCAGTGCTCGTGTGAGAAGTCCGTTATCGCCGCCTTATCCACTGTACGATCCTATTCCTCTCCATCTATGGCGGCCTCCAGAAATGGTTGCTAACTTACTGCAGAGAAGAGGCAGGTTC
MYL6_0011	ATTTCTACCTTTCCAATAAACTTTCCCCAACCAGTGAACCT	CCAGTGCTCGTGTGAGAAGTCCGTTATCGCCGCCTTATCCACTGTACGATCCTATTCCTCTCCATTTCTACCTTTCCAATAAACTTTCCCCAACCAGTGAACCTCTGCAGAGAAGAGGCAGGTTC
MYL6_0012	CACTTACTGCCCATAAAGTTCACCTGTGCCTCACC	CCAGTGCTCGTGTGAGAAGTCCGTTATCGCCGCCTTATCCACTGTACGATCCTATTCCTCTCCCACTTACTGCCCATAAAGTTCACCTGTGCCTCACCCTGCAGAGAAGAGGCAGGTTC
MYL6_0013	ACCCTGCCATCGCCCGAGTTTTCTGCTCTGATCTA	CCAGTGCTCGTGTGAGAAGTCCGTTATCGCCGCCTTATCCACTGTACGATCCTATTCCTCTCCACCCTGCCATCGCCCGAGTTTTCTGCTCTGATCTACTGCAGAGAAGAGGCAGGTTC
MYL6_0014	AGCTTCCAACACCAGGTGCACCGCCAGGGTATTTA	CCAGTGCTCGTGTGAGAAGTCCGTTATCGCCGCCTTATCCACTGTACGATCCTATTCCTCTCCAGCTTCCAACACCAGGTGCACCGCCAGGGTATTTACTGCAGAGAAGAGGCAGGTTC
MYL6_0015	GCTGGTTCCCATCCTCTGATCAACGCCTAGGGGAA	CCAGTGCTCGTGTGAGAAGTCCGTTATCGCCGCCTTATCCACTGTACGATCCTATTCCTCTCCGCTGGTTCCCATCCTCTGATCAACGCCTAGGGGAACTGCAGAGAAGAGGCAGGTTC
MYL6_0016	CCAGTGAACTCCAATGCTGACCATAAGAGTTTCAGAAAGT	CCAGTGCTCGTGTGAGAAGTCCGTTATCGCCGCCTTATCCACTGTACGATCCTATTCCTCTCCCCAGTGAACTCCAATGCTGACCATAAGAGTTTCAGAAAGTCTGCAGAGAAGAGGCAGGTTC
MYL6_0017	AGCCCTCCGCTCAGAGACCTGTGAAGATCGAGGAG	CCAGTGCTCGTGTGAGAAGTCCGTTATCGCCGCCTTATCCACTGTACGATCCTATTCCTCTCCAGCCCTCCGCTCAGAGACCTGTGAAGATCGAGGAGCTGCAGAGAAGAGGCAGGTTC
MYL6_0018	CGCATATGCTGCCGCAGGATGGAAACCTCGATCAG	CCAGTGCTCGTGTGAGAAGTCCGTTATCGCCGCCTTATCCACTGTACGATCCTATTCCTCTCCCGCATATGCTGCCGCAGGATGGAAACCTCGATCAGCTGCAGAGAAGAGGCAGGTTC
MYL6_0019	AGAAGGCTGGGGCAGGTGACTGGGCTTAATTGCAAATT	CCAGTGCTCGTGTGAGAAGTCCGTTATCGCCGCCTTATCCACTGTACGATCCTATTCCTCTCCAGAAGGCTGGGGCAGGTGACTGGGCTTAATTGCAAATTCTGCAGAGAAGAGGCAGGTTC
MYL6_0020	GTTCTCCCCGGGGCCGTTAAGTGCTTCCAGCTATC	CCAGTGCTCGTGTGAGAAGTCCGTTATCGCCGCCTTATCCACTGTACGATCCTATTCCTCTCCGTTCTCCCCGGGGCCGTTAAGTGCTTCCAGCTATCCTGCAGAGAAGAGGCAGGTTC
MYL6_0021	TTCTTTCAGCAGTAGGTCCAGGAAAACAGCCGCCC	CCAGTGCTCGTGTGAGAAGTCCGTTATCGCCGCCTTATCCACTGTACGATCCTATTCCTCTCCTTCTTTCAGCAGTAGGTCCAGGAAAACAGCCGCCCCTGCAGAGAAGAGGCAGGTTC
MYL6_0022	CGAGACTAGGAGCCCGCCAGGGTTAAGTAGGAGGGATA	CCAGTGCTCGTGTGAGAAGTCCGTTATCGCCGCCTTATCCACTGTACGATCCTATTCCTCTCCCGAGACTAGGAGCCCGCCAGGGTTAAGTAGGAGGGATACTGCAGAGAAGAGGCAGGTTC
MYL6_0023	TTTTAGGGTTGGGGTGGATTGGAAATTGTTCATTGCC	CCAGTGCTCGTGTGAGAAGTCCGTTATCGCCGCCTTATCCACTGTACGATCCTATTCCTCTCCTTTTAGGGTTGGGGTGGATTGGAAATTGTTCATTGCCCTGCAGAGAAGAGGCAGGTTC
MYL6_0024	TTTCAGTTCCGGGACATAAAGCGCGCTGGAAGGAC	CCAGTGCTCGTGTGAGAAGTCCGTTATCGCCGCCTTATCCACTGTACGATCCTATTCCTCTCCTTTCAGTTCCGGGACATAAAGCGCGCTGGAAGGACCTGCAGAGAAGAGGCAGGTTC
MYL6_0025	AAAATGGGACAATTTGCAGTCATGAGATTCAGACGCTG	CCAGTGCTCGTGTGAGAAGTCCGTTATCGCCGCCTTATCCACTGTACGATCCTATTCCTCTCCAAAATGGGACAATTTGCAGTCATGAGATTCAGACGCTGCTGCAGAGAAGAGGCAGGTTC
MYL6_0026	GCATCAACCCCGGGGCCTAAGTGGAATCACTGCTA	CCAGTGCTCGTGTGAGAAGTCCGTTATCGCCGCCTTATCCACTGTACGATCCTATTCCTCTCCGCATCAACCCCGGGGCCTAAGTGGAATCACTGCTACTGCAGAGAAGAGGCAGGTTC
MYL6_0027	AAATCCTTTCCTAATTTACCCCAGAACAAAAGTAGCCTGCA	CCAGTGCTCGTGTGAGAAGTCCGTTATCGCCGCCTTATCCACTGTACGATCCTATTCCTCTCCAAATCCTTTCCTAATTTACCCCAGAACAAAAGTAGCCTGCACTGCAGAGAAGAGGCAGGTTC
MYL6_0028	GCAAGGTTTGTGACCTGGCCCCTGAGTCAGGATTT	CCAGTGCTCGTGTGAGAAGTCCGTTATCGCCGCCTTATCCACTGTACGATCCTATTCCTCTCCGCAAGGTTTGTGACCTGGCCCCTGAGTCAGGATTTCTGCAGAGAAGAGGCAGGTTC
MYL6_0029	TTATTATACCCCTGGTTGTGGGGTGAATACTCATGGAGC	CCAGTGCTCGTGTGAGAAGTCCGTTATCGCCGCCTTATCCACTGTACGATCCTATTCCTCTCCTTATTATACCCCTGGTTGTGGGGTGAATACTCATGGAGCCTGCAGAGAAGAGGCAGGTTC
MYL6_0030	CATAGGAGCGCCCACATCCTCTTGGATTAGGGAAT	CCAGTGCTCGTGTGAGAAGTCCGTTATCGCCGCCTTATCCACTGTACGATCCTATTCCTCTCCCATAGGAGCGCCCACATCCTCTTGGATTAGGGAATCTGCAGAGAAGAGGCAGGTTC
MYL6_0031	GGTCCCCACAGGTTCAGCAAGCACCCTACCTTTTG	CCAGTGCTCGTGTGAGAAGTCCGTTATCGCCGCCTTATCCACTGTACGATCCTATTCCTCTCCGGTCCCCACAGGTTCAGCAAGCACCCTACCTTTTGCTGCAGAGAAGAGGCAGGTTC
MYL6_0032	TTTGTCTTGAATGACCGTGGGCTTGTGGAAGGTTT	CCAGTGCTCGTGTGAGAAGTCCGTTATCGCCGCCTTATCCACTGTACGATCCTATTCCTCTCCTTTGTCTTGAATGACCGTGGGCTTGTGGAAGGTTTCTGCAGAGAAGAGGCAGGTTC
MYL6_0033	CTTCCATGGAAGAATGGGTAGCAGATGTTAAACCTGATCTT	CCAGTGCTCGTGTGAGAAGTCCGTTATCGCCGCCTTATCCACTGTACGATCCTATTCCTCTCCCTTCCATGGAAGAATGGGTAGCAGATGTTAAACCTGATCTTCTGCAGAGAAGAGGCAGGTTC
MYL6_0034	CACTCCTGCCCCTAAAACAACACTGGGCACAGGAG	CCAGTGCTCGTGTGAGAAGTCCGTTATCGCCGCCTTATCCACTGTACGATCCTATTCCTCTCCCACTCCTGCCCCTAAAACAACACTGGGCACAGGAGCTGCAGAGAAGAGGCAGGTTC
MYL6_0035	TCTTCCTTTATACTGTGAATAGTTCCAGTTCTTGGCTGGGT	CCAGTGCTCGTGTGAGAAGTCCGTTATCGCCGCCTTATCCACTGTACGATCCTATTCCTCTCCTCTTCCTTTATACTGTGAATAGTTCCAGTTCTTGGCTGGGTCTGCAGAGAAGAGGCAGGTTC
MYL6_0036	TTAGACTCTAAGGTTAACTACCCCTGCTCTTTACAAAGCCA	CCAGTGCTCGTGTGAGAAGTCCGTTATCGCCGCCTTATCCACTGTACGATCCTATTCCTCTCCTTAGACTCTAAGGTTAACTACCCCTGCTCTTTACAAAGCCACTGCAGAGAAGAGGCAGGTTC
MYL6_0037	TTTTGTCATTGCTCCCAGACCACACTTTAACTTGTTCC	CCAGTGCTCGTGTGAGAAGTCCGTTATCGCCGCCTTATCCACTGTACGATCCTATTCCTCTCCTTTTGTCATTGCTCCCAGACCACACTTTAACTTGTTCCCTGCAGAGAAGAGGCAGGTTC
MYL6_0038	GGCTGCTACCCCTCACCCCACCCTTCAAGAAGACTAAA	CCAGTGCTCGTGTGAGAAGTCCGTTATCGCCGCCTTATCCACTGTACGATCCTATTCCTCTCCGGCTGCTACCCCTCACCCCACCCTTCAAGAAGACTAAACTGCAGAGAAGAGGCAGGTTC
MYL6_0039	CCCCATCTCAGTGCCACTGGCAAGCATCCTATCCT	CCAGTGCTCGTGTGAGAAGTCCGTTATCGCCGCCTTATCCACTGTACGATCCTATTCCTCTCCCCCCATCTCAGTGCCACTGGCAAGCATCCTATCCTCTGCAGAGAAGAGGCAGGTTC
MYL6_0040	CACCCTGGAGGTTAACTACCTCATTCTGGGCAGTC	CCAGTGCTCGTGTGAGAAGTCCGTTATCGCCGCCTTATCCACTGTACGATCCTATTCCTCTCCCACCCTGGAGGTTAACTACCTCATTCTGGGCAGTCCTGCAGAGAAGAGGCAGGTTC
MYL6_0041	TCTGGCTTCCTCCCCTACCCCTAAAGGAAACATTG	CCAGTGCTCGTGTGAGAAGTCCGTTATCGCCGCCTTATCCACTGTACGATCCTATTCCTCTCCTCTGGCTTCCTCCCCTACCCCTAAAGGAAACATTGCTGCAGAGAAGAGGCAGGTTC
MYL6_0042	TTCTTTTCTGGTCAGCCTTTGGGGATAAGGGGACA	CCAGTGCTCGTGTGAGAAGTCCGTTATCGCCGCCTTATCCACTGTACGATCCTATTCCTCTCCTTCTTTTCTGGTCAGCCTTTGGGGATAAGGGGACACTGCAGAGAAGAGGCAGGTTC
MYL6_0043	GAGGGAAGAAGACCTTGGGGCAGGAGTCCTGAACC	CCAGTGCTCGTGTGAGAAGTCCGTTATCGCCGCCTTATCCACTGTACGATCCTATTCCTCTCCGAGGGAAGAAGACCTTGGGGCAGGAGTCCTGAACCCTGCAGAGAAGAGGCAGGTTC
MYL6_0044	CCAGGGGAGTGAGGGCAGGCGGTTATATCTCTCCT	CCAGTGCTCGTGTGAGAAGTCCGTTATCGCCGCCTTATCCACTGTACGATCCTATTCCTCTCCCCAGGGGAGTGAGGGCAGGCGGTTATATCTCTCCTCTGCAGAGAAGAGGCAGGTTC
MYL6_0045	CTACCTCATCTTTGCCACAGCCAACTGGCTCCCTG	CCAGTGCTCGTGTGAGAAGTCCGTTATCGCCGCCTTATCCACTGTACGATCCTATTCCTCTCCCTACCTCATCTTTGCCACAGCCAACTGGCTCCCTGCTGCAGAGAAGAGGCAGGTTC
MYL6_0046	CCGCCCCTTGACATCCCAGACTCCCTGGCTATTTA	CCAGTGCTCGTGTGAGAAGTCCGTTATCGCCGCCTTATCCACTGTACGATCCTATTCCTCTCCCCGCCCCTTGACATCCCAGACTCCCTGGCTATTTACTGCAGAGAAGAGGCAGGTTC
MYL6_0047	CCCCTCAGAAAACCCAGGAGCCTCCAGTCGATCTC	CCAGTGCTCGTGTGAGAAGTCCGTTATCGCCGCCTTATCCACTGTACGATCCTATTCCTCTCCCCCCTCAGAAAACCCAGGAGCCTCCAGTCGATCTCCTGCAGAGAAGAGGCAGGTTC
MYL6_0048	TCCAAAGTGGTGGTGAGTCTCTGGAAAGTGAAGAT	CCAGTGCTCGTGTGAGAAGTCCGTTATCGCCGCCTTATCCACTGTACGATCCTATTCCTCTCCTCCAAAGTGGTGGTGAGTCTCTGGAAAGTGAAGATCTGCAGAGAAGAGGCAGGTTC
MYL6_0049	GGGGTATCTAGAAGGTAGGGAATCAGTGAGCCCTG	CCAGTGCTCGTGTGAGAAGTCCGTTATCGCCGCCTTATCCACTGTACGATCCTATTCCTCTCCGGGGTATCTAGAAGGTAGGGAATCAGTGAGCCCTGCTGCAGAGAAGAGGCAGGTTC
MYL6_0050	CCCCATTTGGAAGCATCCAGTCTTATGACTCTGCT	CCAGTGCTCGTGTGAGAAGTCCGTTATCGCCGCCTTATCCACTGTACGATCCTATTCCTCTCCCCCCATTTGGAAGCATCCAGTCTTATGACTCTGCTCTGCAGAGAAGAGGCAGGTTC
MYL6_0051	TGCTGTTCTCTCCCTCTAACCTATAATCATGTGTGTACAGC	CCAGTGCTCGTGTGAGAAGTCCGTTATCGCCGCCTTATCCACTGTACGATCCTATTCCTCTCCTGCTGTTCTCTCCCTCTAACCTATAATCATGTGTGTACAGCCTGCAGAGAAGAGGCAGGTTC
MYL6_0052	CTGGGTTCTGAGAACAGTTTCAAGGTGAAGGGAAGA	CCAGTGCTCGTGTGAGAAGTCCGTTATCGCCGCCTTATCCACTGTACGATCCTATTCCTCTCCCTGGGTTCTGAGAACAGTTTCAAGGTGAAGGGAAGACTGCAGAGAAGAGGCAGGTTC
MYL6_0053	CTGTTGCCTGCCCCTGGCTGGTGGTTCAATTCAAA	CCAGTGCTCGTGTGAGAAGTCCGTTATCGCCGCCTTATCCACTGTACGATCCTATTCCTCTCCCTGTTGCCTGCCCCTGGCTGGTGGTTCAATTCAAACTGCAGAGAAGAGGCAGGTTC
MYL6_0054	CAGCTCTGAACTCCAGGAGGGGAGGCTGAAGAGGA	CCAGTGCTCGTGTGAGAAGTCCGTTATCGCCGCCTTATCCACTGTACGATCCTATTCCTCTCCCAGCTCTGAACTCCAGGAGGGGAGGCTGAAGAGGACTGCAGAGAAGAGGCAGGTTC
MYL6_0055	GGGGCCAGGGGTAAATTTAGCCTTTGTTCAGCCCC	CCAGTGCTCGTGTGAGAAGTCCGTTATCGCCGCCTTATCCACTGTACGATCCTATTCCTCTCCGGGGCCAGGGGTAAATTTAGCCTTTGTTCAGCCCCCTGCAGAGAAGAGGCAGGTTC
MYL6_0056	TCCCAGGAAACCCTCCCCACTGTAATTCCTCTTCT	CCAGTGCTCGTGTGAGAAGTCCGTTATCGCCGCCTTATCCACTGTACGATCCTATTCCTCTCCTCCCAGGAAACCCTCCCCACTGTAATTCCTCTTCTCTGCAGAGAAGAGGCAGGTTC
MYL6_0057	CTCCTCAGAAGTGGCTGCCAGTTGGTTGGGAGGAG	CCAGTGCTCGTGTGAGAAGTCCGTTATCGCCGCCTTATCCACTGTACGATCCTATTCCTCTCCCTCCTCAGAAGTGGCTGCCAGTTGGTTGGGAGGAGCTGCAGAGAAGAGGCAGGTTC
MYL6_0058	TGCGGGAGAGGGATTGAATAAACTCTCATCTCTCCC	CCAGTGCTCGTGTGAGAAGTCCGTTATCGCCGCCTTATCCACTGTACGATCCTATTCCTCTCCTGCGGGAGAGGGATTGAATAAACTCTCATCTCTCCCCTGCAGAGAAGAGGCAGGTTC
MYL6_0059	TTTTCTTCCACAGATCGAGTTTAACAAGGACCAGCTGG	CCAGTGCTCGTGTGAGAAGTCCGTTATCGCCGCCTTATCCACTGTACGATCCTATTCCTCTCCTTTTCTTCCACAGATCGAGTTTAACAAGGACCAGCTGGCTGCAGAGAAGAGGCAGGTTC
MYL6_0060	AGGGTGAGGAGAAGCTCATCTAAGGCCACTGTCCC	CCAGTGCTCGTGTGAGAAGTCCGTTATCGCCGCCTTATCCACTGTACGATCCTATTCCTCTCCAGGGTGAGGAGAAGCTCATCTAAGGCCACTGTCCCCTGCAGAGAAGAGGCAGGTTC
MYL6_0061	ATCCCCAATCCCCTGGTCAGATTCTCTTTCTATTCCC	CCAGTGCTCGTGTGAGAAGTCCGTTATCGCCGCCTTATCCACTGTACGATCCTATTCCTCTCCATCCCCAATCCCCTGGTCAGATTCTCTTTCTATTCCCCTGCAGAGAAGAGGCAGGTTC
MYL6_0062	CTAACCCCAGTCCTGACCTTGAAACCTCCCATACT	CCAGTGCTCGTGTGAGAAGTCCGTTATCGCCGCCTTATCCACTGTACGATCCTATTCCTCTCCCTAACCCCAGTCCTGACCTTGAAACCTCCCATACTCTGCAGAGAAGAGGCAGGTTC
MYL6_0063	AGTCCTCTTTTCCTCCCTTGTTCTGTTCACATAGTTTCTGA	CCAGTGCTCGTGTGAGAAGTCCGTTATCGCCGCCTTATCCACTGTACGATCCTATTCCTCTCCAGTCCTCTTTTCCTCCCTTGTTCTGTTCACATAGTTTCTGACTGCAGAGAAGAGGCAGGTTC
MYL6_0064	GGGGTGATGGGAACCCTAGTCAGTGTCTACACTGA	CCAGTGCTCGTGTGAGAAGTCCGTTATCGCCGCCTTATCCACTGTACGATCCTATTCCTCTCCGGGGTGATGGGAACCCTAGTCAGTGTCTACACTGACTGCAGAGAAGAGGCAGGTTC
MYL6_0065	ATCCTAAATGCTGAATAGGATGAAAGCATTGTGGTAGGGTT	CCAGTGCTCGTGTGAGAAGTCCGTTATCGCCGCCTTATCCACTGTACGATCCTATTCCTCTCCATCCTAAATGCTGAATAGGATGAAAGCATTGTGGTAGGGTTCTGCAGAGAAGAGGCAGGTTC
MYL6_0066	GGGAGCTGGGTCCTATGTAATACTACAATGACCTCTCC	CCAGTGCTCGTGTGAGAAGTCCGTTATCGCCGCCTTATCCACTGTACGATCCTATTCCTCTCCGGGAGCTGGGTCCTATGTAATACTACAATGACCTCTCCCTGCAGAGAAGAGGCAGGTTC
MYL6_0067	TTTACCTCTCTCCAACCTCCAGAGCTGAAGTCGCG	CCAGTGCTCGTGTGAGAAGTCCGTTATCGCCGCCTTATCCACTGTACGATCCTATTCCTCTCCTTTACCTCTCTCCAACCTCCAGAGCTGAAGTCGCGCTGCAGAGAAGAGGCAGGTTC
MYL6_0068	GCGTGTGGACTTTGAGACTTTCCTGCCCATGCTCC	CCAGTGCTCGTGTGAGAAGTCCGTTATCGCCGCCTTATCCACTGTACGATCCTATTCCTCTCCGCGTGTGGACTTTGAGACTTTCCTGCCCATGCTCCCTGCAGAGAAGAGGCAGGTTC
MYL6_0069	CAGTGGCCAAGAACCGAGGCCAAGGCACATATGAG	CCAGTGCTCGTGTGAGAAGTCCGTTATCGCCGCCTTATCCACTGTACGATCCTATTCCTCTCCCAGTGGCCAAGAACCGAGGCCAAGGCACATATGAGCTGCAGAGAAGAGGCAGGTTC
MYL6_0070	GACTACTTGGAGGGGTTTCGTGTGTTTGACAAGGA	CCAGTGCTCGTGTGAGAAGTCCGTTATCGCCGCCTTATCCACTGTACGATCCTATTCCTCTCCGACTACTTGGAGGGGTTTCGTGTGTTTGACAAGGACTGCAGAGAAGAGGCAGGTTC
MYL6_0071	GGGGATGGGGTGGGCCAGAAAGACTGGACAGATAA	CCAGTGCTCGTGTGAGAAGTCCGTTATCGCCGCCTTATCCACTGTACGATCCTATTCCTCTCCGGGGATGGGGTGGGCCAGAAAGACTGGACAGATAACTGCAGAGAAGAGGCAGGTTC
MYL6_0072	GCAGAGCTAGCAGGAGGCTTACTGTCCTGCAGGTT	CCAGTGCTCGTGTGAGAAGTCCGTTATCGCCGCCTTATCCACTGTACGATCCTATTCCTCTCCGCAGAGCTAGCAGGAGGCTTACTGTCCTGCAGGTTCTGCAGAGAAGAGGCAGGTTC
MYL6_0073	GTAGAATCTGAAGGACTCGCTCTTCCAGAGGCTAAAGT	CCAGTGCTCGTGTGAGAAGTCCGTTATCGCCGCCTTATCCACTGTACGATCCTATTCCTCTCCGTAGAATCTGAAGGACTCGCTCTTCCAGAGGCTAAAGTCTGCAGAGAAGAGGCAGGTTC
MYL6_0074	GGGCAGAGGAAAAGGGATGAGGCGGGAAACCTGAAT	CCAGTGCTCGTGTGAGAAGTCCGTTATCGCCGCCTTATCCACTGTACGATCCTATTCCTCTCCGGGCAGAGGAAAAGGGATGAGGCGGGAAACCTGAATCTGCAGAGAAGAGGCAGGTTC
MYL6_0075	TTTCATTTTGGAAGAGACGTGTGGGTTGTGTGTTCTG	CCAGTGCTCGTGTGAGAAGTCCGTTATCGCCGCCTTATCCACTGTACGATCCTATTCCTCTCCTTTCATTTTGGAAGAGACGTGTGGGTTGTGTGTTCTGCTGCAGAGAAGAGGCAGGTTC
MYL6_0076	GTACAAGTCTCGTAACCTCCTGGGATTGTTTCCTTGT	CCAGTGCTCGTGTGAGAAGTCCGTTATCGCCGCCTTATCCACTGTACGATCCTATTCCTCTCCGTACAAGTCTCGTAACCTCCTGGGATTGTTTCCTTGTCTGCAGAGAAGAGGCAGGTTC
MYL6_0077	GGGTCAATACTTTCAGCAGTACTAGGGTGAAATGGAAAGC	CCAGTGCTCGTGTGAGAAGTCCGTTATCGCCGCCTTATCCACTGTACGATCCTATTCCTCTCCGGGTCAATACTTTCAGCAGTACTAGGGTGAAATGGAAAGCCTGCAGAGAAGAGGCAGGTTC
MYL6_0078	AAGAGGCATCCATGACCAGGGGAGGATTCCCTTGA	CCAGTGCTCGTGTGAGAAGTCCGTTATCGCCGCCTTATCCACTGTACGATCCTATTCCTCTCCAAGAGGCATCCATGACCAGGGGAGGATTCCCTTGACTGCAGAGAAGAGGCAGGTTC
MYL6_0079	GGACTGAGGCTATGGGAGAAGAAGAGGTACCACTC	CCAGTGCTCGTGTGAGAAGTCCGTTATCGCCGCCTTATCCACTGTACGATCCTATTCCTCTCCGGACTGAGGCTATGGGAGAAGAAGAGGTACCACTCCTGCAGAGAAGAGGCAGGTTC
MYL6_0080	GTGTCTGGGATTCAGGAGAGAAGATGACTGAGGAGG	CCAGTGCTCGTGTGAGAAGTCCGTTATCGCCGCCTTATCCACTGTACGATCCTATTCCTCTCCGTGTCTGGGATTCAGGAGAGAAGATGACTGAGGAGGCTGCAGAGAAGAGGCAGGTTC
MYL6_0081	GGGGCACCCCTGGATTACCTAGAGTCAGATGTATT	CCAGTGCTCGTGTGAGAAGTCCGTTATCGCCGCCTTATCCACTGTACGATCCTATTCCTCTCCGGGGCACCCCTGGATTACCTAGAGTCAGATGTATTCTGCAGAGAAGAGGCAGGTTC
MYL6_0082	CCTGCTTCTGAAGCCCCTCTTGCCTCCTCTCTCTG	CCAGTGCTCGTGTGAGAAGTCCGTTATCGCCGCCTTATCCACTGTACGATCCTATTCCTCTCCCCTGCTTCTGAAGCCCCTCTTGCCTCCTCTCTCTGCTGCAGAGAAGAGGCAGGTTC
MYL6_0083	CAGCCTTCTTGAAACACATCCTAAGCGTCTGAGTGC	CCAGTGCTCGTGTGAGAAGTCCGTTATCGCCGCCTTATCCACTGTACGATCCTATTCCTCTCCCAGCCTTCTTGAAACACATCCTAAGCGTCTGAGTGCCTGCAGAGAAGAGGCAGGTTC
MYL6_0084	GAGGCAAGTCTCCCGCCCTTCTCTCAGCCAACATA	CCAGTGCTCGTGTGAGAAGTCCGTTATCGCCGCCTTATCCACTGTACGATCCTATTCCTCTCCGAGGCAAGTCTCCCGCCCTTCTCTCAGCCAACATACTGCAGAGAAGAGGCAGGTTC
MYL6_0085	GAAAAGCAGCGGAGTTCATTCTGCTGTCCGGTTGC	CCAGTGCTCGTGTGAGAAGTCCGTTATCGCCGCCTTATCCACTGTACGATCCTATTCCTCTCCGAAAAGCAGCGGAGTTCATTCTGCTGTCCGGTTGCCTGCAGAGAAGAGGCAGGTTC
MYL6_0086	AAAATAAAGACTGGGTTCCTCTCTTGGTTTCAGACTGCT	CCAGTGCTCGTGTGAGAAGTCCGTTATCGCCGCCTTATCCACTGTACGATCCTATTCCTCTCCAAAATAAAGACTGGGTTCCTCTCTTGGTTTCAGACTGCTCTGCAGAGAAGAGGCAGGTTC
MYL6_0087	TCTTCCAATCCTCTGATCTTCCTGCTGTTGGGAGG	CCAGTGCTCGTGTGAGAAGTCCGTTATCGCCGCCTTATCCACTGTACGATCCTATTCCTCTCCTCTTCCAATCCTCTGATCTTCCTGCTGTTGGGAGGCTGCAGAGAAGAGGCAGGTTC
MYL6_0088	GGAGAAAGGAACAGCGGACCCCGCCCAAGTCATTA	CCAGTGCTCGTGTGAGAAGTCCGTTATCGCCGCCTTATCCACTGTACGATCCTATTCCTCTCCGGAGAAAGGAACAGCGGACCCCGCCCAAGTCATTACTGCAGAGAAGAGGCAGGTTC
MYL6_0089	CTAATGTAGCAATCGTCTGCATAAACCCAGGCCAC	CCAGTGCTCGTGTGAGAAGTCCGTTATCGCCGCCTTATCCACTGTACGATCCTATTCCTCTCCCTAATGTAGCAATCGTCTGCATAAACCCAGGCCACCTGCAGAGAAGAGGCAGGTTC
MYL6_0090	ATCGGGACGTACTAAGACTAGGGTTGGGCCGAGAG	CCAGTGCTCGTGTGAGAAGTCCGTTATCGCCGCCTTATCCACTGTACGATCCTATTCCTCTCCATCGGGACGTACTAAGACTAGGGTTGGGCCGAGAGCTGCAGAGAAGAGGCAGGTTC
MYL6_0091	TCGGAGCCATTACTGCAGGAAAAGGTCCCGGAGAG	CCAGTGCTCGTGTGAGAAGTCCGTTATCGCCGCCTTATCCACTGTACGATCCTATTCCTCTCCTCGGAGCCATTACTGCAGGAAAAGGTCCCGGAGAGCTGCAGAGAAGAGGCAGGTTC
MYL6_0092	CGAGGAGAAGGCAGGGGTAGGAGGCAAAGGGAATC	CCAGTGCTCGTGTGAGAAGTCCGTTATCGCCGCCTTATCCACTGTACGATCCTATTCCTCTCCCGAGGAGAAGGCAGGGGTAGGAGGCAAAGGGAATCCTGCAGAGAAGAGGCAGGTTC
MYL6_0093	TGAGGACCCGAAAGGTTGGAGGTGGGGTTGGAAAG	CCAGTGCTCGTGTGAGAAGTCCGTTATCGCCGCCTTATCCACTGTACGATCCTATTCCTCTCCTGAGGACCCGAAAGGTTGGAGGTGGGGTTGGAAAGCTGCAGAGAAGAGGCAGGTTC
MYL6_0094	GGGGAAGCGAGTCTGCAGCCTGAAACAGGAGTTTG	CCAGTGCTCGTGTGAGAAGTCCGTTATCGCCGCCTTATCCACTGTACGATCCTATTCCTCTCCGGGGAAGCGAGTCTGCAGCCTGAAACAGGAGTTTGCTGCAGAGAAGAGGCAGGTTC
MYL6_0095	TGGGTCAGAGTTTGTGGGTCAGAGTTTGTGGGGCT	CCAGTGCTCGTGTGAGAAGTCCGTTATCGCCGCCTTATCCACTGTACGATCCTATTCCTCTCCTGGGTCAGAGTTTGTGGGTCAGAGTTTGTGGGGCTCTGCAGAGAAGAGGCAGGTTC
MYL6_0096	GCAGGTAGGTTATCTCTGATCCCTACCGAGGTCAC	CCAGTGCTCGTGTGAGAAGTCCGTTATCGCCGCCTTATCCACTGTACGATCCTATTCCTCTCCGCAGGTAGGTTATCTCTGATCCCTACCGAGGTCACCTGCAGAGAAGAGGCAGGTTC
MYL6_0097	TCCCCTTCCACTCTAGATCTGATCCCAAGCACTGG	CCAGTGCTCGTGTGAGAAGTCCGTTATCGCCGCCTTATCCACTGTACGATCCTATTCCTCTCCTCCCCTTCCACTCTAGATCTGATCCCAAGCACTGGCTGCAGAGAAGAGGCAGGTTC
MYL6_0098	AAAACTTGGTCACTTAATGCCTGCTGTGTGTGGGG	CCAGTGCTCGTGTGAGAAGTCCGTTATCGCCGCCTTATCCACTGTACGATCCTATTCCTCTCCAAAACTTGGTCACTTAATGCCTGCTGTGTGTGGGGCTGCAGAGAAGAGGCAGGTTC
MYL6_0099	TGTCCTTTAATCAGCTACTTCTGCCTCTTTTCTCCTCTTGT	CCAGTGCTCGTGTGAGAAGTCCGTTATCGCCGCCTTATCCACTGTACGATCCTATTCCTCTCCTGTCCTTTAATCAGCTACTTCTGCCTCTTTTCTCCTCTTGTCTGCAGAGAAGAGGCAGGTTC
MYL6_0100	CCCGCCCTCCCAGCTTGCAGTTGTGAAGATTGTAG	CCAGTGCTCGTGTGAGAAGTCCGTTATCGCCGCCTTATCCACTGTACGATCCTATTCCTCTCCCCCGCCCTCCCAGCTTGCAGTTGTGAAGATTGTAGCTGCAGAGAAGAGGCAGGTTC
MYL6_0101	AGCAGTGACCTGATATTCTGTGCAGATGGGGACAA	CCAGTGCTCGTGTGAGAAGTCCGTTATCGCCGCCTTATCCACTGTACGATCCTATTCCTCTCCAGCAGTGACCTGATATTCTGTGCAGATGGGGACAACTGCAGAGAAGAGGCAGGTTC
MYL6_0102	GACAGGGGAGTTTGCTAAGGATATGACTGTAGCTATACCC	CCAGTGCTCGTGTGAGAAGTCCGTTATCGCCGCCTTATCCACTGTACGATCCTATTCCTCTCCGACAGGGGAGTTTGCTAAGGATATGACTGTAGCTATACCCCTGCAGAGAAGAGGCAGGTTC
MYL6_0103	TCTGGAAGTTCTCTTTATACTGGAGGGGTGCGAAGT	CCAGTGCTCGTGTGAGAAGTCCGTTATCGCCGCCTTATCCACTGTACGATCCTATTCCTCTCCTCTGGAAGTTCTCTTTATACTGGAGGGGTGCGAAGTCTGCAGAGAAGAGGCAGGTTC
MYL6_0104	GACCCTAGTCCCAGGCTGCTGCTCCCACTTCCTTATA	CCAGTGCTCGTGTGAGAAGTCCGTTATCGCCGCCTTATCCACTGTACGATCCTATTCCTCTCCGACCCTAGTCCCAGGCTGCTGCTCCCACTTCCTTATACTGCAGAGAAGAGGCAGGTTC
MYL6_0105	GGCGGTGGCGAATTCCTGCCCTGAGAAGTGTAGTA	CCAGTGCTCGTGTGAGAAGTCCGTTATCGCCGCCTTATCCACTGTACGATCCTATTCCTCTCCGGCGGTGGCGAATTCCTGCCCTGAGAAGTGTAGTACTGCAGAGAAGAGGCAGGTTC
MYL6_0106	CCTGCCGCAGGCAGAGGGGTTGTGTAAATGGATGTTA	CCAGTGCTCGTGTGAGAAGTCCGTTATCGCCGCCTTATCCACTGTACGATCCTATTCCTCTCCCCTGCCGCAGGCAGAGGGGTTGTGTAAATGGATGTTACTGCAGAGAAGAGGCAGGTTC
MYL6_0107	AACACTTGAGTTGGGAGGAAGAGAAATAGAGCCCTC	CCAGTGCTCGTGTGAGAAGTCCGTTATCGCCGCCTTATCCACTGTACGATCCTATTCCTCTCCAACACTTGAGTTGGGAGGAAGAGAAATAGAGCCCTCCTGCAGAGAAGAGGCAGGTTC
MYL6_0108	GTAGACTTTGGTGTACAGTTTGGTGCAGATATCTCGTTTCC	CCAGTGCTCGTGTGAGAAGTCCGTTATCGCCGCCTTATCCACTGTACGATCCTATTCCTCTCCGTAGACTTTGGTGTACAGTTTGGTGCAGATATCTCGTTTCCCTGCAGAGAAGAGGCAGGTTC
MYL6_0109	TCAGCATGATCAAAGTTGAATGGGCAGCAGAGCTC	CCAGTGCTCGTGTGAGAAGTCCGTTATCGCCGCCTTATCCACTGTACGATCCTATTCCTCTCCTCAGCATGATCAAAGTTGAATGGGCAGCAGAGCTCCTGCAGAGAAGAGGCAGGTTC
MYL6_0110	TGAGGTAGGGTTTGGATTAACCCTCAAATCCTGTGTT	CCAGTGCTCGTGTGAGAAGTCCGTTATCGCCGCCTTATCCACTGTACGATCCTATTCCTCTCCTGAGGTAGGGTTTGGATTAACCCTCAAATCCTGTGTTCTGCAGAGAAGAGGCAGGTTC
MYL6_0111	GTGAGGGGCCTAAAGAACAACTCCTCAGTGTGGTC	CCAGTGCTCGTGTGAGAAGTCCGTTATCGCCGCCTTATCCACTGTACGATCCTATTCCTCTCCGTGAGGGGCCTAAAGAACAACTCCTCAGTGTGGTCCTGCAGAGAAGAGGCAGGTTC
MYL6_0112	ATGGGCCCACAGTTCTTCAGCTAAGAGCTTCCCTT	CCAGTGCTCGTGTGAGAAGTCCGTTATCGCCGCCTTATCCACTGTACGATCCTATTCCTCTCCATGGGCCCACAGTTCTTCAGCTAAGAGCTTCCCTTCTGCAGAGAAGAGGCAGGTTC
MYL6_0113	TATCTTCATAGGCCCCAAACTCAAGCAAGTCTGGA	CCAGTGCTCGTGTGAGAAGTCCGTTATCGCCGCCTTATCCACTGTACGATCCTATTCCTCTCCTATCTTCATAGGCCCCAAACTCAAGCAAGTCTGGACTGCAGAGAAGAGGCAGGTTC
MYL6_0114	TTAGCAAATCCCATGGATTTCCTTGCTTTTAGTGGGGA	CCAGTGCTCGTGTGAGAAGTCCGTTATCGCCGCCTTATCCACTGTACGATCCTATTCCTCTCCTTAGCAAATCCCATGGATTTCCTTGCTTTTAGTGGGGACTGCAGAGAAGAGGCAGGTTC
MYL6_0115	TCTGTCATCTCTCTGTTCAGTTGAGGTCTCTATAATCCCCT	CCAGTGCTCGTGTGAGAAGTCCGTTATCGCCGCCTTATCCACTGTACGATCCTATTCCTCTCCTCTGTCATCTCTCTGTTCAGTTGAGGTCTCTATAATCCCCTCTGCAGAGAAGAGGCAGGTTC
MYL6_0116	GTCCTGAGAACTTGTGTTACTTCTCTGGCCTGACA	CCAGTGCTCGTGTGAGAAGTCCGTTATCGCCGCCTTATCCACTGTACGATCCTATTCCTCTCCGTCCTGAGAACTTGTGTTACTTCTCTGGCCTGACACTGCAGAGAAGAGGCAGGTTC
MYL6_0117	CTTCCACCTCCTTTATGGCAGAGATGAATGTGAAGGT	CCAGTGCTCGTGTGAGAAGTCCGTTATCGCCGCCTTATCCACTGTACGATCCTATTCCTCTCCCTTCCACCTCCTTTATGGCAGAGATGAATGTGAAGGTCTGCAGAGAAGAGGCAGGTTC
MYL6_0118	AAATGGCACCGTCATGGGTGCTGAAATCCGGCATG	CCAGTGCTCGTGTGAGAAGTCCGTTATCGCCGCCTTATCCACTGTACGATCCTATTCCTCTCCAAATGGCACCGTCATGGGTGCTGAAATCCGGCATGCTGCAGAGAAGAGGCAGGTTC
MYL6_0119	TTCTTGTCACACTGGGTAAGGTTCTGTGTCCTTGT	CCAGTGCTCGTGTGAGAAGTCCGTTATCGCCGCCTTATCCACTGTACGATCCTATTCCTCTCCTTCTTGTCACACTGGGTAAGGTTCTGTGTCCTTGTCTGCAGAGAAGAGGCAGGTTC
MYL6_0120	CAACTATGAAGGTAAGAGGTGAACTGCGCTTTCTCAGA	CCAGTGCTCGTGTGAGAAGTCCGTTATCGCCGCCTTATCCACTGTACGATCCTATTCCTCTCCCAACTATGAAGGTAAGAGGTGAACTGCGCTTTCTCAGACTGCAGAGAAGAGGCAGGTTC
MYL6_0121	GAAAGCAGCCATATGGGGCAGGTCAAGTATAGTGT	CCAGTGCTCGTGTGAGAAGTCCGTTATCGCCGCCTTATCCACTGTACGATCCTATTCCTCTCCGAAAGCAGCCATATGGGGCAGGTCAAGTATAGTGTCTGCAGAGAAGAGGCAGGTTC
MYL6_0122	GGGGCTTTCCCTATCCCTGGACTTGGGCTCCAAAA	CCAGTGCTCGTGTGAGAAGTCCGTTATCGCCGCCTTATCCACTGTACGATCCTATTCCTCTCCGGGGCTTTCCCTATCCCTGGACTTGGGCTCCAAAACTGCAGAGAAGAGGCAGGTTC
MYL6_0123	CCAGGAGTGGGAGGTCAGGGCGGTATAACAGGAAA	CCAGTGCTCGTGTGAGAAGTCCGTTATCGCCGCCTTATCCACTGTACGATCCTATTCCTCTCCCCAGGAGTGGGAGGTCAGGGCGGTATAACAGGAAACTGCAGAGAAGAGGCAGGTTC
MYL6_0124	GGGGTAGTATTGTAGAGGGTGGGAAGGAATGAGAAGT	CCAGTGCTCGTGTGAGAAGTCCGTTATCGCCGCCTTATCCACTGTACGATCCTATTCCTCTCCGGGGTAGTATTGTAGAGGGTGGGAAGGAATGAGAAGTCTGCAGAGAAGAGGCAGGTTC
MYL6_0125	GAAATAATGGAATGTCTGTCCCCACTGCCTGACCC	CCAGTGCTCGTGTGAGAAGTCCGTTATCGCCGCCTTATCCACTGTACGATCCTATTCCTCTCCGAAATAATGGAATGTCTGTCCCCACTGCCTGACCCCTGCAGAGAAGAGGCAGGTTC
MYL6_0126	CTCACCCCATGTCTTTGTCTTGTCTTCACCATGAATGT	CCAGTGCTCGTGTGAGAAGTCCGTTATCGCCGCCTTATCCACTGTACGATCCTATTCCTCTCCCTCACCCCATGTCTTTGTCTTGTCTTCACCATGAATGTCTGCAGAGAAGAGGCAGGTTC
MYL6_0127	CTCTTCCTTCCTGCAGCGTTTGTGAGGCATATCCT	CCAGTGCTCGTGTGAGAAGTCCGTTATCGCCGCCTTATCCACTGTACGATCCTATTCCTCTCCCTCTTCCTTCCTGCAGCGTTTGTGAGGCATATCCTCTGCAGAGAAGAGGCAGGTTC
MYL6_0128	TTTTCCCCAACCTGTGCTCTTTATCCCCTGCCCTT	CCAGTGCTCGTGTGAGAAGTCCGTTATCGCCGCCTTATCCACTGTACGATCCTATTCCTCTCCTTTTCCCCAACCTGTGCTCTTTATCCCCTGCCCTTCTGCAGAGAAGAGGCAGGTTC
MYL6_0129	ACCCTACTACCATCTGACTTCCTCCTGGCATGTTT	CCAGTGCTCGTGTGAGAAGTCCGTTATCGCCGCCTTATCCACTGTACGATCCTATTCCTCTCCACCCTACTACCATCTGACTTCCTCCTGGCATGTTTCTGCAGAGAAGAGGCAGGTTC
MYL6_0130	GGGGTACAGTACCTCCTTACCTCTAGAATGGGCCC	CCAGTGCTCGTGTGAGAAGTCCGTTATCGCCGCCTTATCCACTGTACGATCCTATTCCTCTCCGGGGTACAGTACCTCCTTACCTCTAGAATGGGCCCCTGCAGAGAAGAGGCAGGTTC
MYL6_0131	TGAGGTTTTACTTATGCGGCCCTGGGTGCTGGTGT	CCAGTGCTCGTGTGAGAAGTCCGTTATCGCCGCCTTATCCACTGTACGATCCTATTCCTCTCCTGAGGTTTTACTTATGCGGCCCTGGGTGCTGGTGTCTGCAGAGAAGAGGCAGGTTC
MYL6_0132	CTGGGAACTCTCACCAGCCTGTATACCAGTCTTGC	CCAGTGCTCGTGTGAGAAGTCCGTTATCGCCGCCTTATCCACTGTACGATCCTATTCCTCTCCCTGGGAACTCTCACCAGCCTGTATACCAGTCTTGCCTGCAGAGAAGAGGCAGGTTC
MYL6_0133	TTTAGGGTGACCTTCTGGCCCTGGAGCATGGGTAG	CCAGTGCTCGTGTGAGAAGTCCGTTATCGCCGCCTTATCCACTGTACGATCCTATTCCTCTCCTTTAGGGTGACCTTCTGGCCCTGGAGCATGGGTAGCTGCAGAGAAGAGGCAGGTTC
MYL6_0134	CATAGAGGGGTATGGGTTGCCTGCCCCATTCTGCT	CCAGTGCTCGTGTGAGAAGTCCGTTATCGCCGCCTTATCCACTGTACGATCCTATTCCTCTCCCATAGAGGGGTATGGGTTGCCTGCCCCATTCTGCTCTGCAGAGAAGAGGCAGGTTC
MYL6_0135	GCTATAGCTGAACAGTCCTTTCCCCTTCCCTCGCT	CCAGTGCTCGTGTGAGAAGTCCGTTATCGCCGCCTTATCCACTGTACGATCCTATTCCTCTCCGCTATAGCTGAACAGTCCTTTCCCCTTCCCTCGCTCTGCAGAGAAGAGGCAGGTTC
MYL6_0136	GGGCAGCTTGGAGGTACCCTAACCCAAAACTCTGT	CCAGTGCTCGTGTGAGAAGTCCGTTATCGCCGCCTTATCCACTGTACGATCCTATTCCTCTCCGGGCAGCTTGGAGGTACCCTAACCCAAAACTCTGTCTGCAGAGAAGAGGCAGGTTC
MYL6_0137	CTCCCGCCAGTGGCTGACAGTAGCTGTAGGTGTAG	CCAGTGCTCGTGTGAGAAGTCCGTTATCGCCGCCTTATCCACTGTACGATCCTATTCCTCTCCCTCCCGCCAGTGGCTGACAGTAGCTGTAGGTGTAGCTGCAGAGAAGAGGCAGGTTC
MYL6_0138	GGGAGCTAGGGGCATGGAGAACTGGTCAGACTCAA	CCAGTGCTCGTGTGAGAAGTCCGTTATCGCCGCCTTATCCACTGTACGATCCTATTCCTCTCCGGGAGCTAGGGGCATGGAGAACTGGTCAGACTCAACTGCAGAGAAGAGGCAGGTTC
MYL6_0139	CAGGGTTGGTTGCTGTGGGCATGTTCCCGCTTATG	CCAGTGCTCGTGTGAGAAGTCCGTTATCGCCGCCTTATCCACTGTACGATCCTATTCCTCTCCCAGGGTTGGTTGCTGTGGGCATGTTCCCGCTTATGCTGCAGAGAAGAGGCAGGTTC
MYL6_0140	CTACCTTTGCAGTCTGGTAGTCCCCTGGCCCTTGG	CCAGTGCTCGTGTGAGAAGTCCGTTATCGCCGCCTTATCCACTGTACGATCCTATTCCTCTCCCTACCTTTGCAGTCTGGTAGTCCCCTGGCCCTTGGCTGCAGAGAAGAGGCAGGTTC
MYL6_0141	AGCCCTGTTCCCTGGCTCATCCCACCTTTCCTTTC	CCAGTGCTCGTGTGAGAAGTCCGTTATCGCCGCCTTATCCACTGTACGATCCTATTCCTCTCCAGCCCTGTTCCCTGGCTCATCCCACCTTTCCTTTCCTGCAGAGAAGAGGCAGGTTC
MYL6_0142	CCCCAGAGTCCGTGCCTTTCCCTGTGTGAATTTTG	CCAGTGCTCGTGTGAGAAGTCCGTTATCGCCGCCTTATCCACTGTACGATCCTATTCCTCTCCCCCCAGAGTCCGTGCCTTTCCCTGTGTGAATTTTGCTGCAGAGAAGAGGCAGGTTC
MYL6_0143	TATCTAGCCTAAAGTTTCCCTAGGCTTTCTTGTCTCAGCA	CCAGTGCTCGTGTGAGAAGTCCGTTATCGCCGCCTTATCCACTGTACGATCCTATTCCTCTCCTATCTAGCCTAAAGTTTCCCTAGGCTTTCTTGTCTCAGCACTGCAGAGAAGAGGCAGGTTC
MYL6_0144	TCGGTTCGGTTCTTTCTTTCCTGAACAGGGTAAAGG	CCAGTGCTCGTGTGAGAAGTCCGTTATCGCCGCCTTATCCACTGTACGATCCTATTCCTCTCCTCGGTTCGGTTCTTTCTTTCCTGAACAGGGTAAAGGCTGCAGAGAAGAGGCAGGTTC
MYL6_0145	GGAAGAAGGTGAGATGGTGATGATTTCTGCCCTGA	CCAGTGCTCGTGTGAGAAGTCCGTTATCGCCGCCTTATCCACTGTACGATCCTATTCCTCTCCGGAAGAAGGTGAGATGGTGATGATTTCTGCCCTGACTGCAGAGAAGAGGCAGGTTC
MYL6_0146	GGCAGAGTCCAAGGTCAATCAATGGTGCAGGGGTT	CCAGTGCTCGTGTGAGAAGTCCGTTATCGCCGCCTTATCCACTGTACGATCCTATTCCTCTCCGGCAGAGTCCAAGGTCAATCAATGGTGCAGGGGTTCTGCAGAGAAGAGGCAGGTTC
MYL6_0147	GGGGAGGCCCTGTACTAGCCATCTGGGCTTCATTT	CCAGTGCTCGTGTGAGAAGTCCGTTATCGCCGCCTTATCCACTGTACGATCCTATTCCTCTCCGGGGAGGCCCTGTACTAGCCATCTGGGCTTCATTTCTGCAGAGAAGAGGCAGGTTC
MYL6_0148	AAAACTACTGGCCCCATTCATCCATCTTACACAAGCT	CCAGTGCTCGTGTGAGAAGTCCGTTATCGCCGCCTTATCCACTGTACGATCCTATTCCTCTCCAAAACTACTGGCCCCATTCATCCATCTTACACAAGCTCTGCAGAGAAGAGGCAGGTTC
MYL6_0149	ACCTCTTGGGAGATTAGGAAAGCCATAGATCCCAGT	CCAGTGCTCGTGTGAGAAGTCCGTTATCGCCGCCTTATCCACTGTACGATCCTATTCCTCTCCACCTCTTGGGAGATTAGGAAAGCCATAGATCCCAGTCTGCAGAGAAGAGGCAGGTTC
MYL6_0150	AGGACTAAGGCTGGCCATCCCTGTTCCATTCCATA	CCAGTGCTCGTGTGAGAAGTCCGTTATCGCCGCCTTATCCACTGTACGATCCTATTCCTCTCCAGGACTAAGGCTGGCCATCCCTGTTCCATTCCATACTGCAGAGAAGAGGCAGGTTC
MYL6_0151	TCAGGCTGTCTTCTCCTACCCTTCCAGCTCCTTAA	CCAGTGCTCGTGTGAGAAGTCCGTTATCGCCGCCTTATCCACTGTACGATCCTATTCCTCTCCTCAGGCTGTCTTCTCCTACCCTTCCAGCTCCTTAACTGCAGAGAAGAGGCAGGTTC
MYL6_0152	CCCTCCCAAGCTCCCAATAAGGCCTTTTGTGGGGAA	CCAGTGCTCGTGTGAGAAGTCCGTTATCGCCGCCTTATCCACTGTACGATCCTATTCCTCTCCCCCTCCCAAGCTCCCAATAAGGCCTTTTGTGGGGAACTGCAGAGAAGAGGCAGGTTC
MYL6_0153	GCCTGTGGAGTGTTTATTGGAGCTAAAGCCAGGCC	CCAGTGCTCGTGTGAGAAGTCCGTTATCGCCGCCTTATCCACTGTACGATCCTATTCCTCTCCGCCTGTGGAGTGTTTATTGGAGCTAAAGCCAGGCCCTGCAGAGAAGAGGCAGGTTC
MYL6_0154	ATTATTAGCACTGCCTAAGCCTGTCCGTCACCTCA	CCAGTGCTCGTGTGAGAAGTCCGTTATCGCCGCCTTATCCACTGTACGATCCTATTCCTCTCCATTATTAGCACTGCCTAAGCCTGTCCGTCACCTCACTGCAGAGAAGAGGCAGGTTC
MYL6_0155	GCAGGGTGAAGGGCCAATTATAACAAAAGTAGGTAAGGG	CCAGTGCTCGTGTGAGAAGTCCGTTATCGCCGCCTTATCCACTGTACGATCCTATTCCTCTCCGCAGGGTGAAGGGCCAATTATAACAAAAGTAGGTAAGGGCTGCAGAGAAGAGGCAGGTTC
MYL6_0156	GCTTGCCTCCTCTCTAATAAGGGAAGGAGTGAAACC	CCAGTGCTCGTGTGAGAAGTCCGTTATCGCCGCCTTATCCACTGTACGATCCTATTCCTCTCCGCTTGCCTCCTCTCTAATAAGGGAAGGAGTGAAACCCTGCAGAGAAGAGGCAGGTTC
MYL6_0157	ACTTCTGAAGGGACAGAGATACAAAATTCCATGTTGTGGG	CCAGTGCTCGTGTGAGAAGTCCGTTATCGCCGCCTTATCCACTGTACGATCCTATTCCTCTCCACTTCTGAAGGGACAGAGATACAAAATTCCATGTTGTGGGCTGCAGAGAAGAGGCAGGTTC
MYL6_0158	AATGTCCTTCCAAGTCTTAAACAGCTTTTAGGGCAGGT	CCAGTGCTCGTGTGAGAAGTCCGTTATCGCCGCCTTATCCACTGTACGATCCTATTCCTCTCCAATGTCCTTCCAAGTCTTAAACAGCTTTTAGGGCAGGTCTGCAGAGAAGAGGCAGGTTC
MYL6_0159	GAGAGCCTCTGCTCCTATACCAGCACATAGTCTCG	CCAGTGCTCGTGTGAGAAGTCCGTTATCGCCGCCTTATCCACTGTACGATCCTATTCCTCTCCGAGAGCCTCTGCTCCTATACCAGCACATAGTCTCGCTGCAGAGAAGAGGCAGGTTC
MYL6_0160	CGTTCGTGTTTTGTGGGGAGGCGCAGTGTCTGTAG	CCAGTGCTCGTGTGAGAAGTCCGTTATCGCCGCCTTATCCACTGTACGATCCTATTCCTCTCCCGTTCGTGTTTTGTGGGGAGGCGCAGTGTCTGTAGCTGCAGAGAAGAGGCAGGTTC
MYL6_0161	GTGTGGCTTGCAGAGTGTCTTTCGGCCCAGGTAAA	CCAGTGCTCGTGTGAGAAGTCCGTTATCGCCGCCTTATCCACTGTACGATCCTATTCCTCTCCGTGTGGCTTGCAGAGTGTCTTTCGGCCCAGGTAAACTGCAGAGAAGAGGCAGGTTC
MYL6_0162	CCCCTGCCTGACAGCCACAGGTAAGAACACAGAAT	CCAGTGCTCGTGTGAGAAGTCCGTTATCGCCGCCTTATCCACTGTACGATCCTATTCCTCTCCCCCCTGCCTGACAGCCACAGGTAAGAACACAGAATCTGCAGAGAAGAGGCAGGTTC
MYL6_0163	TACAGAAAACTTTGAACAGAAGAAAGGTGCTAAGACGCAGA	CCAGTGCTCGTGTGAGAAGTCCGTTATCGCCGCCTTATCCACTGTACGATCCTATTCCTCTCCTACAGAAAACTTTGAACAGAAGAAAGGTGCTAAGACGCAGACTGCAGAGAAGAGGCAGGTTC
MYL6_0164	GGGAGAGAAACATGGGGACATGAGGAACAAAGGGC	CCAGTGCTCGTGTGAGAAGTCCGTTATCGCCGCCTTATCCACTGTACGATCCTATTCCTCTCCGGGAGAGAAACATGGGGACATGAGGAACAAAGGGCCTGCAGAGAAGAGGCAGGTTC
MYL6_0165	CTGGTGGGAGGAACCAAGAAGAACCAGTGCAGAGC	CCAGTGCTCGTGTGAGAAGTCCGTTATCGCCGCCTTATCCACTGTACGATCCTATTCCTCTCCCTGGTGGGAGGAACCAAGAAGAACCAGTGCAGAGCCTGCAGAGAAGAGGCAGGTTC
MYL6_0166	CCCCAGCTATCAGCTGAAGTTCTCATAGTCTTGGTG	CCAGTGCTCGTGTGAGAAGTCCGTTATCGCCGCCTTATCCACTGTACGATCCTATTCCTCTCCCCCCAGCTATCAGCTGAAGTTCTCATAGTCTTGGTGCTGCAGAGAAGAGGCAGGTTC
MYL6_0167	GAGAGGGAGGAAGCTAAGGGGTGACCCACCAAGTC	CCAGTGCTCGTGTGAGAAGTCCGTTATCGCCGCCTTATCCACTGTACGATCCTATTCCTCTCCGAGAGGGAGGAAGCTAAGGGGTGACCCACCAAGTCCTGCAGAGAAGAGGCAGGTTC
MYL6_0168	TTAAAACTTCACATCCTCTTATAGCTCCCTTCTCTGTGCCT	CCAGTGCTCGTGTGAGAAGTCCGTTATCGCCGCCTTATCCACTGTACGATCCTATTCCTCTCCTTAAAACTTCACATCCTCTTATAGCTCCCTTCTCTGTGCCTCTGCAGAGAAGAGGCAGGTTC
MYL6_0169	TCCAGGAGTCCATGGATACAGCCCAGGGAAGGAAG	CCAGTGCTCGTGTGAGAAGTCCGTTATCGCCGCCTTATCCACTGTACGATCCTATTCCTCTCCTCCAGGAGTCCATGGATACAGCCCAGGGAAGGAAGCTGCAGAGAAGAGGCAGGTTC
MYL6_0170	CCCCAGTGCCCTTTCTTCTCCTATTACCTACCACA	CCAGTGCTCGTGTGAGAAGTCCGTTATCGCCGCCTTATCCACTGTACGATCCTATTCCTCTCCCCCCAGTGCCCTTTCTTCTCCTATTACCTACCACACTGCAGAGAAGAGGCAGGTTC
MYL6_0171	AAATCCCCGAAATTAGGTTTTCCCCACCAAATACACATACG	CCAGTGCTCGTGTGAGAAGTCCGTTATCGCCGCCTTATCCACTGTACGATCCTATTCCTCTCCAAATCCCCGAAATTAGGTTTTCCCCACCAAATACACATACGCTGCAGAGAAGAGGCAGGTTC
MYL6_0172	AAAACAAAACTGACATTCAGAGGGAAAGGAATCATTGGCTG	CCAGTGCTCGTGTGAGAAGTCCGTTATCGCCGCCTTATCCACTGTACGATCCTATTCCTCTCCAAAACAAAACTGACATTCAGAGGGAAAGGAATCATTGGCTGCTGCAGAGAAGAGGCAGGTTC
MYL6_0173	AGCTGGGGTGGCCTAAAACAGCAACAATGAGGAAG	CCAGTGCTCGTGTGAGAAGTCCGTTATCGCCGCCTTATCCACTGTACGATCCTATTCCTCTCCAGCTGGGGTGGCCTAAAACAGCAACAATGAGGAAGCTGCAGAGAAGAGGCAGGTTC
MYL6_0174	CCGCAGGAGGGATTATTAGTACGAATGAACTCGAATAAGC	CCAGTGCTCGTGTGAGAAGTCCGTTATCGCCGCCTTATCCACTGTACGATCCTATTCCTCTCCCCGCAGGAGGGATTATTAGTACGAATGAACTCGAATAAGCCTGCAGAGAAGAGGCAGGTTC
MYL6_0175	GGGGAGGGGAGTTGGGGCCTTGACTTAGTCACTAA	CCAGTGCTCGTGTGAGAAGTCCGTTATCGCCGCCTTATCCACTGTACGATCCTATTCCTCTCCGGGGAGGGGAGTTGGGGCCTTGACTTAGTCACTAACTGCAGAGAAGAGGCAGGTTC
MYL6_0176	GGCTTGGGGAGAGATGGAATCTGCGCCCTGTTCTA	CCAGTGCTCGTGTGAGAAGTCCGTTATCGCCGCCTTATCCACTGTACGATCCTATTCCTCTCCGGCTTGGGGAGAGATGGAATCTGCGCCCTGTTCTACTGCAGAGAAGAGGCAGGTTC
MYL6_0177	TCCCCAGAGCTCTCCCTGGAATCTTAATTCCCCTT	CCAGTGCTCGTGTGAGAAGTCCGTTATCGCCGCCTTATCCACTGTACGATCCTATTCCTCTCCTCCCCAGAGCTCTCCCTGGAATCTTAATTCCCCTTCTGCAGAGAAGAGGCAGGTTC
MYL6_0178	TTTTAGTGGGTAGAAGGGAGCTCCAATGTGGCTTT	CCAGTGCTCGTGTGAGAAGTCCGTTATCGCCGCCTTATCCACTGTACGATCCTATTCCTCTCCTTTTAGTGGGTAGAAGGGAGCTCCAATGTGGCTTTCTGCAGAGAAGAGGCAGGTTC
MYL6_0179	AATCCATAGAAAATGCAGTAGTTTGGAGGGAGGTGTACC	CCAGTGCTCGTGTGAGAAGTCCGTTATCGCCGCCTTATCCACTGTACGATCCTATTCCTCTCCAATCCATAGAAAATGCAGTAGTTTGGAGGGAGGTGTACCCTGCAGAGAAGAGGCAGGTTC
MYL6_0180	AGTGGTTAATAGAACCTTGTATAAACACCTTTCACCAGCCC	CCAGTGCTCGTGTGAGAAGTCCGTTATCGCCGCCTTATCCACTGTACGATCCTATTCCTCTCCAGTGGTTAATAGAACCTTGTATAAACACCTTTCACCAGCCCCTGCAGAGAAGAGGCAGGTTC
MYL6_0181	TTCCTTTAGGGCAGCATTCCCATCCTATCCTCTCT	CCAGTGCTCGTGTGAGAAGTCCGTTATCGCCGCCTTATCCACTGTACGATCCTATTCCTCTCCTTCCTTTAGGGCAGCATTCCCATCCTATCCTCTCTCTGCAGAGAAGAGGCAGGTTC
MYL6_0182	AAAATGCATGCCTCTGTTAGGCATGGTGAGGGCTT	CCAGTGCTCGTGTGAGAAGTCCGTTATCGCCGCCTTATCCACTGTACGATCCTATTCCTCTCCAAAATGCATGCCTCTGTTAGGCATGGTGAGGGCTTCTGCAGAGAAGAGGCAGGTTC
MYL6_0183	TGGAGGGGCGGAAGGAGCTTTCCTTACGTAGTGAT	CCAGTGCTCGTGTGAGAAGTCCGTTATCGCCGCCTTATCCACTGTACGATCCTATTCCTCTCCTGGAGGGGCGGAAGGAGCTTTCCTTACGTAGTGATCTGCAGAGAAGAGGCAGGTTC
MYL6_0184	GAGAGATGTCTGGCTGGCTCCTCACTGTGGAGGTG	CCAGTGCTCGTGTGAGAAGTCCGTTATCGCCGCCTTATCCACTGTACGATCCTATTCCTCTCCGAGAGATGTCTGGCTGGCTCCTCACTGTGGAGGTGCTGCAGAGAAGAGGCAGGTTC
MYL6_0185	GGGGTGCCTGGGTCTGTGGAGAAAAGGAAGATAAA	CCAGTGCTCGTGTGAGAAGTCCGTTATCGCCGCCTTATCCACTGTACGATCCTATTCCTCTCCGGGGTGCCTGGGTCTGTGGAGAAAAGGAAGATAAACTGCAGAGAAGAGGCAGGTTC
MYL6_0186	TCAGTTAGAGTACGCCGGAGAGATGGCTCCAGACC	CCAGTGCTCGTGTGAGAAGTCCGTTATCGCCGCCTTATCCACTGTACGATCCTATTCCTCTCCTCAGTTAGAGTACGCCGGAGAGATGGCTCCAGACCCTGCAGAGAAGAGGCAGGTTC
MYL6_0187	CATGGCATGCAGTGGCTGGGTGGATGAATGAGGTA	CCAGTGCTCGTGTGAGAAGTCCGTTATCGCCGCCTTATCCACTGTACGATCCTATTCCTCTCCCATGGCATGCAGTGGCTGGGTGGATGAATGAGGTACTGCAGAGAAGAGGCAGGTTC
MYL6_0188	TCTATATGGGGCATTTGAACGTGATAGGAATAAGCAAAGGG	CCAGTGCTCGTGTGAGAAGTCCGTTATCGCCGCCTTATCCACTGTACGATCCTATTCCTCTCCTCTATATGGGGCATTTGAACGTGATAGGAATAAGCAAAGGGCTGCAGAGAAGAGGCAGGTTC
MYL6_0189	ATGCCACTCAATCATCATGCAAACAGCTGCTTTTCA	CCAGTGCTCGTGTGAGAAGTCCGTTATCGCCGCCTTATCCACTGTACGATCCTATTCCTCTCCATGCCACTCAATCATCATGCAAACAGCTGCTTTTCACTGCAGAGAAGAGGCAGGTTC
MYL6_0190	AGTTTACAACTGAGATGCTCTCTGCCACAGGATTGC	CCAGTGCTCGTGTGAGAAGTCCGTTATCGCCGCCTTATCCACTGTACGATCCTATTCCTCTCCAGTTTACAACTGAGATGCTCTCTGCCACAGGATTGCCTGCAGAGAAGAGGCAGGTTC
MYL6_0191	TCCATGACCCACCAGTGAAAGGCCCCAACATCATC	CCAGTGCTCGTGTGAGAAGTCCGTTATCGCCGCCTTATCCACTGTACGATCCTATTCCTCTCCTCCATGACCCACCAGTGAAAGGCCCCAACATCATCCTGCAGAGAAGAGGCAGGTTC
MYL6_0192	GAGGACGGCCAGAGAGGCCCTTCCTCCTGTATTCT	CCAGTGCTCGTGTGAGAAGTCCGTTATCGCCGCCTTATCCACTGTACGATCCTATTCCTCTCCGAGGACGGCCAGAGAGGCCCTTCCTCCTGTATTCTCTGCAGAGAAGAGGCAGGTTC
MYL6_0193	AAAAGGATTGTGGAAACTCTAATACCTGACCTCTTCCCCA	CCAGTGCTCGTGTGAGAAGTCCGTTATCGCCGCCTTATCCACTGTACGATCCTATTCCTCTCCAAAAGGATTGTGGAAACTCTAATACCTGACCTCTTCCCCACTGCAGAGAAGAGGCAGGTTC
MYL6_0194	CATGGTGGTGGTCGCCGGCAGGTTAGGATGTAGAG	CCAGTGCTCGTGTGAGAAGTCCGTTATCGCCGCCTTATCCACTGTACGATCCTATTCCTCTCCCATGGTGGTGGTCGCCGGCAGGTTAGGATGTAGAGCTGCAGAGAAGAGGCAGGTTC
MYL6_0195	GAACGGGAGATGGTGGTGATGCCCATGCAGGTTAG	CCAGTGCTCGTGTGAGAAGTCCGTTATCGCCGCCTTATCCACTGTACGATCCTATTCCTCTCCGAACGGGAGATGGTGGTGATGCCCATGCAGGTTAGCTGCAGAGAAGAGGCAGGTTC
MYL6_0196	GAGGAGCGGGGAGGTTAATACTGATGGAGTCAGCT	CCAGTGCTCGTGTGAGAAGTCCGTTATCGCCGCCTTATCCACTGTACGATCCTATTCCTCTCCGAGGAGCGGGGAGGTTAATACTGATGGAGTCAGCTCTGCAGAGAAGAGGCAGGTTC
MYL6_0197	CATGCCAAAAGGCAAACCCAAAGGAGCATTACCCG	CCAGTGCTCGTGTGAGAAGTCCGTTATCGCCGCCTTATCCACTGTACGATCCTATTCCTCTCCCATGCCAAAAGGCAAACCCAAAGGAGCATTACCCGCTGCAGAGAAGAGGCAGGTTC
MYL6_0198	CACTGCCCCTGGCATCATTGAGGGAGGAGTTTGTT	CCAGTGCTCGTGTGAGAAGTCCGTTATCGCCGCCTTATCCACTGTACGATCCTATTCCTCTCCCACTGCCCCTGGCATCATTGAGGGAGGAGTTTGTTCTGCAGAGAAGAGGCAGGTTC
MYL6_0199	GGTTGGGGAACGGTGAGGGGCCTGAGAATAAAGAT	CCAGTGCTCGTGTGAGAAGTCCGTTATCGCCGCCTTATCCACTGTACGATCCTATTCCTCTCCGGTTGGGGAACGGTGAGGGGCCTGAGAATAAAGATCTGCAGAGAAGAGGCAGGTTC
MYL6_0200	ACAAACAAGGATAATCTAGCCATTCCTTGGCACTATCTTCC	CCAGTGCTCGTGTGAGAAGTCCGTTATCGCCGCCTTATCCACTGTACGATCCTATTCCTCTCCACAAACAAGGATAATCTAGCCATTCCTTGGCACTATCTTCCCTGCAGAGAAGAGGCAGGTTC
MYL6_0201	AAGTGAATAAAATTCCAAAGCTCTCGAGTTTGGGGAAGGA	CCAGTGCTCGTGTGAGAAGTCCGTTATCGCCGCCTTATCCACTGTACGATCCTATTCCTCTCCAAGTGAATAAAATTCCAAAGCTCTCGAGTTTGGGGAAGGACTGCAGAGAAGAGGCAGGTTC
MYL6_0202	CTCCTGCTGATTTAGGGGCCTAAGAGAGATGGGCC	CCAGTGCTCGTGTGAGAAGTCCGTTATCGCCGCCTTATCCACTGTACGATCCTATTCCTCTCCCTCCTGCTGATTTAGGGGCCTAAGAGAGATGGGCCCTGCAGAGAAGAGGCAGGTTC
MYL6_0203	ATCTGTAGAAATTGAGGCTAACCTCATCTCCACACTCATCT	CCAGTGCTCGTGTGAGAAGTCCGTTATCGCCGCCTTATCCACTGTACGATCCTATTCCTCTCCATCTGTAGAAATTGAGGCTAACCTCATCTCCACACTCATCTCTGCAGAGAAGAGGCAGGTTC
MYL6_0204	TGTATCCCCTTTGAGGAGAACTGGGACATTCACCT	CCAGTGCTCGTGTGAGAAGTCCGTTATCGCCGCCTTATCCACTGTACGATCCTATTCCTCTCCTGTATCCCCTTTGAGGAGAACTGGGACATTCACCTCTGCAGAGAAGAGGCAGGTTC
MYL6_0205	TCTAGCCAACAAAAGTTCTGGAACATAACACTTACCATGGG	CCAGTGCTCGTGTGAGAAGTCCGTTATCGCCGCCTTATCCACTGTACGATCCTATTCCTCTCCTCTAGCCAACAAAAGTTCTGGAACATAACACTTACCATGGGCTGCAGAGAAGAGGCAGGTTC
MYL6_0206	CTGCAGTTGACCCTGCCTGCCCAATCTGTTCAGAA	CCAGTGCTCGTGTGAGAAGTCCGTTATCGCCGCCTTATCCACTGTACGATCCTATTCCTCTCCCTGCAGTTGACCCTGCCTGCCCAATCTGTTCAGAACTGCAGAGAAGAGGCAGGTTC
MYL6_0207	CGAGCCCTCATCTCCGCATACTTCAGCTGCTCCAT	CCAGTGCTCGTGTGAGAAGTCCGTTATCGCCGCCTTATCCACTGTACGATCCTATTCCTCTCCCGAGCCCTCATCTCCGCATACTTCAGCTGCTCCATCTGCAGAGAAGAGGCAGGTTC
MYL6_0208	CTTGTCTGTCGGCCAGGAGCTGCTGCCTCTGATAC	CCAGTGCTCGTGTGAGAAGTCCGTTATCGCCGCCTTATCCACTGTACGATCCTATTCCTCTCCCTTGTCTGTCGGCCAGGAGCTGCTGCCTCTGATACCTGCAGAGAAGAGGCAGGTTC
MYL6_0209	TCCAGCTGCCAGTGCCAATTGAGTATTGTTATCCA	CCAGTGCTCGTGTGAGAAGTCCGTTATCGCCGCCTTATCCACTGTACGATCCTATTCCTCTCCTCCAGCTGCCAGTGCCAATTGAGTATTGTTATCCACTGCAGAGAAGAGGCAGGTTC
MYL6_0210	ATTTTCAGCAGATCCCAAAGGCAAATGCCTCAACC	CCAGTGCTCGTGTGAGAAGTCCGTTATCGCCGCCTTATCCACTGTACGATCCTATTCCTCTCCATTTTCAGCAGATCCCAAAGGCAAATGCCTCAACCCTGCAGAGAAGAGGCAGGTTC
MYL6_0211	CCTGCTTTGTCTTCTTCTGAAAGAGCCTGCCTCTC	CCAGTGCTCGTGTGAGAAGTCCGTTATCGCCGCCTTATCCACTGTACGATCCTATTCCTCTCCCCTGCTTTGTCTTCTTCTGAAAGAGCCTGCCTCTCCTGCAGAGAAGAGGCAGGTTC
MYL6_0212	AATCAGAAGGTTCCCAAAATCTACATCTTGTGCTTGTGCT	CCAGTGCTCGTGTGAGAAGTCCGTTATCGCCGCCTTATCCACTGTACGATCCTATTCCTCTCCAATCAGAAGGTTCCCAAAATCTACATCTTGTGCTTGTGCTCTGCAGAGAAGAGGCAGGTTC
MYL6_0213	CTCCCCACCCGACTTCGTGCAAATTCCCATGACCTT	CCAGTGCTCGTGTGAGAAGTCCGTTATCGCCGCCTTATCCACTGTACGATCCTATTCCTCTCCCTCCCCACCCGACTTCGTGCAAATTCCCATGACCTTCTGCAGAGAAGAGGCAGGTTC
MYL6_0214	TATGTCTCCTGAGTGCCCACATGGTTTCTTATTGCA	CCAGTGCTCGTGTGAGAAGTCCGTTATCGCCGCCTTATCCACTGTACGATCCTATTCCTCTCCTATGTCTCCTGAGTGCCCACATGGTTTCTTATTGCACTGCAGAGAAGAGGCAGGTTC
MYL6_0215	ATGACTTTAACCTGGCCCAAGCTCACTTCAGCTAC	CCAGTGCTCGTGTGAGAAGTCCGTTATCGCCGCCTTATCCACTGTACGATCCTATTCCTCTCCATGACTTTAACCTGGCCCAAGCTCACTTCAGCTACCTGCAGAGAAGAGGCAGGTTC
MYL6_0216	TTTGATGTCTCCCATTAAACCTTAAGTTCTCTGAGGTCCCT	CCAGTGCTCGTGTGAGAAGTCCGTTATCGCCGCCTTATCCACTGTACGATCCTATTCCTCTCCTTTGATGTCTCCCATTAAACCTTAAGTTCTCTGAGGTCCCTCTGCAGAGAAGAGGCAGGTTC
MYL6_0217	TTTATGTCCTCCAAAGACAAAATGGTTCAACACTGTGTCGG	CCAGTGCTCGTGTGAGAAGTCCGTTATCGCCGCCTTATCCACTGTACGATCCTATTCCTCTCCTTTATGTCCTCCAAAGACAAAATGGTTCAACACTGTGTCGGCTGCAGAGAAGAGGCAGGTTC
MYL6_0218	TCCCATTCCCTTTCCAAGTTCACCTCCTGGATCTG	CCAGTGCTCGTGTGAGAAGTCCGTTATCGCCGCCTTATCCACTGTACGATCCTATTCCTCTCCTCCCATTCCCTTTCCAAGTTCACCTCCTGGATCTGCTGCAGAGAAGAGGCAGGTTC
MYL6_0219	AGGCTCTTACCCTCTCTCTCATCATCCGTTACGCC	CCAGTGCTCGTGTGAGAAGTCCGTTATCGCCGCCTTATCCACTGTACGATCCTATTCCTCTCCAGGCTCTTACCCTCTCTCTCATCATCCGTTACGCCCTGCAGAGAAGAGGCAGGTTC
MYL6_0220	ACTTCAGTCCCCAGACTTCACTTGTGAGACCACTT	CCAGTGCTCGTGTGAGAAGTCCGTTATCGCCGCCTTATCCACTGTACGATCCTATTCCTCTCCACTTCAGTCCCCAGACTTCACTTGTGAGACCACTTCTGCAGAGAAGAGGCAGGTTC
MYL6_0221	TTTGAAGCCCTGTCTGTCTCAGGCTTTCCCCACTG	CCAGTGCTCGTGTGAGAAGTCCGTTATCGCCGCCTTATCCACTGTACGATCCTATTCCTCTCCTTTGAAGCCCTGTCTGTCTCAGGCTTTCCCCACTGCTGCAGAGAAGAGGCAGGTTC
MYL6_0222	GGCTTTCCCCACTGTTGCTTATCTCTCTTTCACTGA	CCAGTGCTCGTGTGAGAAGTCCGTTATCGCCGCCTTATCCACTGTACGATCCTATTCCTCTCCGGCTTTCCCCACTGTTGCTTATCTCTCTTTCACTGACTGCAGAGAAGAGGCAGGTTC
MYL6_0223	CCCCTCCGATTTTAAACTGAGGCACAGCGCAGCAG	CCAGTGCTCGTGTGAGAAGTCCGTTATCGCCGCCTTATCCACTGTACGATCCTATTCCTCTCCCCCCTCCGATTTTAAACTGAGGCACAGCGCAGCAGCTGCAGAGAAGAGGCAGGTTC
MYL6_0224	GTTCCAGGGCTCCTGCTACTCACTGCTTCTCGCTC	CCAGTGCTCGTGTGAGAAGTCCGTTATCGCCGCCTTATCCACTGTACGATCCTATTCCTCTCCGTTCCAGGGCTCCTGCTACTCACTGCTTCTCGCTCCTGCAGAGAAGAGGCAGGTTC
MYL6_0225	ATCTGGGTCTCCACCAGCAGGGCCACCAAAGATTT	CCAGTGCTCGTGTGAGAAGTCCGTTATCGCCGCCTTATCCACTGTACGATCCTATTCCTCTCCATCTGGGTCTCCACCAGCAGGGCCACCAAAGATTTCTGCAGAGAAGAGGCAGGTTC
MYL6_0226	GATCTTCCTTTCCTCAACAGCAGCCAAGTGCTAGG	CCAGTGCTCGTGTGAGAAGTCCGTTATCGCCGCCTTATCCACTGTACGATCCTATTCCTCTCCGATCTTCCTTTCCTCAACAGCAGCCAAGTGCTAGGCTGCAGAGAAGAGGCAGGTTC
MYL6_0227	GCGAGACAGCACATCAGTGGGAGGACCCAACTGAA	CCAGTGCTCGTGTGAGAAGTCCGTTATCGCCGCCTTATCCACTGTACGATCCTATTCCTCTCCGCGAGACAGCACATCAGTGGGAGGACCCAACTGAACTGCAGAGAAGAGGCAGGTTC
MYL6_0228	GACAATACAGAAGAAAGGTAGGGTGGATGCTGGCA	CCAGTGCTCGTGTGAGAAGTCCGTTATCGCCGCCTTATCCACTGTACGATCCTATTCCTCTCCGACAATACAGAAGAAAGGTAGGGTGGATGCTGGCACTGCAGAGAAGAGGCAGGTTC
MYL6_0229	GGTATAAGAACAAATTTGCTGTGGTCACAACCCATGGT	CCAGTGCTCGTGTGAGAAGTCCGTTATCGCCGCCTTATCCACTGTACGATCCTATTCCTCTCCGGTATAAGAACAAATTTGCTGTGGTCACAACCCATGGTCTGCAGAGAAGAGGCAGGTTC
MYL6_0230	CATGGAGATAGTGTGGCAAAGGGTAACATGGAGTCA	CCAGTGCTCGTGTGAGAAGTCCGTTATCGCCGCCTTATCCACTGTACGATCCTATTCCTCTCCCATGGAGATAGTGTGGCAAAGGGTAACATGGAGTCACTGCAGAGAAGAGGCAGGTTC
MYL6_0231	AATACTGACAGGGTTGAAAACAGGCCCAATGGTGA	CCAGTGCTCGTGTGAGAAGTCCGTTATCGCCGCCTTATCCACTGTACGATCCTATTCCTCTCCAATACTGACAGGGTTGAAAACAGGCCCAATGGTGACTGCAGAGAAGAGGCAGGTTC
MYL6_0232	AAAGCTTAGAGAAGGGATGACTAACTTTACCTCCTCCTGAG	CCAGTGCTCGTGTGAGAAGTCCGTTATCGCCGCCTTATCCACTGTACGATCCTATTCCTCTCCAAAGCTTAGAGAAGGGATGACTAACTTTACCTCCTCCTGAGCTGCAGAGAAGAGGCAGGTTC
MYL6_0233	AAGGTGTGAGTGAGGAAAGATTTCCTCTAAGTGAGATGAGA	CCAGTGCTCGTGTGAGAAGTCCGTTATCGCCGCCTTATCCACTGTACGATCCTATTCCTCTCCAAGGTGTGAGTGAGGAAAGATTTCCTCTAAGTGAGATGAGACTGCAGAGAAGAGGCAGGTTC
MYL6_0234	TTAGAGAAGTGGACATTTTCTTCCCTGAGGTCTTCAAGGT	CCAGTGCTCGTGTGAGAAGTCCGTTATCGCCGCCTTATCCACTGTACGATCCTATTCCTCTCCTTAGAGAAGTGGACATTTTCTTCCCTGAGGTCTTCAAGGTCTGCAGAGAAGAGGCAGGTTC
MYL6_0235	CTCGCCAATGTCCCGCTCCACCTTTGTCTTCCTTT	CCAGTGCTCGTGTGAGAAGTCCGTTATCGCCGCCTTATCCACTGTACGATCCTATTCCTCTCCCTCGCCAATGTCCCGCTCCACCTTTGTCTTCCTTTCTGCAGAGAAGAGGCAGGTTC
MYL6_0236	CCCCTCAGACTCCACCACTTCCTTCAGCACTTCCT	CCAGTGCTCGTGTGAGAAGTCCGTTATCGCCGCCTTATCCACTGTACGATCCTATTCCTCTCCCCCCTCAGACTCCACCACTTCCTTCAGCACTTCCTCTGCAGAGAAGAGGCAGGTTC
MYL6_0237	CCTGCCCTTCCTTTGGCTCCTTCTCCTTCTCAGGA	CCAGTGCTCGTGTGAGAAGTCCGTTATCGCCGCCTTATCCACTGTACGATCCTATTCCTCTCCCCTGCCCTTCCTTTGGCTCCTTCTCCTTCTCAGGACTGCAGAGAAGAGGCAGGTTC
MYL6_0238	CCAGGACAAGGGTTGAGTTAGCCCCACAGCTTCAC	CCAGTGCTCGTGTGAGAAGTCCGTTATCGCCGCCTTATCCACTGTACGATCCTATTCCTCTCCCCAGGACAAGGGTTGAGTTAGCCCCACAGCTTCACCTGCAGAGAAGAGGCAGGTTC
MYL6_0239	CCCCTCCTTCTCGGGGTTCCTGAAATTCCAGTGAT	CCAGTGCTCGTGTGAGAAGTCCGTTATCGCCGCCTTATCCACTGTACGATCCTATTCCTCTCCCCCCTCCTTCTCGGGGTTCCTGAAATTCCAGTGATCTGCAGAGAAGAGGCAGGTTC
MYL6_0240	GAGTTATCAGGGATTAGGGTGATTAGTTCTCACACAGAGGG	CCAGTGCTCGTGTGAGAAGTCCGTTATCGCCGCCTTATCCACTGTACGATCCTATTCCTCTCCGAGTTATCAGGGATTAGGGTGATTAGTTCTCACACAGAGGGCTGCAGAGAAGAGGCAGGTTC
MYL6_0241	GCCAGACGGGGAACTAAATTTATTCCTCTTACTTTGGAGG	CCAGTGCTCGTGTGAGAAGTCCGTTATCGCCGCCTTATCCACTGTACGATCCTATTCCTCTCCGCCAGACGGGGAACTAAATTTATTCCTCTTACTTTGGAGGCTGCAGAGAAGAGGCAGGTTC
MYL6_0242	TGATCTGATTCTAGGAGACAACCCCGTCCAAAACC	CCAGTGCTCGTGTGAGAAGTCCGTTATCGCCGCCTTATCCACTGTACGATCCTATTCCTCTCCTGATCTGATTCTAGGAGACAACCCCGTCCAAAACCCTGCAGAGAAGAGGCAGGTTC
MYL6_0243	GCCCTTGCCCACCTAAGCTGAACAAGGCCAACTTC	CCAGTGCTCGTGTGAGAAGTCCGTTATCGCCGCCTTATCCACTGTACGATCCTATTCCTCTCCGCCCTTGCCCACCTAAGCTGAACAAGGCCAACTTCCTGCAGAGAAGAGGCAGGTTC
MYL6_0244	CACGCAGCCCCTGCAGCTTCCAGAAATCCCTCTAT	CCAGTGCTCGTGTGAGAAGTCCGTTATCGCCGCCTTATCCACTGTACGATCCTATTCCTCTCCCACGCAGCCCCTGCAGCTTCCAGAAATCCCTCTATCTGCAGAGAAGAGGCAGGTTC
MYL6_0245	CTTGGGCTCCTTCTTCTCATCTGTGGCCTGGCCTT	CCAGTGCTCGTGTGAGAAGTCCGTTATCGCCGCCTTATCCACTGTACGATCCTATTCCTCTCCCTTGGGCTCCTTCTTCTCATCTGTGGCCTGGCCTTCTGCAGAGAAGAGGCAGGTTC
MYL6_0246	CGTCATTCCCGCTCTCCTCTGGGCCCATGAGAAAA	CCAGTGCTCGTGTGAGAAGTCCGTTATCGCCGCCTTATCCACTGTACGATCCTATTCCTCTCCCGTCATTCCCGCTCTCCTCTGGGCCCATGAGAAAACTGCAGAGAAGAGGCAGGTTC
MYL6_0247	TTCACAAGACTTTTCTAACAGCCCCTTCTACAAGCAAAGA	CCAGTGCTCGTGTGAGAAGTCCGTTATCGCCGCCTTATCCACTGTACGATCCTATTCCTCTCCTTCACAAGACTTTTCTAACAGCCCCTTCTACAAGCAAAGACTGCAGAGAAGAGGCAGGTTC
MYL6_0248	TTTTCTACCCAAAATCTTCATGAGAGGACTAGTAGGGCTCC	CCAGTGCTCGTGTGAGAAGTCCGTTATCGCCGCCTTATCCACTGTACGATCCTATTCCTCTCCTTTTCTACCCAAAATCTTCATGAGAGGACTAGTAGGGCTCCCTGCAGAGAAGAGGCAGGTTC
MYL6_0249	AAACCCTACCAATGTTCTCATTCATGTTGTGCTCTAATGCC	CCAGTGCTCGTGTGAGAAGTCCGTTATCGCCGCCTTATCCACTGTACGATCCTATTCCTCTCCAAACCCTACCAATGTTCTCATTCATGTTGTGCTCTAATGCCCTGCAGAGAAGAGGCAGGTTC
MYL6_0250	AACTTGAGGCAGAAATGGCACAGGAGGCCAGGTAG	CCAGTGCTCGTGTGAGAAGTCCGTTATCGCCGCCTTATCCACTGTACGATCCTATTCCTCTCCAACTTGAGGCAGAAATGGCACAGGAGGCCAGGTAGCTGCAGAGAAGAGGCAGGTTC
MYL6_0251	CTCTGGATCTTGTGAAAGGCAAGAAATCTGGGAACCT	CCAGTGCTCGTGTGAGAAGTCCGTTATCGCCGCCTTATCCACTGTACGATCCTATTCCTCTCCCTCTGGATCTTGTGAAAGGCAAGAAATCTGGGAACCTCTGCAGAGAAGAGGCAGGTTC
HOXC_0001	GGAAAGTGACTTGCCGCGGCTTCGAGTAGAGACGT	CCAGTGCTCGTGTGAGAAGTCTATCTTAAGTCTTCGCGTGTTGTCTCGTCTGGGTATTGCGTTGGAAAGTGACTTGCCGCGGCTTCGAGTAGAGACGTCTGCAGAGAAGAGGCAGGTTC
HOXC_0002	CTAGTGCGGCGCCAACACATACAAGTTCCGCTGTG	CCAGTGCTCGTGTGAGAAGTCTATCTTAAGTCTTCGCGTGTTGTCTCGTCTGGGTATTGCGTTCTAGTGCGGCGCCAACACATACAAGTTCCGCTGTGCTGCAGAGAAGAGGCAGGTTC
HOXC_0003	GTCTGGGAGCTGAGGTTCGTGACTGCTGCCGATTT	CCAGTGCTCGTGTGAGAAGTCTATCTTAAGTCTTCGCGTGTTGTCTCGTCTGGGTATTGCGTTGTCTGGGAGCTGAGGTTCGTGACTGCTGCCGATTTCTGCAGAGAAGAGGCAGGTTC
HOXC_0004	CGTTTGGTTCAAGTTGAGAAAATAAGGGTCTCCCCG	CCAGTGCTCGTGTGAGAAGTCTATCTTAAGTCTTCGCGTGTTGTCTCGTCTGGGTATTGCGTTCGTTTGGTTCAAGTTGAGAAAATAAGGGTCTCCCCGCTGCAGAGAAGAGGCAGGTTC
HOXC_0005	AAAAGCCCTGAATACCACTGCCCACACCCCTCCAA	CCAGTGCTCGTGTGAGAAGTCTATCTTAAGTCTTCGCGTGTTGTCTCGTCTGGGTATTGCGTTAAAAGCCCTGAATACCACTGCCCACACCCCTCCAACTGCAGAGAAGAGGCAGGTTC
HOXC_0006	CCATTCCCTCCGCCTGATTTCTGCTGGAGGAGGTC	CCAGTGCTCGTGTGAGAAGTCTATCTTAAGTCTTCGCGTGTTGTCTCGTCTGGGTATTGCGTTCCATTCCCTCCGCCTGATTTCTGCTGGAGGAGGTCCTGCAGAGAAGAGGCAGGTTC
HOXC_0007	GTTTGCAGGGGCAGAATACGAAGCCTCCGGGGAATTA	CCAGTGCTCGTGTGAGAAGTCTATCTTAAGTCTTCGCGTGTTGTCTCGTCTGGGTATTGCGTTGTTTGCAGGGGCAGAATACGAAGCCTCCGGGGAATTACTGCAGAGAAGAGGCAGGTTC
HOXC_0008	GACAAGACAATATTCCTGAGCTCTTTGAACGGCCC	CCAGTGCTCGTGTGAGAAGTCTATCTTAAGTCTTCGCGTGTTGTCTCGTCTGGGTATTGCGTTGACAAGACAATATTCCTGAGCTCTTTGAACGGCCCCTGCAGAGAAGAGGCAGGTTC
HOXC_0009	CCCCAGAATAAGCCCGCAGGTTAGAGCTGGCTAGG	CCAGTGCTCGTGTGAGAAGTCTATCTTAAGTCTTCGCGTGTTGTCTCGTCTGGGTATTGCGTTCCCCAGAATAAGCCCGCAGGTTAGAGCTGGCTAGGCTGCAGAGAAGAGGCAGGTTC
HOXC_0010	TCAGGGAGTGCAAGAAGAGGTGCCTTTCGACATGG	CCAGTGCTCGTGTGAGAAGTCTATCTTAAGTCTTCGCGTGTTGTCTCGTCTGGGTATTGCGTTTCAGGGAGTGCAAGAAGAGGTGCCTTTCGACATGGCTGCAGAGAAGAGGCAGGTTC
HOXC_0011	CCCCACAGATTTTGATACTTGATGCTGAAGCTACCAAGT	CCAGTGCTCGTGTGAGAAGTCTATCTTAAGTCTTCGCGTGTTGTCTCGTCTGGGTATTGCGTTCCCCACAGATTTTGATACTTGATGCTGAAGCTACCAAGTCTGCAGAGAAGAGGCAGGTTC
HOXC_0012	GGGTGGGGATGTTCCTTACTGTCCTAGGTATTTGTAACC	CCAGTGCTCGTGTGAGAAGTCTATCTTAAGTCTTCGCGTGTTGTCTCGTCTGGGTATTGCGTTGGGTGGGGATGTTCCTTACTGTCCTAGGTATTTGTAACCCTGCAGAGAAGAGGCAGGTTC
HOXC_0013	TTCTCCAGGCTCCACTGTGTGAGGCGGGTTTACAG	CCAGTGCTCGTGTGAGAAGTCTATCTTAAGTCTTCGCGTGTTGTCTCGTCTGGGTATTGCGTTTTCTCCAGGCTCCACTGTGTGAGGCGGGTTTACAGCTGCAGAGAAGAGGCAGGTTC
HOXC_0014	CCTCAAGGTTCTCCCTGAGGTTGGGGATAGGGAAT	CCAGTGCTCGTGTGAGAAGTCTATCTTAAGTCTTCGCGTGTTGTCTCGTCTGGGTATTGCGTTCCTCAAGGTTCTCCCTGAGGTTGGGGATAGGGAATCTGCAGAGAAGAGGCAGGTTC
HOXC_0015	TTATCGAATAATTCAGATAAGTCCTCCTCCCGTCACTCACC	CCAGTGCTCGTGTGAGAAGTCTATCTTAAGTCTTCGCGTGTTGTCTCGTCTGGGTATTGCGTTTTATCGAATAATTCAGATAAGTCCTCCTCCCGTCACTCACCCTGCAGAGAAGAGGCAGGTTC
HOXC_0016	AAATGCAAATTCTGATTGTTTGTGGAGACTCATCATCGCTG	CCAGTGCTCGTGTGAGAAGTCTATCTTAAGTCTTCGCGTGTTGTCTCGTCTGGGTATTGCGTTAAATGCAAATTCTGATTGTTTGTGGAGACTCATCATCGCTGCTGCAGAGAAGAGGCAGGTTC
HOXC_0017	TTTTCCTTGTGTAGAAAGATAGAGTTGCCTTCCTGGGC	CCAGTGCTCGTGTGAGAAGTCTATCTTAAGTCTTCGCGTGTTGTCTCGTCTGGGTATTGCGTTTTTTCCTTGTGTAGAAAGATAGAGTTGCCTTCCTGGGCCTGCAGAGAAGAGGCAGGTTC
HOXC_0018	CCAAGAAGATCATAGCTGGGTAGGACCAGTCTCCT	CCAGTGCTCGTGTGAGAAGTCTATCTTAAGTCTTCGCGTGTTGTCTCGTCTGGGTATTGCGTTCCAAGAAGATCATAGCTGGGTAGGACCAGTCTCCTCTGCAGAGAAGAGGCAGGTTC
HOXC_0019	TTTTAAGCTGAATATGCACTTGCAAAGTGAAGTTGGGGC	CCAGTGCTCGTGTGAGAAGTCTATCTTAAGTCTTCGCGTGTTGTCTCGTCTGGGTATTGCGTTTTTTAAGCTGAATATGCACTTGCAAAGTGAAGTTGGGGCCTGCAGAGAAGAGGCAGGTTC
HOXC_0020	ATCACCCACATAGCCTTCAGGTGGAAACTCGACTT	CCAGTGCTCGTGTGAGAAGTCTATCTTAAGTCTTCGCGTGTTGTCTCGTCTGGGTATTGCGTTATCACCCACATAGCCTTCAGGTGGAAACTCGACTTCTGCAGAGAAGAGGCAGGTTC
HOXC_0021	AGAGCATCTGAGATCCCCTGTTGGCTTCACAGCCT	CCAGTGCTCGTGTGAGAAGTCTATCTTAAGTCTTCGCGTGTTGTCTCGTCTGGGTATTGCGTTAGAGCATCTGAGATCCCCTGTTGGCTTCACAGCCTCTGCAGAGAAGAGGCAGGTTC
HOXC_0022	GAGACTGCAGTGGGTGTCTCCGGACCTTGCAAAGA	CCAGTGCTCGTGTGAGAAGTCTATCTTAAGTCTTCGCGTGTTGTCTCGTCTGGGTATTGCGTTGAGACTGCAGTGGGTGTCTCCGGACCTTGCAAAGACTGCAGAGAAGAGGCAGGTTC
HOXC_0023	ACTCACTTTCCTAAAGGCTGAACTCAGAGCTAGACATCC	CCAGTGCTCGTGTGAGAAGTCTATCTTAAGTCTTCGCGTGTTGTCTCGTCTGGGTATTGCGTTACTCACTTTCCTAAAGGCTGAACTCAGAGCTAGACATCCCTGCAGAGAAGAGGCAGGTTC
HOXC_0024	TGAAGGATCAAGTCATCAAGGATCAAGGAGCAGTCATG	CCAGTGCTCGTGTGAGAAGTCTATCTTAAGTCTTCGCGTGTTGTCTCGTCTGGGTATTGCGTTTGAAGGATCAAGTCATCAAGGATCAAGGAGCAGTCATGCTGCAGAGAAGAGGCAGGTTC
HOXC_0025	TTTTCAAGGGTGAGGGTGAGGCTAAACTTTGAAAGGT	CCAGTGCTCGTGTGAGAAGTCTATCTTAAGTCTTCGCGTGTTGTCTCGTCTGGGTATTGCGTTTTTTCAAGGGTGAGGGTGAGGCTAAACTTTGAAAGGTCTGCAGAGAAGAGGCAGGTTC
HOXC_0026	TCACCACTGTTTATGACCTTGCCCCTACTACTTAAAGTACA	CCAGTGCTCGTGTGAGAAGTCTATCTTAAGTCTTCGCGTGTTGTCTCGTCTGGGTATTGCGTTTCACCACTGTTTATGACCTTGCCCCTACTACTTAAAGTACACTGCAGAGAAGAGGCAGGTTC
HOXC_0027	AGGAAATTTGTAGACCCCAGTGCACCAAGTTTAGAAGT	CCAGTGCTCGTGTGAGAAGTCTATCTTAAGTCTTCGCGTGTTGTCTCGTCTGGGTATTGCGTTAGGAAATTTGTAGACCCCAGTGCACCAAGTTTAGAAGTCTGCAGAGAAGAGGCAGGTTC
HOXC_0028	AGATTTGAAACATGACCAACTGTGAGTGCATGTTGTCATTG	CCAGTGCTCGTGTGAGAAGTCTATCTTAAGTCTTCGCGTGTTGTCTCGTCTGGGTATTGCGTTAGATTTGAAACATGACCAACTGTGAGTGCATGTTGTCATTGCTGCAGAGAAGAGGCAGGTTC
HOXC_0029	AGAAGTCTATTATCATGGTTTCTTTCCCTTTGGTTCCCAGC	CCAGTGCTCGTGTGAGAAGTCTATCTTAAGTCTTCGCGTGTTGTCTCGTCTGGGTATTGCGTTAGAAGTCTATTATCATGGTTTCTTTCCCTTTGGTTCCCAGCCTGCAGAGAAGAGGCAGGTTC
HOXC_0030	CCTTGCCCACCACCTCCTACTTCCCCACATTTCTT	CCAGTGCTCGTGTGAGAAGTCTATCTTAAGTCTTCGCGTGTTGTCTCGTCTGGGTATTGCGTTCCTTGCCCACCACCTCCTACTTCCCCACATTTCTTCTGCAGAGAAGAGGCAGGTTC
HOXC_0031	TTTGAGCCCGAGATTCACTCAACCTTCTTTGACAAATCT	CCAGTGCTCGTGTGAGAAGTCTATCTTAAGTCTTCGCGTGTTGTCTCGTCTGGGTATTGCGTTTTTGAGCCCGAGATTCACTCAACCTTCTTTGACAAATCTCTGCAGAGAAGAGGCAGGTTC
HOXC_0032	TATGATTATCTTTGTCACACTTTCCTACCCCAAAACTGGGC	CCAGTGCTCGTGTGAGAAGTCTATCTTAAGTCTTCGCGTGTTGTCTCGTCTGGGTATTGCGTTTATGATTATCTTTGTCACACTTTCCTACCCCAAAACTGGGCCTGCAGAGAAGAGGCAGGTTC
HOXC_0033	AGGCTGATTCTTGGTTCACACAAGCATGCTCATGA	CCAGTGCTCGTGTGAGAAGTCTATCTTAAGTCTTCGCGTGTTGTCTCGTCTGGGTATTGCGTTAGGCTGATTCTTGGTTCACACAAGCATGCTCATGACTGCAGAGAAGAGGCAGGTTC
HOXC_0034	GAGCTCTCCAGGAACTTACTTGAGTCTCTCCTACCC	CCAGTGCTCGTGTGAGAAGTCTATCTTAAGTCTTCGCGTGTTGTCTCGTCTGGGTATTGCGTTGAGCTCTCCAGGAACTTACTTGAGTCTCTCCTACCCCTGCAGAGAAGAGGCAGGTTC
HOXC_0035	CCACAAATAAATGTACCCACCTGTGTGCTCAGCAA	CCAGTGCTCGTGTGAGAAGTCTATCTTAAGTCTTCGCGTGTTGTCTCGTCTGGGTATTGCGTTCCACAAATAAATGTACCCACCTGTGTGCTCAGCAACTGCAGAGAAGAGGCAGGTTC
HOXC_0036	TAGGTGCACATAACGTGCACACAGGGCATCAGTCA	CCAGTGCTCGTGTGAGAAGTCTATCTTAAGTCTTCGCGTGTTGTCTCGTCTGGGTATTGCGTTTAGGTGCACATAACGTGCACACAGGGCATCAGTCACTGCAGAGAAGAGGCAGGTTC
HOXC_0037	GTCTTGTGGGGAAGGGCTTTCGCCAAGAAACTTGG	CCAGTGCTCGTGTGAGAAGTCTATCTTAAGTCTTCGCGTGTTGTCTCGTCTGGGTATTGCGTTGTCTTGTGGGGAAGGGCTTTCGCCAAGAAACTTGGCTGCAGAGAAGAGGCAGGTTC
HOXC_0038	AATAAACTAAGGAACTCTCTGTCGTGGGAGAAATCCACAGG	CCAGTGCTCGTGTGAGAAGTCTATCTTAAGTCTTCGCGTGTTGTCTCGTCTGGGTATTGCGTTAATAAACTAAGGAACTCTCTGTCGTGGGAGAAATCCACAGGCTGCAGAGAAGAGGCAGGTTC
HOXC_0039	AAAAGGAAGAGAAGGAGTTAGATGCTGGCGCCGAG	CCAGTGCTCGTGTGAGAAGTCTATCTTAAGTCTTCGCGTGTTGTCTCGTCTGGGTATTGCGTTAAAAGGAAGAGAAGGAGTTAGATGCTGGCGCCGAGCTGCAGAGAAGAGGCAGGTTC
HOXC_0040	GCCGGAAACGACCCGAATCCCAAAATCCGTGGAAG	CCAGTGCTCGTGTGAGAAGTCTATCTTAAGTCTTCGCGTGTTGTCTCGTCTGGGTATTGCGTTGCCGGAAACGACCCGAATCCCAAAATCCGTGGAAGCTGCAGAGAAGAGGCAGGTTC
HOXC_0041	AAAATTCTCCCAGAGAATTGTCTGGGAGCAACAGCA	CCAGTGCTCGTGTGAGAAGTCTATCTTAAGTCTTCGCGTGTTGTCTCGTCTGGGTATTGCGTTAAAATTCTCCCAGAGAATTGTCTGGGAGCAACAGCACTGCAGAGAAGAGGCAGGTTC
HOXC_0042	ACCTACATACCATTTCCGTTTAATGGCTGACTGCATTAGAA	CCAGTGCTCGTGTGAGAAGTCTATCTTAAGTCTTCGCGTGTTGTCTCGTCTGGGTATTGCGTTACCTACATACCATTTCCGTTTAATGGCTGACTGCATTAGAACTGCAGAGAAGAGGCAGGTTC
HOXC_0043	AATACACATCTTTACCCACAGAACTATACGTTGGTCAAGCC	CCAGTGCTCGTGTGAGAAGTCTATCTTAAGTCTTCGCGTGTTGTCTCGTCTGGGTATTGCGTTAATACACATCTTTACCCACAGAACTATACGTTGGTCAAGCCCTGCAGAGAAGAGGCAGGTTC
HOXC_0044	CCCCATCTCAGCATGAGCATAAACACAATTAAAGCCTT	CCAGTGCTCGTGTGAGAAGTCTATCTTAAGTCTTCGCGTGTTGTCTCGTCTGGGTATTGCGTTCCCCATCTCAGCATGAGCATAAACACAATTAAAGCCTTCTGCAGAGAAGAGGCAGGTTC
HOXC_0045	TTGGAGTAGGAGAAGAATTGCACAAGGTCCCCTCT	CCAGTGCTCGTGTGAGAAGTCTATCTTAAGTCTTCGCGTGTTGTCTCGTCTGGGTATTGCGTTTTGGAGTAGGAGAAGAATTGCACAAGGTCCCCTCTCTGCAGAGAAGAGGCAGGTTC
HOXC_0046	TTTTGGGCTTTAAGAAATGCAGCTCTGCAAACTTGAGG	CCAGTGCTCGTGTGAGAAGTCTATCTTAAGTCTTCGCGTGTTGTCTCGTCTGGGTATTGCGTTTTTTGGGCTTTAAGAAATGCAGCTCTGCAAACTTGAGGCTGCAGAGAAGAGGCAGGTTC
HOXC_0047	TTCCCAGCTATTTGCTTATAGTGGTTAAGCCTAAGGAGAGA	CCAGTGCTCGTGTGAGAAGTCTATCTTAAGTCTTCGCGTGTTGTCTCGTCTGGGTATTGCGTTTTCCCAGCTATTTGCTTATAGTGGTTAAGCCTAAGGAGAGACTGCAGAGAAGAGGCAGGTTC
HOXC_0048	TGACTGCCTTTGAATAGAGCAGTTGGGTCTTTCCC	CCAGTGCTCGTGTGAGAAGTCTATCTTAAGTCTTCGCGTGTTGTCTCGTCTGGGTATTGCGTTTGACTGCCTTTGAATAGAGCAGTTGGGTCTTTCCCCTGCAGAGAAGAGGCAGGTTC
HOXC_0049	CCCCAACCAGCACCCCTGTTACAACACCCACAAAT	CCAGTGCTCGTGTGAGAAGTCTATCTTAAGTCTTCGCGTGTTGTCTCGTCTGGGTATTGCGTTCCCCAACCAGCACCCCTGTTACAACACCCACAAATCTGCAGAGAAGAGGCAGGTTC
HOXC_0050	ACACAAGCACAATGCATACTTGTTTTAACACATGTTCCACA	CCAGTGCTCGTGTGAGAAGTCTATCTTAAGTCTTCGCGTGTTGTCTCGTCTGGGTATTGCGTTACACAAGCACAATGCATACTTGTTTTAACACATGTTCCACACTGCAGAGAAGAGGCAGGTTC
HOXC_0051	AAAACCAGGACTTAGCAATCATGTTCCGCGGAAAT	CCAGTGCTCGTGTGAGAAGTCTATCTTAAGTCTTCGCGTGTTGTCTCGTCTGGGTATTGCGTTAAAACCAGGACTTAGCAATCATGTTCCGCGGAAATCTGCAGAGAAGAGGCAGGTTC
HOXC_0052	GCTAAAGACTATCAAATTTGAGGTGTCTGGGGTGGTCT	CCAGTGCTCGTGTGAGAAGTCTATCTTAAGTCTTCGCGTGTTGTCTCGTCTGGGTATTGCGTTGCTAAAGACTATCAAATTTGAGGTGTCTGGGGTGGTCTCTGCAGAGAAGAGGCAGGTTC
HOXC_0053	AAGTTTAACACTCCCCAACCCCAAGGATATCAGAGTG	CCAGTGCTCGTGTGAGAAGTCTATCTTAAGTCTTCGCGTGTTGTCTCGTCTGGGTATTGCGTTAAGTTTAACACTCCCCAACCCCAAGGATATCAGAGTGCTGCAGAGAAGAGGCAGGTTC
HOXC_0054	ACCAGCAAGAATCTTGTCCCAGATACCCAAATATACAAGC	CCAGTGCTCGTGTGAGAAGTCTATCTTAAGTCTTCGCGTGTTGTCTCGTCTGGGTATTGCGTTACCAGCAAGAATCTTGTCCCAGATACCCAAATATACAAGCCTGCAGAGAAGAGGCAGGTTC
HOXC_0055	CCCCTTTAGTTGAGCCTTGGGTCTCTCTTCCCTCT	CCAGTGCTCGTGTGAGAAGTCTATCTTAAGTCTTCGCGTGTTGTCTCGTCTGGGTATTGCGTTCCCCTTTAGTTGAGCCTTGGGTCTCTCTTCCCTCTCTGCAGAGAAGAGGCAGGTTC
HOXC_0056	TCTGCTCAGTGATTTTCATATTAGAATGTGCTTTGGCTGCA	CCAGTGCTCGTGTGAGAAGTCTATCTTAAGTCTTCGCGTGTTGTCTCGTCTGGGTATTGCGTTTCTGCTCAGTGATTTTCATATTAGAATGTGCTTTGGCTGCACTGCAGAGAAGAGGCAGGTTC
HOXC_0057	ATTCCTTCCATTATCTCCCTTTTAGGACCCCACCAAATTC	CCAGTGCTCGTGTGAGAAGTCTATCTTAAGTCTTCGCGTGTTGTCTCGTCTGGGTATTGCGTTATTCCTTCCATTATCTCCCTTTTAGGACCCCACCAAATTCCTGCAGAGAAGAGGCAGGTTC
HOXC_0058	CACCATGGTGGGACTAAGGAGGCCCCTCACCTCATA	CCAGTGCTCGTGTGAGAAGTCTATCTTAAGTCTTCGCGTGTTGTCTCGTCTGGGTATTGCGTTCACCATGGTGGGACTAAGGAGGCCCCTCACCTCATACTGCAGAGAAGAGGCAGGTTC
HOXC_0059	AGAGGTGAAATGCTCGGCCCTTCAGCTATGCCTTT	CCAGTGCTCGTGTGAGAAGTCTATCTTAAGTCTTCGCGTGTTGTCTCGTCTGGGTATTGCGTTAGAGGTGAAATGCTCGGCCCTTCAGCTATGCCTTTCTGCAGAGAAGAGGCAGGTTC
HOXC_0060	TGTATTTGGTCATTCTTTGGGACAGGTTAACCAGTGCA	CCAGTGCTCGTGTGAGAAGTCTATCTTAAGTCTTCGCGTGTTGTCTCGTCTGGGTATTGCGTTTGTATTTGGTCATTCTTTGGGACAGGTTAACCAGTGCACTGCAGAGAAGAGGCAGGTTC
HOXC_0061	AAAAGATTGGCTGGTCTGCCTCCCTTCTAGGAGCC	CCAGTGCTCGTGTGAGAAGTCTATCTTAAGTCTTCGCGTGTTGTCTCGTCTGGGTATTGCGTTAAAAGATTGGCTGGTCTGCCTCCCTTCTAGGAGCCCTGCAGAGAAGAGGCAGGTTC
HOXC_0062	CGAAAGTGATAAATACCTTTTCCAGGCATTCGGTTTGTTGG	CCAGTGCTCGTGTGAGAAGTCTATCTTAAGTCTTCGCGTGTTGTCTCGTCTGGGTATTGCGTTCGAAAGTGATAAATACCTTTTCCAGGCATTCGGTTTGTTGGCTGCAGAGAAGAGGCAGGTTC
HOXC_0063	CTTTCTGACCAAAAGGGGCTTTTGTTAGGTCTGTACGA	CCAGTGCTCGTGTGAGAAGTCTATCTTAAGTCTTCGCGTGTTGTCTCGTCTGGGTATTGCGTTCTTTCTGACCAAAAGGGGCTTTTGTTAGGTCTGTACGACTGCAGAGAAGAGGCAGGTTC
HOXC_0064	TCTAATTTGAAAATGAACTTGGACTTCCCTCTCAGACAGGC	CCAGTGCTCGTGTGAGAAGTCTATCTTAAGTCTTCGCGTGTTGTCTCGTCTGGGTATTGCGTTTCTAATTTGAAAATGAACTTGGACTTCCCTCTCAGACAGGCCTGCAGAGAAGAGGCAGGTTC
HOXC_0065	TCCTAAAAGGGGAAGGGTGTTTAGTGGGAAGGGAA	CCAGTGCTCGTGTGAGAAGTCTATCTTAAGTCTTCGCGTGTTGTCTCGTCTGGGTATTGCGTTTCCTAAAAGGGGAAGGGTGTTTAGTGGGAAGGGAACTGCAGAGAAGAGGCAGGTTC
HOXC_0066	CCCTGAACTTCTTTTGTCAATGAAAGGTAAGAGTAGGGAGG	CCAGTGCTCGTGTGAGAAGTCTATCTTAAGTCTTCGCGTGTTGTCTCGTCTGGGTATTGCGTTCCCTGAACTTCTTTTGTCAATGAAAGGTAAGAGTAGGGAGGCTGCAGAGAAGAGGCAGGTTC
HOXC_0067	GGGGTGGATGGGGTAAGGGCTAGAAAAGGGCTGAG	CCAGTGCTCGTGTGAGAAGTCTATCTTAAGTCTTCGCGTGTTGTCTCGTCTGGGTATTGCGTTGGGGTGGATGGGGTAAGGGCTAGAAAAGGGCTGAGCTGCAGAGAAGAGGCAGGTTC
HOXC_0068	GCTAGGAGCGCGGGGAAGCTGTGAAAGAAAGAGGA	CCAGTGCTCGTGTGAGAAGTCTATCTTAAGTCTTCGCGTGTTGTCTCGTCTGGGTATTGCGTTGCTAGGAGCGCGGGGAAGCTGTGAAAGAAAGAGGACTGCAGAGAAGAGGCAGGTTC
HOXC_0069	CTGACAGTTCTCCATGGAAGGGGCCACTTGACGTC	CCAGTGCTCGTGTGAGAAGTCTATCTTAAGTCTTCGCGTGTTGTCTCGTCTGGGTATTGCGTTCTGACAGTTCTCCATGGAAGGGGCCACTTGACGTCCTGCAGAGAAGAGGCAGGTTC
HOXC_0070	CCCGACCAAACCCAGTACACCACCAAGCAGAGTCT	CCAGTGCTCGTGTGAGAAGTCTATCTTAAGTCTTCGCGTGTTGTCTCGTCTGGGTATTGCGTTCCCGACCAAACCCAGTACACCACCAAGCAGAGTCTCTGCAGAGAAGAGGCAGGTTC
HOXC_0071	GGGGCATCCTGGAGGAGAAACCAGGAGAAGATTTG	CCAGTGCTCGTGTGAGAAGTCTATCTTAAGTCTTCGCGTGTTGTCTCGTCTGGGTATTGCGTTGGGGCATCCTGGAGGAGAAACCAGGAGAAGATTTGCTGCAGAGAAGAGGCAGGTTC
HOXC_0072	CCCCTGTATGGATCCCTGCAGAGCCAGAGAGGAAA	CCAGTGCTCGTGTGAGAAGTCTATCTTAAGTCTTCGCGTGTTGTCTCGTCTGGGTATTGCGTTCCCCTGTATGGATCCCTGCAGAGCCAGAGAGGAAACTGCAGAGAAGAGGCAGGTTC
HOXC_0073	ACTAGGCAGCAGAGAGGAATGGATTTCCCTGATATCT	CCAGTGCTCGTGTGAGAAGTCTATCTTAAGTCTTCGCGTGTTGTCTCGTCTGGGTATTGCGTTACTAGGCAGCAGAGAGGAATGGATTTCCCTGATATCTCTGCAGAGAAGAGGCAGGTTC
HOXC_0074	ATCACAGGAAAATAAGTGGGGCCTGGAGGTAGGCA	CCAGTGCTCGTGTGAGAAGTCTATCTTAAGTCTTCGCGTGTTGTCTCGTCTGGGTATTGCGTTATCACAGGAAAATAAGTGGGGCCTGGAGGTAGGCACTGCAGAGAAGAGGCAGGTTC
HOXC_0075	AGTTTGGGTTTAAGAGCGGAAAACTCTGAAACAAGGAGC	CCAGTGCTCGTGTGAGAAGTCTATCTTAAGTCTTCGCGTGTTGTCTCGTCTGGGTATTGCGTTAGTTTGGGTTTAAGAGCGGAAAACTCTGAAACAAGGAGCCTGCAGAGAAGAGGCAGGTTC
HOXC_0076	AAAGTGATGCTTCAGCTACCCTGGTCCCATCTTCC	CCAGTGCTCGTGTGAGAAGTCTATCTTAAGTCTTCGCGTGTTGTCTCGTCTGGGTATTGCGTTAAAGTGATGCTTCAGCTACCCTGGTCCCATCTTCCCTGCAGAGAAGAGGCAGGTTC
HOXC_0077	TAGAAGAGGCCTAGTTGCCATTTTCAGAGGCTGGG	CCAGTGCTCGTGTGAGAAGTCTATCTTAAGTCTTCGCGTGTTGTCTCGTCTGGGTATTGCGTTTAGAAGAGGCCTAGTTGCCATTTTCAGAGGCTGGGCTGCAGAGAAGAGGCAGGTTC
HOXC_0078	CTGTGGGAGTAGAGAGATCAAAGTAGAGCAGGTTCCA	CCAGTGCTCGTGTGAGAAGTCTATCTTAAGTCTTCGCGTGTTGTCTCGTCTGGGTATTGCGTTCTGTGGGAGTAGAGAGATCAAAGTAGAGCAGGTTCCACTGCAGAGAAGAGGCAGGTTC
HOXC_0079	CTCCTGGAGCCCAGAGAAGTGGAGGGAACGGAAAA	CCAGTGCTCGTGTGAGAAGTCTATCTTAAGTCTTCGCGTGTTGTCTCGTCTGGGTATTGCGTTCTCCTGGAGCCCAGAGAAGTGGAGGGAACGGAAAACTGCAGAGAAGAGGCAGGTTC
HOXC_0080	CAGGTCCAGGGAGCTGCAGGATCAGCCAGTTTTCT	CCAGTGCTCGTGTGAGAAGTCTATCTTAAGTCTTCGCGTGTTGTCTCGTCTGGGTATTGCGTTCAGGTCCAGGGAGCTGCAGGATCAGCCAGTTTTCTCTGCAGAGAAGAGGCAGGTTC
HOXC_0081	CAGGAATTTTCTCCAAGCATGTGGGAGGGTCTTCC	CCAGTGCTCGTGTGAGAAGTCTATCTTAAGTCTTCGCGTGTTGTCTCGTCTGGGTATTGCGTTCAGGAATTTTCTCCAAGCATGTGGGAGGGTCTTCCCTGCAGAGAAGAGGCAGGTTC
HOXC_0082	CCCCAATCCCTTCCTATAAGTGGCCTCTCTCAAAC	CCAGTGCTCGTGTGAGAAGTCTATCTTAAGTCTTCGCGTGTTGTCTCGTCTGGGTATTGCGTTCCCCAATCCCTTCCTATAAGTGGCCTCTCTCAAACCTGCAGAGAAGAGGCAGGTTC
HOXC_0083	ATCCCTTTCTTGGCTAGCTCAGGCCCTGTCTTCCT	CCAGTGCTCGTGTGAGAAGTCTATCTTAAGTCTTCGCGTGTTGTCTCGTCTGGGTATTGCGTTATCCCTTTCTTGGCTAGCTCAGGCCCTGTCTTCCTCTGCAGAGAAGAGGCAGGTTC
HOXC_0084	CTATCCTCCACAAATCTCCTCTTCCATCGGCAGCC	CCAGTGCTCGTGTGAGAAGTCTATCTTAAGTCTTCGCGTGTTGTCTCGTCTGGGTATTGCGTTCTATCCTCCACAAATCTCCTCTTCCATCGGCAGCCCTGCAGAGAAGAGGCAGGTTC
HOXC_0085	GCCAGAATCCAGACCCCATGGTGGTGAGGCTCTTT	CCAGTGCTCGTGTGAGAAGTCTATCTTAAGTCTTCGCGTGTTGTCTCGTCTGGGTATTGCGTTGCCAGAATCCAGACCCCATGGTGGTGAGGCTCTTTCTGCAGAGAAGAGGCAGGTTC
HOXC_0086	TTTTAAAACTGGAATTTCTCCCATTAAAAGCGGGTTGGGG	CCAGTGCTCGTGTGAGAAGTCTATCTTAAGTCTTCGCGTGTTGTCTCGTCTGGGTATTGCGTTTTTTAAAACTGGAATTTCTCCCATTAAAAGCGGGTTGGGGCTGCAGAGAAGAGGCAGGTTC
HOXC_0087	CCCCGCCCATATGGAGGAAACAGAGAAAAGGGCTG	CCAGTGCTCGTGTGAGAAGTCTATCTTAAGTCTTCGCGTGTTGTCTCGTCTGGGTATTGCGTTCCCCGCCCATATGGAGGAAACAGAGAAAAGGGCTGCTGCAGAGAAGAGGCAGGTTC
HOXC_0088	ATTTTCAGAGGAGAAAATCTGGGCATTGAATAAGGGACACA	CCAGTGCTCGTGTGAGAAGTCTATCTTAAGTCTTCGCGTGTTGTCTCGTCTGGGTATTGCGTTATTTTCAGAGGAGAAAATCTGGGCATTGAATAAGGGACACACTGCAGAGAAGAGGCAGGTTC
HOXC_0089	ATTGAAGCTACACCCAGCCCTCAAATGTGTGCATC	CCAGTGCTCGTGTGAGAAGTCTATCTTAAGTCTTCGCGTGTTGTCTCGTCTGGGTATTGCGTTATTGAAGCTACACCCAGCCCTCAAATGTGTGCATCCTGCAGAGAAGAGGCAGGTTC
HOXC_0090	AGGCTTGCACCCTCCGCTTGCAAATGTTGCTAAGT	CCAGTGCTCGTGTGAGAAGTCTATCTTAAGTCTTCGCGTGTTGTCTCGTCTGGGTATTGCGTTAGGCTTGCACCCTCCGCTTGCAAATGTTGCTAAGTCTGCAGAGAAGAGGCAGGTTC
HOXC_0091	TACACCTCTGACTTCGTCTTAGATACAGTGGGGCA	CCAGTGCTCGTGTGAGAAGTCTATCTTAAGTCTTCGCGTGTTGTCTCGTCTGGGTATTGCGTTTACACCTCTGACTTCGTCTTAGATACAGTGGGGCACTGCAGAGAAGAGGCAGGTTC
HOXC_0092	TACAGACAGACAAGCAGAGACCTTTATTTGCATACAGAGGA	CCAGTGCTCGTGTGAGAAGTCTATCTTAAGTCTTCGCGTGTTGTCTCGTCTGGGTATTGCGTTTACAGACAGACAAGCAGAGACCTTTATTTGCATACAGAGGACTGCAGAGAAGAGGCAGGTTC
HOXC_0093	AAAGAAAACATTTCAGAGTTGAACTTAGCCGAGAGCTTGGT	CCAGTGCTCGTGTGAGAAGTCTATCTTAAGTCTTCGCGTGTTGTCTCGTCTGGGTATTGCGTTAAAGAAAACATTTCAGAGTTGAACTTAGCCGAGAGCTTGGTCTGCAGAGAAGAGGCAGGTTC
HOXC_0094	TCATGAGCTGTAGCTGAGGGCAGAGTGGCTTCTGC	CCAGTGCTCGTGTGAGAAGTCTATCTTAAGTCTTCGCGTGTTGTCTCGTCTGGGTATTGCGTTTCATGAGCTGTAGCTGAGGGCAGAGTGGCTTCTGCCTGCAGAGAAGAGGCAGGTTC
HOXC_0095	CTTCCCGACGAGGCTGAGGAGCCGTTTTCCATTTT	CCAGTGCTCGTGTGAGAAGTCTATCTTAAGTCTTCGCGTGTTGTCTCGTCTGGGTATTGCGTTCTTCCCGACGAGGCTGAGGAGCCGTTTTCCATTTTCTGCAGAGAAGAGGCAGGTTC
HOXC_0096	CCTTTCGTATAATTAAATGCTCCGTCTTTCTCCGCATACCA	CCAGTGCTCGTGTGAGAAGTCTATCTTAAGTCTTCGCGTGTTGTCTCGTCTGGGTATTGCGTTCCTTTCGTATAATTAAATGCTCCGTCTTTCTCCGCATACCACTGCAGAGAAGAGGCAGGTTC
HOXC_0097	CCTGGAAAGGCTTTCTAGGGCGAGATCGCCTTGGA	CCAGTGCTCGTGTGAGAAGTCTATCTTAAGTCTTCGCGTGTTGTCTCGTCTGGGTATTGCGTTCCTGGAAAGGCTTTCTAGGGCGAGATCGCCTTGGACTGCAGAGAAGAGGCAGGTTC
HOXC_0098	GGGGAAGAAACCACCCCAGGCTTAAAGTTAATTAACCA	CCAGTGCTCGTGTGAGAAGTCTATCTTAAGTCTTCGCGTGTTGTCTCGTCTGGGTATTGCGTTGGGGAAGAAACCACCCCAGGCTTAAAGTTAATTAACCACTGCAGAGAAGAGGCAGGTTC
HOXC_0099	CTTGGAGACTGCGTTTGCAGGCGCGAAAGGTCTTG	CCAGTGCTCGTGTGAGAAGTCTATCTTAAGTCTTCGCGTGTTGTCTCGTCTGGGTATTGCGTTCTTGGAGACTGCGTTTGCAGGCGCGAAAGGTCTTGCTGCAGAGAAGAGGCAGGTTC
HOXC_0100	GGGAACCAAGCAAAAGAAGAGGGAATTGTTCAGAGC	CCAGTGCTCGTGTGAGAAGTCTATCTTAAGTCTTCGCGTGTTGTCTCGTCTGGGTATTGCGTTGGGAACCAAGCAAAAGAAGAGGGAATTGTTCAGAGCCTGCAGAGAAGAGGCAGGTTC
HOXC_0101	CCTTCCCACTCCTCCAAGTCGCTTTAGGGGCCTAC	CCAGTGCTCGTGTGAGAAGTCTATCTTAAGTCTTCGCGTGTTGTCTCGTCTGGGTATTGCGTTCCTTCCCACTCCTCCAAGTCGCTTTAGGGGCCTACCTGCAGAGAAGAGGCAGGTTC
HOXC_0102	AACTTCGGCTGGTCTTCTTGAGGAAGAGGACTATG	CCAGTGCTCGTGTGAGAAGTCTATCTTAAGTCTTCGCGTGTTGTCTCGTCTGGGTATTGCGTTAACTTCGGCTGGTCTTCTTGAGGAAGAGGACTATGCTGCAGAGAAGAGGCAGGTTC
HOXC_0103	CGTTCTGGTTCCCACTCCCGCCATTCTGGTTCCTA	CCAGTGCTCGTGTGAGAAGTCTATCTTAAGTCTTCGCGTGTTGTCTCGTCTGGGTATTGCGTTCGTTCTGGTTCCCACTCCCGCCATTCTGGTTCCTACTGCAGAGAAGAGGCAGGTTC
HOXC_0104	CCAAGAATGGGGTGGGCGTTTCAGGCCCTTTGTTT	CCAGTGCTCGTGTGAGAAGTCTATCTTAAGTCTTCGCGTGTTGTCTCGTCTGGGTATTGCGTTCCAAGAATGGGGTGGGCGTTTCAGGCCCTTTGTTTCTGCAGAGAAGAGGCAGGTTC
HOXC_0105	AAGGGGAGGCCAGGATCTGGGTTCCACTTCTACTA	CCAGTGCTCGTGTGAGAAGTCTATCTTAAGTCTTCGCGTGTTGTCTCGTCTGGGTATTGCGTTAAGGGGAGGCCAGGATCTGGGTTCCACTTCTACTACTGCAGAGAAGAGGCAGGTTC
HOXC_0106	GGGGCCAACGTCATACAACCCAGTCTAGACTTGGC	CCAGTGCTCGTGTGAGAAGTCTATCTTAAGTCTTCGCGTGTTGTCTCGTCTGGGTATTGCGTTGGGGCCAACGTCATACAACCCAGTCTAGACTTGGCCTGCAGAGAAGAGGCAGGTTC
HOXC_0107	CAGGCCCTGTTTGCTCTCCTCGTTTTACCTTGACC	CCAGTGCTCGTGTGAGAAGTCTATCTTAAGTCTTCGCGTGTTGTCTCGTCTGGGTATTGCGTTCAGGCCCTGTTTGCTCTCCTCGTTTTACCTTGACCCTGCAGAGAAGAGGCAGGTTC
HOXC_0108	TTGGACTCCAGCAGCAGGATAAGCAGTTTCCTAGC	CCAGTGCTCGTGTGAGAAGTCTATCTTAAGTCTTCGCGTGTTGTCTCGTCTGGGTATTGCGTTTTGGACTCCAGCAGCAGGATAAGCAGTTTCCTAGCCTGCAGAGAAGAGGCAGGTTC
HOXC_0109	TCACGCAGATAAGAATTACTATCCTAACTCACCGATGTCCG	CCAGTGCTCGTGTGAGAAGTCTATCTTAAGTCTTCGCGTGTTGTCTCGTCTGGGTATTGCGTTTCACGCAGATAAGAATTACTATCCTAACTCACCGATGTCCGCTGCAGAGAAGAGGCAGGTTC
HOXC_0110	GGTGCTCTCAACCGTCAAACACCACCTTCTCCCCA	CCAGTGCTCGTGTGAGAAGTCTATCTTAAGTCTTCGCGTGTTGTCTCGTCTGGGTATTGCGTTGGTGCTCTCAACCGTCAAACACCACCTTCTCCCCACTGCAGAGAAGAGGCAGGTTC
HOXC_0111	CCCGAAGGGGTTTCTGCAGACCTGTCCATTTGCTC	CCAGTGCTCGTGTGAGAAGTCTATCTTAAGTCTTCGCGTGTTGTCTCGTCTGGGTATTGCGTTCCCGAAGGGGTTTCTGCAGACCTGTCCATTTGCTCCTGCAGAGAAGAGGCAGGTTC
HOXC_0112	GTGCGCTGGCTGCACACGAGCACTCAGCATTTAAA	CCAGTGCTCGTGTGAGAAGTCTATCTTAAGTCTTCGCGTGTTGTCTCGTCTGGGTATTGCGTTGTGCGCTGGCTGCACACGAGCACTCAGCATTTAAACTGCAGAGAAGAGGCAGGTTC
HOXC_0113	TGAAAGGGAACTTGACTCAATTCCACGGAGATGCT	CCAGTGCTCGTGTGAGAAGTCTATCTTAAGTCTTCGCGTGTTGTCTCGTCTGGGTATTGCGTTTGAAAGGGAACTTGACTCAATTCCACGGAGATGCTCTGCAGAGAAGAGGCAGGTTC
HOXC_0114	CCCTTAGAAAGGGGTGACTCTATTGAGGCTCCTGA	CCAGTGCTCGTGTGAGAAGTCTATCTTAAGTCTTCGCGTGTTGTCTCGTCTGGGTATTGCGTTCCCTTAGAAAGGGGTGACTCTATTGAGGCTCCTGACTGCAGAGAAGAGGCAGGTTC
HOXC_0115	GAAACTATTCCTCACTAAAAGAGGGTGACCTAAGAAAGCCG	CCAGTGCTCGTGTGAGAAGTCTATCTTAAGTCTTCGCGTGTTGTCTCGTCTGGGTATTGCGTTGAAACTATTCCTCACTAAAAGAGGGTGACCTAAGAAAGCCGCTGCAGAGAAGAGGCAGGTTC
HOXC_0116	TGGGAGCTCCATTGCGGGTATTCAAACTGGGGACT	CCAGTGCTCGTGTGAGAAGTCTATCTTAAGTCTTCGCGTGTTGTCTCGTCTGGGTATTGCGTTTGGGAGCTCCATTGCGGGTATTCAAACTGGGGACTCTGCAGAGAAGAGGCAGGTTC
HOXC_0117	TCTTTCTCCATTTATTGCCGAGTATATTCCATTGCCTCTCG	CCAGTGCTCGTGTGAGAAGTCTATCTTAAGTCTTCGCGTGTTGTCTCGTCTGGGTATTGCGTTTCTTTCTCCATTTATTGCCGAGTATATTCCATTGCCTCTCGCTGCAGAGAAGAGGCAGGTTC
HOXC_0118	ATCCCCTGCCCCAGGTGATGAATTCTGTATTTGGG	CCAGTGCTCGTGTGAGAAGTCTATCTTAAGTCTTCGCGTGTTGTCTCGTCTGGGTATTGCGTTATCCCCTGCCCCAGGTGATGAATTCTGTATTTGGGCTGCAGAGAAGAGGCAGGTTC
HOXC_0119	AAAATCCAGCGAGGTAAAGCAGAGTGTCCTTTTCAGA	CCAGTGCTCGTGTGAGAAGTCTATCTTAAGTCTTCGCGTGTTGTCTCGTCTGGGTATTGCGTTAAAATCCAGCGAGGTAAAGCAGAGTGTCCTTTTCAGACTGCAGAGAAGAGGCAGGTTC
HOXC_0120	CATCTAGAGTTTTGGGGAATGTGGCTGAAGGTAGGA	CCAGTGCTCGTGTGAGAAGTCTATCTTAAGTCTTCGCGTGTTGTCTCGTCTGGGTATTGCGTTCATCTAGAGTTTTGGGGAATGTGGCTGAAGGTAGGACTGCAGAGAAGAGGCAGGTTC
HOXC_0121	CTGCCAGGGCCAGAGCGCTCCTGACTGTTTTCTAT	CCAGTGCTCGTGTGAGAAGTCTATCTTAAGTCTTCGCGTGTTGTCTCGTCTGGGTATTGCGTTCTGCCAGGGCCAGAGCGCTCCTGACTGTTTTCTATCTGCAGAGAAGAGGCAGGTTC
HOXC_0122	TTTTAAAACCTGGTTTCTTCCCCACCCTTAGCTTCAAGC	CCAGTGCTCGTGTGAGAAGTCTATCTTAAGTCTTCGCGTGTTGTCTCGTCTGGGTATTGCGTTTTTTAAAACCTGGTTTCTTCCCCACCCTTAGCTTCAAGCCTGCAGAGAAGAGGCAGGTTC
HOXC_0123	CCCAATCCAGAGACTTCAGCAGTCACAGTGATCGG	CCAGTGCTCGTGTGAGAAGTCTATCTTAAGTCTTCGCGTGTTGTCTCGTCTGGGTATTGCGTTCCCAATCCAGAGACTTCAGCAGTCACAGTGATCGGCTGCAGAGAAGAGGCAGGTTC
HOXC_0124	GGGGTCTGTCTCTCCGGTGCACATCCTATGCCTAG	CCAGTGCTCGTGTGAGAAGTCTATCTTAAGTCTTCGCGTGTTGTCTCGTCTGGGTATTGCGTTGGGGTCTGTCTCTCCGGTGCACATCCTATGCCTAGCTGCAGAGAAGAGGCAGGTTC
HOXC_0125	CCGCCTCCTTTGGCCTACCTGAGATCCAATCAGCA	CCAGTGCTCGTGTGAGAAGTCTATCTTAAGTCTTCGCGTGTTGTCTCGTCTGGGTATTGCGTTCCGCCTCCTTTGGCCTACCTGAGATCCAATCAGCACTGCAGAGAAGAGGCAGGTTC
HOXC_0126	GGTGGAGAGCGGGAGCCGGCGGATTTCTTAATGAA	CCAGTGCTCGTGTGAGAAGTCTATCTTAAGTCTTCGCGTGTTGTCTCGTCTGGGTATTGCGTTGGTGGAGAGCGGGAGCCGGCGGATTTCTTAATGAACTGCAGAGAAGAGGCAGGTTC
HOXC_0127	GTGTCTCCGCATGCGTAGAGGGAATGTAGGGAGGG	CCAGTGCTCGTGTGAGAAGTCTATCTTAAGTCTTCGCGTGTTGTCTCGTCTGGGTATTGCGTTGTGTCTCCGCATGCGTAGAGGGAATGTAGGGAGGGCTGCAGAGAAGAGGCAGGTTC
HOXC_0128	CTCCCTAGCTCGCTGCCTCTGGCAAGTGGAGTTTT	CCAGTGCTCGTGTGAGAAGTCTATCTTAAGTCTTCGCGTGTTGTCTCGTCTGGGTATTGCGTTCTCCCTAGCTCGCTGCCTCTGGCAAGTGGAGTTTTCTGCAGAGAAGAGGCAGGTTC
HOXC_0129	CATCCACGCTGGCCGGAGAGCCTTATGTACGTCTA	CCAGTGCTCGTGTGAGAAGTCTATCTTAAGTCTTCGCGTGTTGTCTCGTCTGGGTATTGCGTTCATCCACGCTGGCCGGAGAGCCTTATGTACGTCTACTGCAGAGAAGAGGCAGGTTC
HOXC_0130	CTGTCGCACAACGTGAACCTGCAGCAGAAGCCTTG	CCAGTGCTCGTGTGAGAAGTCTATCTTAAGTCTTCGCGTGTTGTCTCGTCTGGGTATTGCGTTCTGTCGCACAACGTGAACCTGCAGCAGAAGCCTTGCTGCAGAGAAGAGGCAGGTTC
HOXC_0131	CGTCGAAGGCTACCAGCACTGGGCTCTCTCCAATG	CCAGTGCTCGTGTGAGAAGTCTATCTTAAGTCTTCGCGTGTTGTCTCGTCTGGGTATTGCGTTCGTCGAAGGCTACCAGCACTGGGCTCTCTCCAATGCTGCAGAGAAGAGGCAGGTTC
HOXC_0132	GCTGGGACAGTCAGGTGTACTGCTCCAAGGAGCAG	CCAGTGCTCGTGTGAGAAGTCTATCTTAAGTCTTCGCGTGTTGTCTCGTCTGGGTATTGCGTTGCTGGGACAGTCAGGTGTACTGCTCCAAGGAGCAGCTGCAGAGAAGAGGCAGGTTC
HOXC_0133	GCCGGGGAAGAAATCTGCTCCGACACGTTCTCTGT	CCAGTGCTCGTGTGAGAAGTCTATCTTAAGTCTTCGCGTGTTGTCTCGTCTGGGTATTGCGTTGCCGGGGAAGAAATCTGCTCCGACACGTTCTCTGTCTGCAGAGAAGAGGCAGGTTC
HOXC_0134	CCAACCCACCGAATAACTGGGGAGGGCGGAGAATA	CCAGTGCTCGTGTGAGAAGTCTATCTTAAGTCTTCGCGTGTTGTCTCGTCTGGGTATTGCGTTCCAACCCACCGAATAACTGGGGAGGGCGGAGAATACTGCAGAGAAGAGGCAGGTTC
HOXC_0135	CCCCACTTTCTTTGACAGAATTCGCAGGATCGTTC	CCAGTGCTCGTGTGAGAAGTCTATCTTAAGTCTTCGCGTGTTGTCTCGTCTGGGTATTGCGTTCCCCACTTTCTTTGACAGAATTCGCAGGATCGTTCCTGCAGAGAAGAGGCAGGTTC
HOXC_0136	AAATAGGGGACTAATTTGCTGGGGTCTACAGAAATGTGAGA	CCAGTGCTCGTGTGAGAAGTCTATCTTAAGTCTTCGCGTGTTGTCTCGTCTGGGTATTGCGTTAAATAGGGGACTAATTTGCTGGGGTCTACAGAAATGTGAGACTGCAGAGAAGAGGCAGGTTC
HOXC_0137	AGGCTAGAATCCCTCCCCAGCATTGTAAAGTTTTCC	CCAGTGCTCGTGTGAGAAGTCTATCTTAAGTCTTCGCGTGTTGTCTCGTCTGGGTATTGCGTTAGGCTAGAATCCCTCCCCAGCATTGTAAAGTTTTCCCTGCAGAGAAGAGGCAGGTTC
HOXC_0138	ATATTGAGCTCAAACCTATAGACATTTCCACTGCCAACTCC	CCAGTGCTCGTGTGAGAAGTCTATCTTAAGTCTTCGCGTGTTGTCTCGTCTGGGTATTGCGTTATATTGAGCTCAAACCTATAGACATTTCCACTGCCAACTCCCTGCAGAGAAGAGGCAGGTTC
HOXC_0139	CCCATATGTGGTCGAGAAAGAGAGTTAGTTATTGGTGCC	CCAGTGCTCGTGTGAGAAGTCTATCTTAAGTCTTCGCGTGTTGTCTCGTCTGGGTATTGCGTTCCCATATGTGGTCGAGAAAGAGAGTTAGTTATTGGTGCCCTGCAGAGAAGAGGCAGGTTC
HOXC_0140	CCAGACACAGAAAGAAGGGCGTGGGGATGAGAAAT	CCAGTGCTCGTGTGAGAAGTCTATCTTAAGTCTTCGCGTGTTGTCTCGTCTGGGTATTGCGTTCCAGACACAGAAAGAAGGGCGTGGGGATGAGAAATCTGCAGAGAAGAGGCAGGTTC
HOXC_0141	GCTGGGGACCCCTTGGTCTTGTCTGGCTAAGGATG	CCAGTGCTCGTGTGAGAAGTCTATCTTAAGTCTTCGCGTGTTGTCTCGTCTGGGTATTGCGTTGCTGGGGACCCCTTGGTCTTGTCTGGCTAAGGATGCTGCAGAGAAGAGGCAGGTTC
HOXC_0142	GGAAGGGAGAATTCATTCCCCTCTTGTTCCGTCTC	CCAGTGCTCGTGTGAGAAGTCTATCTTAAGTCTTCGCGTGTTGTCTCGTCTGGGTATTGCGTTGGAAGGGAGAATTCATTCCCCTCTTGTTCCGTCTCCTGCAGAGAAGAGGCAGGTTC
HOXC_0143	CAGTTGAAGAGAGAAAGGCTCCTGTAAATCCCACCG	CCAGTGCTCGTGTGAGAAGTCTATCTTAAGTCTTCGCGTGTTGTCTCGTCTGGGTATTGCGTTCAGTTGAAGAGAGAAAGGCTCCTGTAAATCCCACCGCTGCAGAGAAGAGGCAGGTTC
HOXC_0144	CTCTCCTTGCGGACAAGACCAGTCCCAGGTTTCCC	CCAGTGCTCGTGTGAGAAGTCTATCTTAAGTCTTCGCGTGTTGTCTCGTCTGGGTATTGCGTTCTCTCCTTGCGGACAAGACCAGTCCCAGGTTTCCCCTGCAGAGAAGAGGCAGGTTC
HOXC_0145	CTGAGAAATCAGGATTCCGGTCTAGGGAGTCCAGC	CCAGTGCTCGTGTGAGAAGTCTATCTTAAGTCTTCGCGTGTTGTCTCGTCTGGGTATTGCGTTCTGAGAAATCAGGATTCCGGTCTAGGGAGTCCAGCCTGCAGAGAAGAGGCAGGTTC
HOXC_0146	ATTTGAGTCTGTTCTCCCTGTAAGCAGAGCTCAGTG	CCAGTGCTCGTGTGAGAAGTCTATCTTAAGTCTTCGCGTGTTGTCTCGTCTGGGTATTGCGTTATTTGAGTCTGTTCTCCCTGTAAGCAGAGCTCAGTGCTGCAGAGAAGAGGCAGGTTC
HOXC_0147	GGAGAGCGTTCTCCCTTCTGATACCTACAGAGGTC	CCAGTGCTCGTGTGAGAAGTCTATCTTAAGTCTTCGCGTGTTGTCTCGTCTGGGTATTGCGTTGGAGAGCGTTCTCCCTTCTGATACCTACAGAGGTCCTGCAGAGAAGAGGCAGGTTC
HOXC_0148	GACCAGCTCCACGTGCCAAGCTCAGGGATGTTTTC	CCAGTGCTCGTGTGAGAAGTCTATCTTAAGTCTTCGCGTGTTGTCTCGTCTGGGTATTGCGTTGACCAGCTCCACGTGCCAAGCTCAGGGATGTTTTCCTGCAGAGAAGAGGCAGGTTC
HOXC_0149	GGGCCTGAAATTCCTCTGCATACGGAATTGGAAGA	CCAGTGCTCGTGTGAGAAGTCTATCTTAAGTCTTCGCGTGTTGTCTCGTCTGGGTATTGCGTTGGGCCTGAAATTCCTCTGCATACGGAATTGGAAGACTGCAGAGAAGAGGCAGGTTC
HOXC_0150	ATAACACAACTCAATACCAGGGTATGACCTACACTAGGCA	CCAGTGCTCGTGTGAGAAGTCTATCTTAAGTCTTCGCGTGTTGTCTCGTCTGGGTATTGCGTTATAACACAACTCAATACCAGGGTATGACCTACACTAGGCACTGCAGAGAAGAGGCAGGTTC
HOXC_0151	CCCTGACTTCTGATTGCCAGAATTAAGGATGGTGC	CCAGTGCTCGTGTGAGAAGTCTATCTTAAGTCTTCGCGTGTTGTCTCGTCTGGGTATTGCGTTCCCTGACTTCTGATTGCCAGAATTAAGGATGGTGCCTGCAGAGAAGAGGCAGGTTC
HOXC_0152	TAGTACATGGTATTATGCATCACCTACCCTGTATTGGCTGT	CCAGTGCTCGTGTGAGAAGTCTATCTTAAGTCTTCGCGTGTTGTCTCGTCTGGGTATTGCGTTTAGTACATGGTATTATGCATCACCTACCCTGTATTGGCTGTCTGCAGAGAAGAGGCAGGTTC
HOXC_0153	TCTTAGGAGATTGGGGTCCAGCAGGAATTCCTGGG	CCAGTGCTCGTGTGAGAAGTCTATCTTAAGTCTTCGCGTGTTGTCTCGTCTGGGTATTGCGTTTCTTAGGAGATTGGGGTCCAGCAGGAATTCCTGGGCTGCAGAGAAGAGGCAGGTTC
HOXC_0154	GAAGCCAATGGGCTATGCCAAGGGGCTAAGGGGTA	CCAGTGCTCGTGTGAGAAGTCTATCTTAAGTCTTCGCGTGTTGTCTCGTCTGGGTATTGCGTTGAAGCCAATGGGCTATGCCAAGGGGCTAAGGGGTACTGCAGAGAAGAGGCAGGTTC
HOXC_0155	GGGCACAGGCCCAGAGCAATGTGCAATGGGTTTAG	CCAGTGCTCGTGTGAGAAGTCTATCTTAAGTCTTCGCGTGTTGTCTCGTCTGGGTATTGCGTTGGGCACAGGCCCAGAGCAATGTGCAATGGGTTTAGCTGCAGAGAAGAGGCAGGTTC
HOXC_0156	AGGTAGAAGAGAAGGAGCTGTTCTATGTATGAATGTGGTGT	CCAGTGCTCGTGTGAGAAGTCTATCTTAAGTCTTCGCGTGTTGTCTCGTCTGGGTATTGCGTTAGGTAGAAGAGAAGGAGCTGTTCTATGTATGAATGTGGTGTCTGCAGAGAAGAGGCAGGTTC
HOXC_0157	AGCTATGTGCTCCCACAATCCCCGTGTGGAAATAG	CCAGTGCTCGTGTGAGAAGTCTATCTTAAGTCTTCGCGTGTTGTCTCGTCTGGGTATTGCGTTAGCTATGTGCTCCCACAATCCCCGTGTGGAAATAGCTGCAGAGAAGAGGCAGGTTC
HOXC_0158	AATTGGGCTGATGTATCTCAGTGAGTGCAGAGGTAC	CCAGTGCTCGTGTGAGAAGTCTATCTTAAGTCTTCGCGTGTTGTCTCGTCTGGGTATTGCGTTAATTGGGCTGATGTATCTCAGTGAGTGCAGAGGTACCTGCAGAGAAGAGGCAGGTTC
HOXC_0159	ATCTTCAGACACTCTCCATCTTTCTACCCACTCAGAGATCT	CCAGTGCTCGTGTGAGAAGTCTATCTTAAGTCTTCGCGTGTTGTCTCGTCTGGGTATTGCGTTATCTTCAGACACTCTCCATCTTTCTACCCACTCAGAGATCTCTGCAGAGAAGAGGCAGGTTC
HOXC_0160	TTTCAAGATAACTCTGTCTGTGCAATTGTGGTTTGTTCGG	CCAGTGCTCGTGTGAGAAGTCTATCTTAAGTCTTCGCGTGTTGTCTCGTCTGGGTATTGCGTTTTTCAAGATAACTCTGTCTGTGCAATTGTGGTTTGTTCGGCTGCAGAGAAGAGGCAGGTTC
HOXC_0161	CTCTGGCTCTGAGAATCCTCATCTGTGGTAGTCTGG	CCAGTGCTCGTGTGAGAAGTCTATCTTAAGTCTTCGCGTGTTGTCTCGTCTGGGTATTGCGTTCTCTGGCTCTGAGAATCCTCATCTGTGGTAGTCTGGCTGCAGAGAAGAGGCAGGTTC
HOXC_0162	GCTGGTGTGGGAGATGGAGGCAATTGTTCAGCAAG	CCAGTGCTCGTGTGAGAAGTCTATCTTAAGTCTTCGCGTGTTGTCTCGTCTGGGTATTGCGTTGCTGGTGTGGGAGATGGAGGCAATTGTTCAGCAAGCTGCAGAGAAGAGGCAGGTTC
HOXC_0163	ATCCAGATAATTAGGGCCAAGATGTGTCGTGGCTT	CCAGTGCTCGTGTGAGAAGTCTATCTTAAGTCTTCGCGTGTTGTCTCGTCTGGGTATTGCGTTATCCAGATAATTAGGGCCAAGATGTGTCGTGGCTTCTGCAGAGAAGAGGCAGGTTC
HOXC_0164	AACAGTGGGCTATTTGGACCACACTAGAAGTCTTTACTG	CCAGTGCTCGTGTGAGAAGTCTATCTTAAGTCTTCGCGTGTTGTCTCGTCTGGGTATTGCGTTAACAGTGGGCTATTTGGACCACACTAGAAGTCTTTACTGCTGCAGAGAAGAGGCAGGTTC
HOXC_0165	GCTGGATTTCTAGCTGGACAAGGCACTCTTCAGAG	CCAGTGCTCGTGTGAGAAGTCTATCTTAAGTCTTCGCGTGTTGTCTCGTCTGGGTATTGCGTTGCTGGATTTCTAGCTGGACAAGGCACTCTTCAGAGCTGCAGAGAAGAGGCAGGTTC
HOXC_0166	TTACTCCTCAAAGGTGTCTATTAGGTTTCCAGGCATGAAGT	CCAGTGCTCGTGTGAGAAGTCTATCTTAAGTCTTCGCGTGTTGTCTCGTCTGGGTATTGCGTTTTACTCCTCAAAGGTGTCTATTAGGTTTCCAGGCATGAAGTCTGCAGAGAAGAGGCAGGTTC
HOXC_0167	CATTCGTGTATGTGATCTGGAGGGAGACTAGGGAAGG	CCAGTGCTCGTGTGAGAAGTCTATCTTAAGTCTTCGCGTGTTGTCTCGTCTGGGTATTGCGTTCATTCGTGTATGTGATCTGGAGGGAGACTAGGGAAGGCTGCAGAGAAGAGGCAGGTTC
HOXC_0168	CCCCACTCACTTTAGGCAGTGTACGCACATCTCCA	CCAGTGCTCGTGTGAGAAGTCTATCTTAAGTCTTCGCGTGTTGTCTCGTCTGGGTATTGCGTTCCCCACTCACTTTAGGCAGTGTACGCACATCTCCACTGCAGAGAAGAGGCAGGTTC
HOXC_0169	GGGGCTTCTTTGAGAAGGCAAGACTGGAGTTATTTCC	CCAGTGCTCGTGTGAGAAGTCTATCTTAAGTCTTCGCGTGTTGTCTCGTCTGGGTATTGCGTTGGGGCTTCTTTGAGAAGGCAAGACTGGAGTTATTTCCCTGCAGAGAAGAGGCAGGTTC
HOXC_0170	CCAGGAGGCCAAACCAACCTGCAGTTGGTCTGATC	CCAGTGCTCGTGTGAGAAGTCTATCTTAAGTCTTCGCGTGTTGTCTCGTCTGGGTATTGCGTTCCAGGAGGCCAAACCAACCTGCAGTTGGTCTGATCCTGCAGAGAAGAGGCAGGTTC
HOXC_0171	AAAACCCACCTTTACCCTACTGTATTCTTCTCCAGGGA	CCAGTGCTCGTGTGAGAAGTCTATCTTAAGTCTTCGCGTGTTGTCTCGTCTGGGTATTGCGTTAAAACCCACCTTTACCCTACTGTATTCTTCTCCAGGGACTGCAGAGAAGAGGCAGGTTC
HOXC_0172	AAAGGAGGTGTTTTAAAGCTGGATTGTATTAGCTGGCCT	CCAGTGCTCGTGTGAGAAGTCTATCTTAAGTCTTCGCGTGTTGTCTCGTCTGGGTATTGCGTTAAAGGAGGTGTTTTAAAGCTGGATTGTATTAGCTGGCCTCTGCAGAGAAGAGGCAGGTTC
HOXC_0173	CTCCCATTTTCTTCCTGAGCATTTTGTTTTCCCCTGT	CCAGTGCTCGTGTGAGAAGTCTATCTTAAGTCTTCGCGTGTTGTCTCGTCTGGGTATTGCGTTCTCCCATTTTCTTCCTGAGCATTTTGTTTTCCCCTGTCTGCAGAGAAGAGGCAGGTTC
HOXC_0174	GTCTCACTGTGACCACTACTCTTCCCATTGTGTATAGAGT	CCAGTGCTCGTGTGAGAAGTCTATCTTAAGTCTTCGCGTGTTGTCTCGTCTGGGTATTGCGTTGTCTCACTGTGACCACTACTCTTCCCATTGTGTATAGAGTCTGCAGAGAAGAGGCAGGTTC
HOXC_0175	CCATGAGAGAAAGCAGACCCAATGGGGATGGGTAC	CCAGTGCTCGTGTGAGAAGTCTATCTTAAGTCTTCGCGTGTTGTCTCGTCTGGGTATTGCGTTCCATGAGAGAAAGCAGACCCAATGGGGATGGGTACCTGCAGAGAAGAGGCAGGTTC
HOXC_0176	AGGGAAAGTGTTCTGTGAGGGTGGGATGGGAACAA	CCAGTGCTCGTGTGAGAAGTCTATCTTAAGTCTTCGCGTGTTGTCTCGTCTGGGTATTGCGTTAGGGAAAGTGTTCTGTGAGGGTGGGATGGGAACAACTGCAGAGAAGAGGCAGGTTC
HOXC_0177	CTATAGTTTCAAAATGTGGTAGGAATGAAGGGGAAACCCCA	CCAGTGCTCGTGTGAGAAGTCTATCTTAAGTCTTCGCGTGTTGTCTCGTCTGGGTATTGCGTTCTATAGTTTCAAAATGTGGTAGGAATGAAGGGGAAACCCCACTGCAGAGAAGAGGCAGGTTC
HOXC_0178	AAAATTGAGGGCTGAGCTATCCAGATAATCTCCCTAGTTCC	CCAGTGCTCGTGTGAGAAGTCTATCTTAAGTCTTCGCGTGTTGTCTCGTCTGGGTATTGCGTTAAAATTGAGGGCTGAGCTATCCAGATAATCTCCCTAGTTCCCTGCAGAGAAGAGGCAGGTTC
HOXC_0179	CCCACTTCCCCTTGAAAGTGTTGCGTGACCTTTAT	CCAGTGCTCGTGTGAGAAGTCTATCTTAAGTCTTCGCGTGTTGTCTCGTCTGGGTATTGCGTTCCCACTTCCCCTTGAAAGTGTTGCGTGACCTTTATCTGCAGAGAAGAGGCAGGTTC
HOXC_0180	TGACAGGGATGAGGGTGGAGTAGAAAATGGAGTTAGA	CCAGTGCTCGTGTGAGAAGTCTATCTTAAGTCTTCGCGTGTTGTCTCGTCTGGGTATTGCGTTTGACAGGGATGAGGGTGGAGTAGAAAATGGAGTTAGACTGCAGAGAAGAGGCAGGTTC
HOXC_0181	AGGGTTTAGGGTTATGGTTGGTGCAAGGGATGTAG	CCAGTGCTCGTGTGAGAAGTCTATCTTAAGTCTTCGCGTGTTGTCTCGTCTGGGTATTGCGTTAGGGTTTAGGGTTATGGTTGGTGCAAGGGATGTAGCTGCAGAGAAGAGGCAGGTTC
HOXC_0182	ACAGTTTCCTTCAGCTGTGAAGGAATGGAGAGGGA	CCAGTGCTCGTGTGAGAAGTCTATCTTAAGTCTTCGCGTGTTGTCTCGTCTGGGTATTGCGTTACAGTTTCCTTCAGCTGTGAAGGAATGGAGAGGGACTGCAGAGAAGAGGCAGGTTC
HOXC_0183	AGGCGGTTGGAACAGAATTTGTTCTGTTTTGGTGG	CCAGTGCTCGTGTGAGAAGTCTATCTTAAGTCTTCGCGTGTTGTCTCGTCTGGGTATTGCGTTAGGCGGTTGGAACAGAATTTGTTCTGTTTTGGTGGCTGCAGAGAAGAGGCAGGTTC
HOXC_0184	CCCCTACTTCCAGAGACACCTGATTCCCTATATCTCAG	CCAGTGCTCGTGTGAGAAGTCTATCTTAAGTCTTCGCGTGTTGTCTCGTCTGGGTATTGCGTTCCCCTACTTCCAGAGACACCTGATTCCCTATATCTCAGCTGCAGAGAAGAGGCAGGTTC
HOXC_0185	ACCCCAATTCCTAGAGTGTGGACCTCCAAGCAGGC	CCAGTGCTCGTGTGAGAAGTCTATCTTAAGTCTTCGCGTGTTGTCTCGTCTGGGTATTGCGTTACCCCAATTCCTAGAGTGTGGACCTCCAAGCAGGCCTGCAGAGAAGAGGCAGGTTC
HOXC_0186	TGGCTTCACCTGGACACTTATCTTCTATCTGTGCC	CCAGTGCTCGTGTGAGAAGTCTATCTTAAGTCTTCGCGTGTTGTCTCGTCTGGGTATTGCGTTTGGCTTCACCTGGACACTTATCTTCTATCTGTGCCCTGCAGAGAAGAGGCAGGTTC
HOXC_0187	TCACATCCCTAACGTAGGGCCAGTGTCCAAAGGCG	CCAGTGCTCGTGTGAGAAGTCTATCTTAAGTCTTCGCGTGTTGTCTCGTCTGGGTATTGCGTTTCACATCCCTAACGTAGGGCCAGTGTCCAAAGGCGCTGCAGAGAAGAGGCAGGTTC
HOXC_0188	AGAATGTCTTCCTCTGGCAACGGGGCAGAATATAA	CCAGTGCTCGTGTGAGAAGTCTATCTTAAGTCTTCGCGTGTTGTCTCGTCTGGGTATTGCGTTAGAATGTCTTCCTCTGGCAACGGGGCAGAATATAACTGCAGAGAAGAGGCAGGTTC
HOXC_0189	TTTTCTGAATATCTGAAATTCTGCAAGCATGGCAGGCC	CCAGTGCTCGTGTGAGAAGTCTATCTTAAGTCTTCGCGTGTTGTCTCGTCTGGGTATTGCGTTTTTTCTGAATATCTGAAATTCTGCAAGCATGGCAGGCCCTGCAGAGAAGAGGCAGGTTC
HOXC_0190	AGGCTGGAATTTGGAGGGTCCCTTCTAAATATACAAGGA	CCAGTGCTCGTGTGAGAAGTCTATCTTAAGTCTTCGCGTGTTGTCTCGTCTGGGTATTGCGTTAGGCTGGAATTTGGAGGGTCCCTTCTAAATATACAAGGACTGCAGAGAAGAGGCAGGTTC
HOXC_0191	AACAGAAATGAAAAGCATTAGGGAGCTTCACTATGCAGTGC	CCAGTGCTCGTGTGAGAAGTCTATCTTAAGTCTTCGCGTGTTGTCTCGTCTGGGTATTGCGTTAACAGAAATGAAAAGCATTAGGGAGCTTCACTATGCAGTGCCTGCAGAGAAGAGGCAGGTTC
HOXC_0192	CAGAACTCTGTGCCTAGGCAGCCTCGGGTCCTCTA	CCAGTGCTCGTGTGAGAAGTCTATCTTAAGTCTTCGCGTGTTGTCTCGTCTGGGTATTGCGTTCAGAACTCTGTGCCTAGGCAGCCTCGGGTCCTCTACTGCAGAGAAGAGGCAGGTTC
HOXC_0193	AAGGAGCTAGAGAAGGAATACGCGGCTAGCAAGTT	CCAGTGCTCGTGTGAGAAGTCTATCTTAAGTCTTCGCGTGTTGTCTCGTCTGGGTATTGCGTTAAGGAGCTAGAGAAGGAATACGCGGCTAGCAAGTTCTGCAGAGAAGAGGCAGGTTC
HOXC_0194	CCACCACGAACCTCTCTGAGCGCCAGGTAACCATC	CCAGTGCTCGTGTGAGAAGTCTATCTTAAGTCTTCGCGTGTTGTCTCGTCTGGGTATTGCGTTCCACCACGAACCTCTCTGAGCGCCAGGTAACCATCCTGCAGAGAAGAGGCAGGTTC
HOXC_0195	GGTCAGCAAATCGAAAGCGCCTCATCTCCACTCCA	CCAGTGCTCGTGTGAGAAGTCTATCTTAAGTCTTCGCGTGTTGTCTCGTCTGGGTATTGCGTTGGTCAGCAAATCGAAAGCGCCTCATCTCCACTCCACTGCAGAGAAGAGGCAGGTTC
HOXC_0196	CTGACCACCCACCCGCTGCTTGCCCCATCTATTTAT	CCAGTGCTCGTGTGAGAAGTCTATCTTAAGTCTTCGCGTGTTGTCTCGTCTGGGTATTGCGTTCTGACCACCCACCCGCTGCTTGCCCCATCTATTTATCTGCAGAGAAGAGGCAGGTTC
HOXC_0197	GACGCTGCGCGGGTGCAGAAGAGTATTTAATGTTA	CCAGTGCTCGTGTGAGAAGTCTATCTTAAGTCTTCGCGTGTTGTCTCGTCTGGGTATTGCGTTGACGCTGCGCGGGTGCAGAAGAGTATTTAATGTTACTGCAGAGAAGAGGCAGGTTC
HOXC_0198	AGATGGGACTCACGTGGCTTCAACAGCTTTGGAAA	CCAGTGCTCGTGTGAGAAGTCTATCTTAAGTCTTCGCGTGTTGTCTCGTCTGGGTATTGCGTTAGATGGGACTCACGTGGCTTCAACAGCTTTGGAAACTGCAGAGAAGAGGCAGGTTC
HOXC_0199	GTGCGAGGAAGGCTGTCGACCTCTACTCCTCCTTG	CCAGTGCTCGTGTGAGAAGTCTATCTTAAGTCTTCGCGTGTTGTCTCGTCTGGGTATTGCGTTGTGCGAGGAAGGCTGTCGACCTCTACTCCTCCTTGCTGCAGAGAAGAGGCAGGTTC
HOXC_0200	CAGAAAGTCTGGTGGCAGCGCAGAGCCCAATCATT	CCAGTGCTCGTGTGAGAAGTCTATCTTAAGTCTTCGCGTGTTGTCTCGTCTGGGTATTGCGTTCAGAAAGTCTGGTGGCAGCGCAGAGCCCAATCATTCTGCAGAGAAGAGGCAGGTTC
HOXC_0201	CCTCATCCTATGACCAGGCTTTTAGAGGACCTTCC	CCAGTGCTCGTGTGAGAAGTCTATCTTAAGTCTTCGCGTGTTGTCTCGTCTGGGTATTGCGTTCCTCATCCTATGACCAGGCTTTTAGAGGACCTTCCCTGCAGAGAAGAGGCAGGTTC
HOXC_0202	CTTCGCTGTCCCTCCCGCACTCCTTAGGCAAGATT	CCAGTGCTCGTGTGAGAAGTCTATCTTAAGTCTTCGCGTGTTGTCTCGTCTGGGTATTGCGTTCTTCGCTGTCCCTCCCGCACTCCTTAGGCAAGATTCTGCAGAGAAGAGGCAGGTTC
HOXC_0203	ATACTCATGATAATTATTAGGGACCTGGCAGCGTGATTGGA	CCAGTGCTCGTGTGAGAAGTCTATCTTAAGTCTTCGCGTGTTGTCTCGTCTGGGTATTGCGTTATACTCATGATAATTATTAGGGACCTGGCAGCGTGATTGGACTGCAGAGAAGAGGCAGGTTC
HOXC_0204	ATGGATGTTTCCGTAAAAGCTGGAATTCCGTAAAAGCATTG	CCAGTGCTCGTGTGAGAAGTCTATCTTAAGTCTTCGCGTGTTGTCTCGTCTGGGTATTGCGTTATGGATGTTTCCGTAAAAGCTGGAATTCCGTAAAAGCATTGCTGCAGAGAAGAGGCAGGTTC
HOXC_0205	CCCACTGCCTCCCCTGTTCTGCTCTCTCAGTCAAC	CCAGTGCTCGTGTGAGAAGTCTATCTTAAGTCTTCGCGTGTTGTCTCGTCTGGGTATTGCGTTCCCACTGCCTCCCCTGTTCTGCTCTCTCAGTCAACCTGCAGAGAAGAGGCAGGTTC
HOXC_0206	ATGTGGAAATCCAAGGAGGACAAAGACTCCAGCCA	CCAGTGCTCGTGTGAGAAGTCTATCTTAAGTCTTCGCGTGTTGTCTCGTCTGGGTATTGCGTTATGTGGAAATCCAAGGAGGACAAAGACTCCAGCCACTGCAGAGAAGAGGCAGGTTC
HOXC_0207	AGGTGGTAAGGTTGGGGATTAGTCCAGGTACAGAA	CCAGTGCTCGTGTGAGAAGTCTATCTTAAGTCTTCGCGTGTTGTCTCGTCTGGGTATTGCGTTAGGTGGTAAGGTTGGGGATTAGTCCAGGTACAGAACTGCAGAGAAGAGGCAGGTTC
HOXC_0208	TTTCTAAGGATAAACATCTCTTCCAAGGGGATGGAGAGTGG	CCAGTGCTCGTGTGAGAAGTCTATCTTAAGTCTTCGCGTGTTGTCTCGTCTGGGTATTGCGTTTTTCTAAGGATAAACATCTCTTCCAAGGGGATGGAGAGTGGCTGCAGAGAAGAGGCAGGTTC
HOXC_0209	ATCAGGGCACTAGCCCAGGAATGACTCCTCACACT	CCAGTGCTCGTGTGAGAAGTCTATCTTAAGTCTTCGCGTGTTGTCTCGTCTGGGTATTGCGTTATCAGGGCACTAGCCCAGGAATGACTCCTCACACTCTGCAGAGAAGAGGCAGGTTC
HOXC_0210	ACTGATTTCCAGAGGAAAGCTAGAGGATCTAGTTCAAGAGG	CCAGTGCTCGTGTGAGAAGTCTATCTTAAGTCTTCGCGTGTTGTCTCGTCTGGGTATTGCGTTACTGATTTCCAGAGGAAAGCTAGAGGATCTAGTTCAAGAGGCTGCAGAGAAGAGGCAGGTTC
HOXC_0211	CAAGAAGATCTGGCCCTCAATTAGCTAGATGTAGATGCTGC	CCAGTGCTCGTGTGAGAAGTCTATCTTAAGTCTTCGCGTGTTGTCTCGTCTGGGTATTGCGTTCAAGAAGATCTGGCCCTCAATTAGCTAGATGTAGATGCTGCCTGCAGAGAAGAGGCAGGTTC
HOXC_0212	ATTGCTCAGATTCTTTCTGAAGTCTATTCTGTCCACTGGC	CCAGTGCTCGTGTGAGAAGTCTATCTTAAGTCTTCGCGTGTTGTCTCGTCTGGGTATTGCGTTATTGCTCAGATTCTTTCTGAAGTCTATTCTGTCCACTGGCCTGCAGAGAAGAGGCAGGTTC
HOXC_0213	GGGGAGGAGTATAGACATTGCTCCCAGCTGGGTAG	CCAGTGCTCGTGTGAGAAGTCTATCTTAAGTCTTCGCGTGTTGTCTCGTCTGGGTATTGCGTTGGGGAGGAGTATAGACATTGCTCCCAGCTGGGTAGCTGCAGAGAAGAGGCAGGTTC
HOXC_0214	TAGGAGAAAACTTTCCATCCTGATGTCCAACTCAGATGAGT	CCAGTGCTCGTGTGAGAAGTCTATCTTAAGTCTTCGCGTGTTGTCTCGTCTGGGTATTGCGTTTAGGAGAAAACTTTCCATCCTGATGTCCAACTCAGATGAGTCTGCAGAGAAGAGGCAGGTTC
HOXC_0215	GTTTGTTGAGGAAGGAAAGACGTAATTGGTGACTGAAAGGC	CCAGTGCTCGTGTGAGAAGTCTATCTTAAGTCTTCGCGTGTTGTCTCGTCTGGGTATTGCGTTGTTTGTTGAGGAAGGAAAGACGTAATTGGTGACTGAAAGGCCTGCAGAGAAGAGGCAGGTTC
HOXC_0216	ATTGATGGTTACTTCGGTTAATAATTGGGGCTCAGATCTGG	CCAGTGCTCGTGTGAGAAGTCTATCTTAAGTCTTCGCGTGTTGTCTCGTCTGGGTATTGCGTTATTGATGGTTACTTCGGTTAATAATTGGGGCTCAGATCTGGCTGCAGAGAAGAGGCAGGTTC
HOXC_0217	AGGTAAATGCGGCAGCCGGTGGCAGTGAGGAATTAA	CCAGTGCTCGTGTGAGAAGTCTATCTTAAGTCTTCGCGTGTTGTCTCGTCTGGGTATTGCGTTAGGTAAATGCGGCAGCCGGTGGCAGTGAGGAATTAACTGCAGAGAAGAGGCAGGTTC
HOXC_0218	GCAGCCTGAAGCTCAGCTTTTCCTGGCTGCACTTT	CCAGTGCTCGTGTGAGAAGTCTATCTTAAGTCTTCGCGTGTTGTCTCGTCTGGGTATTGCGTTGCAGCCTGAAGCTCAGCTTTTCCTGGCTGCACTTTCTGCAGAGAAGAGGCAGGTTC
HOXC_0219	CCCCACTTAACCTATGTAGAGAGGCTGAGCTGCTA	CCAGTGCTCGTGTGAGAAGTCTATCTTAAGTCTTCGCGTGTTGTCTCGTCTGGGTATTGCGTTCCCCACTTAACCTATGTAGAGAGGCTGAGCTGCTACTGCAGAGAAGAGGCAGGTTC
HOXC_0220	CCCCAGTTTGCCAAACCAATCCCACTTTTACTCTC	CCAGTGCTCGTGTGAGAAGTCTATCTTAAGTCTTCGCGTGTTGTCTCGTCTGGGTATTGCGTTCCCCAGTTTGCCAAACCAATCCCACTTTTACTCTCCTGCAGAGAAGAGGCAGGTTC
HOXC_0221	GGAGCCTATGTAGATGCTGCCACTAATTTGTTTTCCTGG	CCAGTGCTCGTGTGAGAAGTCTATCTTAAGTCTTCGCGTGTTGTCTCGTCTGGGTATTGCGTTGGAGCCTATGTAGATGCTGCCACTAATTTGTTTTCCTGGCTGCAGAGAAGAGGCAGGTTC
HOXC_0222	TCGCATCAGTGCCTATCTCCCTATCTGGCAGAGTT	CCAGTGCTCGTGTGAGAAGTCTATCTTAAGTCTTCGCGTGTTGTCTCGTCTGGGTATTGCGTTTCGCATCAGTGCCTATCTCCCTATCTGGCAGAGTTCTGCAGAGAAGAGGCAGGTTC
HOXC_0223	TTTTCCTCTCCTGAGACACAGAAACACTGGAGATGTCA	CCAGTGCTCGTGTGAGAAGTCTATCTTAAGTCTTCGCGTGTTGTCTCGTCTGGGTATTGCGTTTTTTCCTCTCCTGAGACACAGAAACACTGGAGATGTCACTGCAGAGAAGAGGCAGGTTC
HOXC_0224	AAATTTTCCTGGGGAATAAACATATGCACATTTTGCGCACG	CCAGTGCTCGTGTGAGAAGTCTATCTTAAGTCTTCGCGTGTTGTCTCGTCTGGGTATTGCGTTAAATTTTCCTGGGGAATAAACATATGCACATTTTGCGCACGCTGCAGAGAAGAGGCAGGTTC
HOXC_0225	CTGCTACTGACGTGGCTGCCAGTGTTGTTCTTCTG	CCAGTGCTCGTGTGAGAAGTCTATCTTAAGTCTTCGCGTGTTGTCTCGTCTGGGTATTGCGTTCTGCTACTGACGTGGCTGCCAGTGTTGTTCTTCTGCTGCAGAGAAGAGGCAGGTTC
HOXC_0226	GGTCTCAACTCTGGGTTAACTACTAGAGAGCCACACG	CCAGTGCTCGTGTGAGAAGTCTATCTTAAGTCTTCGCGTGTTGTCTCGTCTGGGTATTGCGTTGGTCTCAACTCTGGGTTAACTACTAGAGAGCCACACGCTGCAGAGAAGAGGCAGGTTC
HOXC_0227	CTGTGCAGTGGAGATTTGAGGGAGAATAGGTGAATTTCC	CCAGTGCTCGTGTGAGAAGTCTATCTTAAGTCTTCGCGTGTTGTCTCGTCTGGGTATTGCGTTCTGTGCAGTGGAGATTTGAGGGAGAATAGGTGAATTTCCCTGCAGAGAAGAGGCAGGTTC
HOXC_0228	TTTTCTCCCCACCCACCATCCCAACCTCTCTCCCAAAAT	CCAGTGCTCGTGTGAGAAGTCTATCTTAAGTCTTCGCGTGTTGTCTCGTCTGGGTATTGCGTTTTTTCTCCCCACCCACCATCCCAACCTCTCTCCCAAAATCTGCAGAGAAGAGGCAGGTTC
HOXC_0229	AAAAGAAACTAAGTGGACAAGAGGCCTGGGGCTCT	CCAGTGCTCGTGTGAGAAGTCTATCTTAAGTCTTCGCGTGTTGTCTCGTCTGGGTATTGCGTTAAAAGAAACTAAGTGGACAAGAGGCCTGGGGCTCTCTGCAGAGAAGAGGCAGGTTC
HOXC_0230	GTTACTATGACCCCACCCTTCCTGACTGCTTTGGG	CCAGTGCTCGTGTGAGAAGTCTATCTTAAGTCTTCGCGTGTTGTCTCGTCTGGGTATTGCGTTGTTACTATGACCCCACCCTTCCTGACTGCTTTGGGCTGCAGAGAAGAGGCAGGTTC
HOXC_0231	TAGTCCCAAGCACAGCTGTAGGCAAACTGGAAATT	CCAGTGCTCGTGTGAGAAGTCTATCTTAAGTCTTCGCGTGTTGTCTCGTCTGGGTATTGCGTTTAGTCCCAAGCACAGCTGTAGGCAAACTGGAAATTCTGCAGAGAAGAGGCAGGTTC
HOXC_0232	AAAGAGAAGTCTAGAGTTCTCAGAGGAATCCCTCTGCTTC	CCAGTGCTCGTGTGAGAAGTCTATCTTAAGTCTTCGCGTGTTGTCTCGTCTGGGTATTGCGTTAAAGAGAAGTCTAGAGTTCTCAGAGGAATCCCTCTGCTTCCTGCAGAGAAGAGGCAGGTTC
HOXC_0233	GAAAGCCTGTGCAGGCTCACTACTGGTGCATTGGG	CCAGTGCTCGTGTGAGAAGTCTATCTTAAGTCTTCGCGTGTTGTCTCGTCTGGGTATTGCGTTGAAAGCCTGTGCAGGCTCACTACTGGTGCATTGGGCTGCAGAGAAGAGGCAGGTTC
HOXC_0234	AAAAGGACCTCAGTTCCTGAGTGCCTGTGAGCCCT	CCAGTGCTCGTGTGAGAAGTCTATCTTAAGTCTTCGCGTGTTGTCTCGTCTGGGTATTGCGTTAAAAGGACCTCAGTTCCTGAGTGCCTGTGAGCCCTCTGCAGAGAAGAGGCAGGTTC
HOXC_0235	GAGCATGTGTTTCGGGGAGGCACATTTGTGAAATA	CCAGTGCTCGTGTGAGAAGTCTATCTTAAGTCTTCGCGTGTTGTCTCGTCTGGGTATTGCGTTGAGCATGTGTTTCGGGGAGGCACATTTGTGAAATACTGCAGAGAAGAGGCAGGTTC
HOXC_0236	ACACAACTCTGGTTGTGTTGATTTCTTACCTTTCCTTCTCC	CCAGTGCTCGTGTGAGAAGTCTATCTTAAGTCTTCGCGTGTTGTCTCGTCTGGGTATTGCGTTACACAACTCTGGTTGTGTTGATTTCTTACCTTTCCTTCTCCCTGCAGAGAAGAGGCAGGTTC
HOXC_0237	TAGTCATGTCTCTAATATGTCTTTCTCTCCAAGGCCAGCC	CCAGTGCTCGTGTGAGAAGTCTATCTTAAGTCTTCGCGTGTTGTCTCGTCTGGGTATTGCGTTTAGTCATGTCTCTAATATGTCTTTCTCTCCAAGGCCAGCCCTGCAGAGAAGAGGCAGGTTC
HOXC_0238	AAGTAAGACTAAGTGTGAAGGCAAATATGAGGATACCGGGG	CCAGTGCTCGTGTGAGAAGTCTATCTTAAGTCTTCGCGTGTTGTCTCGTCTGGGTATTGCGTTAAGTAAGACTAAGTGTGAAGGCAAATATGAGGATACCGGGGCTGCAGAGAAGAGGCAGGTTC
HOXC_0239	GTACAGGGTGATCTGAATTGCTGGTGAAACCTCTGT	CCAGTGCTCGTGTGAGAAGTCTATCTTAAGTCTTCGCGTGTTGTCTCGTCTGGGTATTGCGTTGTACAGGGTGATCTGAATTGCTGGTGAAACCTCTGTCTGCAGAGAAGAGGCAGGTTC
HOXC_0240	GAGGAAACGCAGACACACAGAGGGGCTGAGACTCC	CCAGTGCTCGTGTGAGAAGTCTATCTTAAGTCTTCGCGTGTTGTCTCGTCTGGGTATTGCGTTGAGGAAACGCAGACACACAGAGGGGCTGAGACTCCCTGCAGAGAAGAGGCAGGTTC
HOXC_0241	GCAGCCAAGGGCCTCACAGGACTCTCCATCTAGTG	CCAGTGCTCGTGTGAGAAGTCTATCTTAAGTCTTCGCGTGTTGTCTCGTCTGGGTATTGCGTTGCAGCCAAGGGCCTCACAGGACTCTCCATCTAGTGCTGCAGAGAAGAGGCAGGTTC
HOXC_0242	CCGGGGCTGCCAGAGAGGGCTTCAAGAGATTCTTT	CCAGTGCTCGTGTGAGAAGTCTATCTTAAGTCTTCGCGTGTTGTCTCGTCTGGGTATTGCGTTCCGGGGCTGCCAGAGAGGGCTTCAAGAGATTCTTTCTGCAGAGAAGAGGCAGGTTC
HOXC_0243	AAAACCCTTCCCCACCCACATCTTAGTCTCCAGAC	CCAGTGCTCGTGTGAGAAGTCTATCTTAAGTCTTCGCGTGTTGTCTCGTCTGGGTATTGCGTTAAAACCCTTCCCCACCCACATCTTAGTCTCCAGACCTGCAGAGAAGAGGCAGGTTC
HOXC_0244	GGCAGCAGTTCTTTCCGCAGATCCCTCCATGACTG	CCAGTGCTCGTGTGAGAAGTCTATCTTAAGTCTTCGCGTGTTGTCTCGTCTGGGTATTGCGTTGGCAGCAGTTCTTTCCGCAGATCCCTCCATGACTGCTGCAGAGAAGAGGCAGGTTC
HOXC_0245	CAGGCAGCCCCTTCAGTGGCTCCATCTGTTCAAAA	CCAGTGCTCGTGTGAGAAGTCTATCTTAAGTCTTCGCGTGTTGTCTCGTCTGGGTATTGCGTTCAGGCAGCCCCTTCAGTGGCTCCATCTGTTCAAAACTGCAGAGAAGAGGCAGGTTC
HOXC_0246	GAGAACTCCCCACCCTAGGATCTGCTGGGATCTGT	CCAGTGCTCGTGTGAGAAGTCTATCTTAAGTCTTCGCGTGTTGTCTCGTCTGGGTATTGCGTTGAGAACTCCCCACCCTAGGATCTGCTGGGATCTGTCTGCAGAGAAGAGGCAGGTTC
HOXC_0247	CCCCAAGAAAACTCCAAGAGTGGTTCAGGCAGATG	CCAGTGCTCGTGTGAGAAGTCTATCTTAAGTCTTCGCGTGTTGTCTCGTCTGGGTATTGCGTTCCCCAAGAAAACTCCAAGAGTGGTTCAGGCAGATGCTGCAGAGAAGAGGCAGGTTC
HOXC_0248	TATATCTAGACCTGCACTGGTGGAGAATTGAGGGGC	CCAGTGCTCGTGTGAGAAGTCTATCTTAAGTCTTCGCGTGTTGTCTCGTCTGGGTATTGCGTTTATATCTAGACCTGCACTGGTGGAGAATTGAGGGGCCTGCAGAGAAGAGGCAGGTTC
HOXC_0249	CCTCTTTTAGCCTTGACCGTGACTAGGTCTTTCTGAC	CCAGTGCTCGTGTGAGAAGTCTATCTTAAGTCTTCGCGTGTTGTCTCGTCTGGGTATTGCGTTCCTCTTTTAGCCTTGACCGTGACTAGGTCTTTCTGACCTGCAGAGAAGAGGCAGGTTC
HOXC_0250	TCCAGTCTAGACAAGGGCGCTAATAACGCCCATAA	CCAGTGCTCGTGTGAGAAGTCTATCTTAAGTCTTCGCGTGTTGTCTCGTCTGGGTATTGCGTTTCCAGTCTAGACAAGGGCGCTAATAACGCCCATAACTGCAGAGAAGAGGCAGGTTC
HOXC_0251	GGGACGGGGAATCCAGAAGGCTTCTAGAGGCTGAG	CCAGTGCTCGTGTGAGAAGTCTATCTTAAGTCTTCGCGTGTTGTCTCGTCTGGGTATTGCGTTGGGACGGGGAATCCAGAAGGCTTCTAGAGGCTGAGCTGCAGAGAAGAGGCAGGTTC
HOXC_0252	AATTCCTATCCCTCACCCTTATGAACCTCTTCTGTCTCC	CCAGTGCTCGTGTGAGAAGTCTATCTTAAGTCTTCGCGTGTTGTCTCGTCTGGGTATTGCGTTAATTCCTATCCCTCACCCTTATGAACCTCTTCTGTCTCCCTGCAGAGAAGAGGCAGGTTC
HOXC_0253	GCGGTGCTCAGCAGACCCTAAGCAGATCTCAGCTC	CCAGTGCTCGTGTGAGAAGTCTATCTTAAGTCTTCGCGTGTTGTCTCGTCTGGGTATTGCGTTGCGGTGCTCAGCAGACCCTAAGCAGATCTCAGCTCCTGCAGAGAAGAGGCAGGTTC
HOXC_0254	CAGTGGACAGGGTCAAAGCCAGAAAAGGAGGCCGA	CCAGTGCTCGTGTGAGAAGTCTATCTTAAGTCTTCGCGTGTTGTCTCGTCTGGGTATTGCGTTCAGTGGACAGGGTCAAAGCCAGAAAAGGAGGCCGACTGCAGAGAAGAGGCAGGTTC
HOXC_0255	CCCACCCAGCTTAGAGGTCGGTGGAGACGATTCAC	CCAGTGCTCGTGTGAGAAGTCTATCTTAAGTCTTCGCGTGTTGTCTCGTCTGGGTATTGCGTTCCCACCCAGCTTAGAGGTCGGTGGAGACGATTCACCTGCAGAGAAGAGGCAGGTTC
HOXC_0256	TTGCATTGCAGGCGGCTATGGGTGTGGCATTTGAT	CCAGTGCTCGTGTGAGAAGTCTATCTTAAGTCTTCGCGTGTTGTCTCGTCTGGGTATTGCGTTTTGCATTGCAGGCGGCTATGGGTGTGGCATTTGATCTGCAGAGAAGAGGCAGGTTC
HOXC_0257	GTAATTCACTAGGTGGAGGAGATCCTCTGCTGGTGG	CCAGTGCTCGTGTGAGAAGTCTATCTTAAGTCTTCGCGTGTTGTCTCGTCTGGGTATTGCGTTGTAATTCACTAGGTGGAGGAGATCCTCTGCTGGTGGCTGCAGAGAAGAGGCAGGTTC
HOXC_0258	GGGGAAAATGTCAGAGCTGCGGCCCTATTTAACTG	CCAGTGCTCGTGTGAGAAGTCTATCTTAAGTCTTCGCGTGTTGTCTCGTCTGGGTATTGCGTTGGGGAAAATGTCAGAGCTGCGGCCCTATTTAACTGCTGCAGAGAAGAGGCAGGTTC
HOXC_0259	GGGGAAGGTGGTCCATTTAGGGATGCTCAGGTTGG	CCAGTGCTCGTGTGAGAAGTCTATCTTAAGTCTTCGCGTGTTGTCTCGTCTGGGTATTGCGTTGGGGAAGGTGGTCCATTTAGGGATGCTCAGGTTGGCTGCAGAGAAGAGGCAGGTTC
HOXC_0260	CCCCGCATTTTCTGAGAGGCAATCGGGCTGGAATC	CCAGTGCTCGTGTGAGAAGTCTATCTTAAGTCTTCGCGTGTTGTCTCGTCTGGGTATTGCGTTCCCCGCATTTTCTGAGAGGCAATCGGGCTGGAATCCTGCAGAGAAGAGGCAGGTTC
HOXC_0261	GGCCCCAGGCTACTTGCCTGAGCCTAAAAGCCTTA	CCAGTGCTCGTGTGAGAAGTCTATCTTAAGTCTTCGCGTGTTGTCTCGTCTGGGTATTGCGTTGGCCCCAGGCTACTTGCCTGAGCCTAAAAGCCTTACTGCAGAGAAGAGGCAGGTTC
HOXC_0262	GTCACTGAGCGTTCCTACAAGCCTCCCTCCTCCAG	CCAGTGCTCGTGTGAGAAGTCTATCTTAAGTCTTCGCGTGTTGTCTCGTCTGGGTATTGCGTTGTCACTGAGCGTTCCTACAAGCCTCCCTCCTCCAGCTGCAGAGAAGAGGCAGGTTC
HOXC_0263	GCTGCAAATCCCTAGAAAGCAGCACCTGGGGAAGG	CCAGTGCTCGTGTGAGAAGTCTATCTTAAGTCTTCGCGTGTTGTCTCGTCTGGGTATTGCGTTGCTGCAAATCCCTAGAAAGCAGCACCTGGGGAAGGCTGCAGAGAAGAGGCAGGTTC
HOXC_0264	GATTTCCCAATCTGCTCTTTACCTCCCGGGCACCG	CCAGTGCTCGTGTGAGAAGTCTATCTTAAGTCTTCGCGTGTTGTCTCGTCTGGGTATTGCGTTGATTTCCCAATCTGCTCTTTACCTCCCGGGCACCGCTGCAGAGAAGAGGCAGGTTC
HOXC_0265	CCCCAGCCTTGTTTGAACCCGACAAAAGTCAGGTC	CCAGTGCTCGTGTGAGAAGTCTATCTTAAGTCTTCGCGTGTTGTCTCGTCTGGGTATTGCGTTCCCCAGCCTTGTTTGAACCCGACAAAAGTCAGGTCCTGCAGAGAAGAGGCAGGTTC
HOXC_0266	CCCTTCTCATCTTCCCTTCTCTCCGCCGGCCAAAT	CCAGTGCTCGTGTGAGAAGTCTATCTTAAGTCTTCGCGTGTTGTCTCGTCTGGGTATTGCGTTCCCTTCTCATCTTCCCTTCTCTCCGCCGGCCAAATCTGCAGAGAAGAGGCAGGTTC
HOXC_0267	CCTGCTGGTGCTGAGTCCCGGCCTAATTTGCATAC	CCAGTGCTCGTGTGAGAAGTCTATCTTAAGTCTTCGCGTGTTGTCTCGTCTGGGTATTGCGTTCCTGCTGGTGCTGAGTCCCGGCCTAATTTGCATACCTGCAGAGAAGAGGCAGGTTC
HOXC_0268	GAGGCAGAACCGCTTTCTGCAAACTAGACAGTGAC	CCAGTGCTCGTGTGAGAAGTCTATCTTAAGTCTTCGCGTGTTGTCTCGTCTGGGTATTGCGTTGAGGCAGAACCGCTTTCTGCAAACTAGACAGTGACCTGCAGAGAAGAGGCAGGTTC
HOXC_0269	TAATTAACTCCTTTCGCTGGGCTCAGCCGCAGTGG	CCAGTGCTCGTGTGAGAAGTCTATCTTAAGTCTTCGCGTGTTGTCTCGTCTGGGTATTGCGTTTAATTAACTCCTTTCGCTGGGCTCAGCCGCAGTGGCTGCAGAGAAGAGGCAGGTTC
HOXC_0270	CTGCTAGGATGCAGGAGGGATGGAGGCACAGAGAA	CCAGTGCTCGTGTGAGAAGTCTATCTTAAGTCTTCGCGTGTTGTCTCGTCTGGGTATTGCGTTCTGCTAGGATGCAGGAGGGATGGAGGCACAGAGAACTGCAGAGAAGAGGCAGGTTC
HOXC_0271	GCTGAGGGACACAGGCTGCCTTGGTCTTCAAGGAAA	CCAGTGCTCGTGTGAGAAGTCTATCTTAAGTCTTCGCGTGTTGTCTCGTCTGGGTATTGCGTTGCTGAGGGACACAGGCTGCCTTGGTCTTCAAGGAAACTGCAGAGAAGAGGCAGGTTC
HOXC_0272	GCCTTGGACCACATCCTTGCTTTCAGCTTTAATTAACC	CCAGTGCTCGTGTGAGAAGTCTATCTTAAGTCTTCGCGTGTTGTCTCGTCTGGGTATTGCGTTGCCTTGGACCACATCCTTGCTTTCAGCTTTAATTAACCCTGCAGAGAAGAGGCAGGTTC
HOXC_0273	AATGTACGGGAGAGTTCGCACCAATCGCTCCACGG	CCAGTGCTCGTGTGAGAAGTCTATCTTAAGTCTTCGCGTGTTGTCTCGTCTGGGTATTGCGTTAATGTACGGGAGAGTTCGCACCAATCGCTCCACGGCTGCAGAGAAGAGGCAGGTTC
HOXC_0274	TTTGGGTGCCTCGGCCTGACCACCTATAGTTTTGC	CCAGTGCTCGTGTGAGAAGTCTATCTTAAGTCTTCGCGTGTTGTCTCGTCTGGGTATTGCGTTTTTGGGTGCCTCGGCCTGACCACCTATAGTTTTGCCTGCAGAGAAGAGGCAGGTTC
HOXC_0275	CGGCGAACAGCTCTCGCCGAGGCTGGATTTAGATT	CCAGTGCTCGTGTGAGAAGTCTATCTTAAGTCTTCGCGTGTTGTCTCGTCTGGGTATTGCGTTCGGCGAACAGCTCTCGCCGAGGCTGGATTTAGATTCTGCAGAGAAGAGGCAGGTTC
HOXC_0276	GAGTTGCGTGTGTCGCGGGGTTCCTTAACCACAAA	CCAGTGCTCGTGTGAGAAGTCTATCTTAAGTCTTCGCGTGTTGTCTCGTCTGGGTATTGCGTTGAGTTGCGTGTGTCGCGGGGTTCCTTAACCACAAACTGCAGAGAAGAGGCAGGTTC
HOXC_0277	GGAGCAGGACACCGGGGATGCGAATTTTGCTAGTG	CCAGTGCTCGTGTGAGAAGTCTATCTTAAGTCTTCGCGTGTTGTCTCGTCTGGGTATTGCGTTGGAGCAGGACACCGGGGATGCGAATTTTGCTAGTGCTGCAGAGAAGAGGCAGGTTC
HOXC_0278	AGCTGCAAAGAAGAAAGAGGGGTTTGTGCGTGCTT	CCAGTGCTCGTGTGAGAAGTCTATCTTAAGTCTTCGCGTGTTGTCTCGTCTGGGTATTGCGTTAGCTGCAAAGAAGAAAGAGGGGTTTGTGCGTGCTTCTGCAGAGAAGAGGCAGGTTC
HOXC_0279	GCCGAATCCAAAACCTGGGGAAAACGGCCCTCTTT	CCAGTGCTCGTGTGAGAAGTCTATCTTAAGTCTTCGCGTGTTGTCTCGTCTGGGTATTGCGTTGCCGAATCCAAAACCTGGGGAAAACGGCCCTCTTTCTGCAGAGAAGAGGCAGGTTC
HOXC_0280	GATGAGGCTAAATCAGGCTAGAAGAAATGCGTGCC	CCAGTGCTCGTGTGAGAAGTCTATCTTAAGTCTTCGCGTGTTGTCTCGTCTGGGTATTGCGTTGATGAGGCTAAATCAGGCTAGAAGAAATGCGTGCCCTGCAGAGAAGAGGCAGGTTC
HOXC_0281	TGGGGTCCCTCTTCTAGGAGATTGGAATTATCTGGG	CCAGTGCTCGTGTGAGAAGTCTATCTTAAGTCTTCGCGTGTTGTCTCGTCTGGGTATTGCGTTTGGGGTCCCTCTTCTAGGAGATTGGAATTATCTGGGCTGCAGAGAAGAGGCAGGTTC
HOXC_0282	AAGGCTAGTGATTATTTGGCAAAGCCCAGCTCGGC	CCAGTGCTCGTGTGAGAAGTCTATCTTAAGTCTTCGCGTGTTGTCTCGTCTGGGTATTGCGTTAAGGCTAGTGATTATTTGGCAAAGCCCAGCTCGGCCTGCAGAGAAGAGGCAGGTTC
HOXC_0283	CGCAGACCTAGCTGCCCGCACGATGTTCTGATTGAA	CCAGTGCTCGTGTGAGAAGTCTATCTTAAGTCTTCGCGTGTTGTCTCGTCTGGGTATTGCGTTCGCAGACCTAGCTGCCCGCACGATGTTCTGATTGAACTGCAGAGAAGAGGCAGGTTC
HOXC_0284	AAAATTTCAATGGCGCTCATCAATGTATCTTGAGAAGGGG	CCAGTGCTCGTGTGAGAAGTCTATCTTAAGTCTTCGCGTGTTGTCTCGTCTGGGTATTGCGTTAAAATTTCAATGGCGCTCATCAATGTATCTTGAGAAGGGGCTGCAGAGAAGAGGCAGGTTC
HOXC_0285	GAGATGCTCCTCTCCGTAGCCTCCCAGCCCCTTAT	CCAGTGCTCGTGTGAGAAGTCTATCTTAAGTCTTCGCGTGTTGTCTCGTCTGGGTATTGCGTTGAGATGCTCCTCTCCGTAGCCTCCCAGCCCCTTATCTGCAGAGAAGAGGCAGGTTC
HOXC_0286	AAAAGGCCAATCCAGGCTGAGTCTCCTGCTCATTC	CCAGTGCTCGTGTGAGAAGTCTATCTTAAGTCTTCGCGTGTTGTCTCGTCTGGGTATTGCGTTAAAAGGCCAATCCAGGCTGAGTCTCCTGCTCATTCCTGCAGAGAAGAGGCAGGTTC
HOXC_0287	CTTCGGGTTTGCAGCCCATGGCTTGCCCTAAGTTC	CCAGTGCTCGTGTGAGAAGTCTATCTTAAGTCTTCGCGTGTTGTCTCGTCTGGGTATTGCGTTCTTCGGGTTTGCAGCCCATGGCTTGCCCTAAGTTCCTGCAGAGAAGAGGCAGGTTC
HOXC_0288	CGGGGACACATTTCTGTCGGAGTGAGCAGCTACGG	CCAGTGCTCGTGTGAGAAGTCTATCTTAAGTCTTCGCGTGTTGTCTCGTCTGGGTATTGCGTTCGGGGACACATTTCTGTCGGAGTGAGCAGCTACGGCTGCAGAGAAGAGGCAGGTTC
HOXC_0289	TCAAAGAATCTGCGTTTCTCTCTGCCGCGTCCTGC	CCAGTGCTCGTGTGAGAAGTCTATCTTAAGTCTTCGCGTGTTGTCTCGTCTGGGTATTGCGTTTCAAAGAATCTGCGTTTCTCTCTGCCGCGTCCTGCCTGCAGAGAAGAGGCAGGTTC
HOXC_0290	AAAAGGGAGAATCTTCTCTGCTTCGATCTGCTTTTGCA	CCAGTGCTCGTGTGAGAAGTCTATCTTAAGTCTTCGCGTGTTGTCTCGTCTGGGTATTGCGTTAAAAGGGAGAATCTTCTCTGCTTCGATCTGCTTTTGCACTGCAGAGAAGAGGCAGGTTC
HOXC_0291	ATCCAACCCTGTATTACTTAAGCCATGCATTGGTTAGAAGC	CCAGTGCTCGTGTGAGAAGTCTATCTTAAGTCTTCGCGTGTTGTCTCGTCTGGGTATTGCGTTATCCAACCCTGTATTACTTAAGCCATGCATTGGTTAGAAGCCTGCAGAGAAGAGGCAGGTTC
HOXC_0292	TTTTAATCCGCTTGGCTGTGTTCTGTGGACCTAGT	CCAGTGCTCGTGTGAGAAGTCTATCTTAAGTCTTCGCGTGTTGTCTCGTCTGGGTATTGCGTTTTTTAATCCGCTTGGCTGTGTTCTGTGGACCTAGTCTGCAGAGAAGAGGCAGGTTC
HOXC_0293	CAGCATTGCTTCTCGGCCTTCTCTGGAGGGAGCTT	CCAGTGCTCGTGTGAGAAGTCTATCTTAAGTCTTCGCGTGTTGTCTCGTCTGGGTATTGCGTTCAGCATTGCTTCTCGGCCTTCTCTGGAGGGAGCTTCTGCAGAGAAGAGGCAGGTTC
HOXC_0294	GTTCTGGGGTGCAGTTGTCTCCTCCGCAGTGAGAA	CCAGTGCTCGTGTGAGAAGTCTATCTTAAGTCTTCGCGTGTTGTCTCGTCTGGGTATTGCGTTGTTCTGGGGTGCAGTTGTCTCCTCCGCAGTGAGAACTGCAGAGAAGAGGCAGGTTC
HOXC_0295	CTCTCAGCCCAGTCAAGCCCTGTTAGGGGTCCAAA	CCAGTGCTCGTGTGAGAAGTCTATCTTAAGTCTTCGCGTGTTGTCTCGTCTGGGTATTGCGTTCTCTCAGCCCAGTCAAGCCCTGTTAGGGGTCCAAACTGCAGAGAAGAGGCAGGTTC
HOXC_0296	CCCAGAAGCTCCTCAGTTCCCCGGAAATGACAGCA	CCAGTGCTCGTGTGAGAAGTCTATCTTAAGTCTTCGCGTGTTGTCTCGTCTGGGTATTGCGTTCCCAGAAGCTCCTCAGTTCCCCGGAAATGACAGCACTGCAGAGAAGAGGCAGGTTC
HOXC_0297	GAGCTAGGCACCTCCTTTTGCTGCATTCTCTACCT	CCAGTGCTCGTGTGAGAAGTCTATCTTAAGTCTTCGCGTGTTGTCTCGTCTGGGTATTGCGTTGAGCTAGGCACCTCCTTTTGCTGCATTCTCTACCTCTGCAGAGAAGAGGCAGGTTC
HOXC_0298	CTTCCGCATCCTTCCTCTAGCCGTGAGTGGAGGTG	CCAGTGCTCGTGTGAGAAGTCTATCTTAAGTCTTCGCGTGTTGTCTCGTCTGGGTATTGCGTTCTTCCGCATCCTTCCTCTAGCCGTGAGTGGAGGTGCTGCAGAGAAGAGGCAGGTTC
HOXC_0299	GCTCCCGGCTCCAGAGGAAAACCCGGCATTATCAAT	CCAGTGCTCGTGTGAGAAGTCTATCTTAAGTCTTCGCGTGTTGTCTCGTCTGGGTATTGCGTTGCTCCCGGCTCCAGAGGAAAACCCGGCATTATCAATCTGCAGAGAAGAGGCAGGTTC
HOXC_0300	TATCCTTGAGTATTGGGGAAGAGGACTCCAAATGTCTCT	CCAGTGCTCGTGTGAGAAGTCTATCTTAAGTCTTCGCGTGTTGTCTCGTCTGGGTATTGCGTTTATCCTTGAGTATTGGGGAAGAGGACTCCAAATGTCTCTCTGCAGAGAAGAGGCAGGTTC
HOXC_0301	GGCGGGAAGAGATAACGGCAGGGAAACCTGTCCTT	CCAGTGCTCGTGTGAGAAGTCTATCTTAAGTCTTCGCGTGTTGTCTCGTCTGGGTATTGCGTTGGCGGGAAGAGATAACGGCAGGGAAACCTGTCCTTCTGCAGAGAAGAGGCAGGTTC
HOXC_0302	CCCCACTTCGCCTCTACTGTAAATAAACCCCGAGC	CCAGTGCTCGTGTGAGAAGTCTATCTTAAGTCTTCGCGTGTTGTCTCGTCTGGGTATTGCGTTCCCCACTTCGCCTCTACTGTAAATAAACCCCGAGCCTGCAGAGAAGAGGCAGGTTC
HOXC_0303	CAAAGGGCTCATCCGTCTCCTTAAACAGTCAGTAAACT	CCAGTGCTCGTGTGAGAAGTCTATCTTAAGTCTTCGCGTGTTGTCTCGTCTGGGTATTGCGTTCAAAGGGCTCATCCGTCTCCTTAAACAGTCAGTAAACTCTGCAGAGAAGAGGCAGGTTC
HOXC_0304	TAATAAAGAAGCTAATTAAAGAGGGACAGGCTGTGCTTGGC	CCAGTGCTCGTGTGAGAAGTCTATCTTAAGTCTTCGCGTGTTGTCTCGTCTGGGTATTGCGTTTAATAAAGAAGCTAATTAAAGAGGGACAGGCTGTGCTTGGCCTGCAGAGAAGAGGCAGGTTC
HOXC_0305	TTTTCCCTTTTGCCCCGTGTTGGGCAATTGCTTTA	CCAGTGCTCGTGTGAGAAGTCTATCTTAAGTCTTCGCGTGTTGTCTCGTCTGGGTATTGCGTTTTTTCCCTTTTGCCCCGTGTTGGGCAATTGCTTTACTGCAGAGAAGAGGCAGGTTC
HOXC_0306	GGGGCGGCCAATGGGTGACTGGTGCAGATTTAACTAT	CCAGTGCTCGTGTGAGAAGTCTATCTTAAGTCTTCGCGTGTTGTCTCGTCTGGGTATTGCGTTGGGGCGGCCAATGGGTGACTGGTGCAGATTTAACTATCTGCAGAGAAGAGGCAGGTTC
HOXC_0307	GTTTAATGTCAGATAGCAATAAAGTAGAAGCTGCCGGTCGG	CCAGTGCTCGTGTGAGAAGTCTATCTTAAGTCTTCGCGTGTTGTCTCGTCTGGGTATTGCGTTGTTTAATGTCAGATAGCAATAAAGTAGAAGCTGCCGGTCGGCTGCAGAGAAGAGGCAGGTTC
HOXC_0308	CCCCGCGGAAATGGGCGAGCATAATCTCCTGAATC	CCAGTGCTCGTGTGAGAAGTCTATCTTAAGTCTTCGCGTGTTGTCTCGTCTGGGTATTGCGTTCCCCGCGGAAATGGGCGAGCATAATCTCCTGAATCCTGCAGAGAAGAGGCAGGTTC
HOXC_0309	CTGGAATCCGACTCCAGTTCGTCCCTGCTCAACGA	CCAGTGCTCGTGTGAGAAGTCTATCTTAAGTCTTCGCGTGTTGTCTCGTCTGGGTATTGCGTTCTGGAATCCGACTCCAGTTCGTCCCTGCTCAACGACTGCAGAGAAGAGGCAGGTTC
HOXC_0310	CCACTCAAGCGGCGGATTCAAACCCGACCTCTTAC	CCAGTGCTCGTGTGAGAAGTCTATCTTAAGTCTTCGCGTGTTGTCTCGTCTGGGTATTGCGTTCCACTCAAGCGGCGGATTCAAACCCGACCTCTTACCTGCAGAGAAGAGGCAGGTTC
HOXC_0311	GACTGAGCTAGGGACGCCCAGGGTGACAGAATGTG	CCAGTGCTCGTGTGAGAAGTCTATCTTAAGTCTTCGCGTGTTGTCTCGTCTGGGTATTGCGTTGACTGAGCTAGGGACGCCCAGGGTGACAGAATGTGCTGCAGAGAAGAGGCAGGTTC
HOXC_0312	TGGCGAGGAAGAGCTTCTTATAAAATGAAGTGCGGG	CCAGTGCTCGTGTGAGAAGTCTATCTTAAGTCTTCGCGTGTTGTCTCGTCTGGGTATTGCGTTTGGCGAGGAAGAGCTTCTTATAAAATGAAGTGCGGGCTGCAGAGAAGAGGCAGGTTC
HOXC_0313	CATTTCGAAAGAAATGCCAGTGGATGCGTTTACTCTGC	CCAGTGCTCGTGTGAGAAGTCTATCTTAAGTCTTCGCGTGTTGTCTCGTCTGGGTATTGCGTTCATTTCGAAAGAAATGCCAGTGGATGCGTTTACTCTGCCTGCAGAGAAGAGGCAGGTTC
HOXC_0314	CATTCGCCCATATCTGTTGTAACTGATCCGGGATCC	CCAGTGCTCGTGTGAGAAGTCTATCTTAAGTCTTCGCGTGTTGTCTCGTCTGGGTATTGCGTTCATTCGCCCATATCTGTTGTAACTGATCCGGGATCCCTGCAGAGAAGAGGCAGGTTC
HOXC_0315	AGTCCTGAAGGATGTGAGAGGAAGGGACCAGGAAA	CCAGTGCTCGTGTGAGAAGTCTATCTTAAGTCTTCGCGTGTTGTCTCGTCTGGGTATTGCGTTAGTCCTGAAGGATGTGAGAGGAAGGGACCAGGAAACTGCAGAGAAGAGGCAGGTTC
HOXC_0316	AAAAGGAGGGGATAGGGACTTAGAAGGGTCATGAATAGTG	CCAGTGCTCGTGTGAGAAGTCTATCTTAAGTCTTCGCGTGTTGTCTCGTCTGGGTATTGCGTTAAAAGGAGGGGATAGGGACTTAGAAGGGTCATGAATAGTGCTGCAGAGAAGAGGCAGGTTC
HOXC_0317	CTGGAGTCCAGCTGTGAGGCGAAGGTGAAAGGGTC	CCAGTGCTCGTGTGAGAAGTCTATCTTAAGTCTTCGCGTGTTGTCTCGTCTGGGTATTGCGTTCTGGAGTCCAGCTGTGAGGCGAAGGTGAAAGGGTCCTGCAGAGAAGAGGCAGGTTC
HOXC_0318	CCAAGGGCACTGGACTGGTCACCCTTTGATCCTTT	CCAGTGCTCGTGTGAGAAGTCTATCTTAAGTCTTCGCGTGTTGTCTCGTCTGGGTATTGCGTTCCAAGGGCACTGGACTGGTCACCCTTTGATCCTTTCTGCAGAGAAGAGGCAGGTTC
HOXC_0319	CCTGGTACCCGATCAACAGCCGCTCTCGGAAGAAG	CCAGTGCTCGTGTGAGAAGTCTATCTTAAGTCTTCGCGTGTTGTCTCGTCTGGGTATTGCGTTCCTGGTACCCGATCAACAGCCGCTCTCGGAAGAAGCTGCAGAGAAGAGGCAGGTTC
HOXC_0320	CGCAAGCCCTATTCGAAGTTGCAACTGGCAGAGCT	CCAGTGCTCGTGTGAGAAGTCTATCTTAAGTCTTCGCGTGTTGTCTCGTCTGGGTATTGCGTTCGCAAGCCCTATTCGAAGTTGCAACTGGCAGAGCTCTGCAGAGAAGAGGCAGGTTC
HOXC_0321	GCGCCGGAGGGAACTCTCAGACCGCTTGAATCTTA	CCAGTGCTCGTGTGAGAAGTCTATCTTAAGTCTTCGCGTGTTGTCTCGTCTGGGTATTGCGTTGCGCCGGAGGGAACTCTCAGACCGCTTGAATCTTACTGCAGAGAAGAGGCAGGTTC
HOXC_0322	GTGACCAGCAGGTCAAGATCTGGTTTCAGAACCGG	CCAGTGCTCGTGTGAGAAGTCTATCTTAAGTCTTCGCGTGTTGTCTCGTCTGGGTATTGCGTTGTGACCAGCAGGTCAAGATCTGGTTTCAGAACCGGCTGCAGAGAAGAGGCAGGTTC
HOXC_0323	AAAAGAAAAGACTTCTGTTGAGGGAGCAAGCTCTCTCC	CCAGTGCTCGTGTGAGAAGTCTATCTTAAGTCTTCGCGTGTTGTCTCGTCTGGGTATTGCGTTAAAAGAAAAGACTTCTGTTGAGGGAGCAAGCTCTCTCCCTGCAGAGAAGAGGCAGGTTC
HOXC_0324	CCCAGACTGAGCCTGTCCCTGGCAGAGAGCAAAAG	CCAGTGCTCGTGTGAGAAGTCTATCTTAAGTCTTCGCGTGTTGTCTCGTCTGGGTATTGCGTTCCCAGACTGAGCCTGTCCCTGGCAGAGAGCAAAAGCTGCAGAGAAGAGGCAGGTTC
HOXC_0325	TGTTTTGTTCGTGGTTCCCTCCCATACACACCCAA	CCAGTGCTCGTGTGAGAAGTCTATCTTAAGTCTTCGCGTGTTGTCTCGTCTGGGTATTGCGTTTGTTTTGTTCGTGGTTCCCTCCCATACACACCCAACTGCAGAGAAGAGGCAGGTTC
HOXC_0326	CAGGAAGGCTGAGGTGCTGCGGGCTGGTTTATTTG	CCAGTGCTCGTGTGAGAAGTCTATCTTAAGTCTTCGCGTGTTGTCTCGTCTGGGTATTGCGTTCAGGAAGGCTGAGGTGCTGCGGGCTGGTTTATTTGCTGCAGAGAAGAGGCAGGTTC
HOXC_0327	GAAGCAGCGGCCCAGATGTCCCCTTCCTCTACTTC	CCAGTGCTCGTGTGAGAAGTCTATCTTAAGTCTTCGCGTGTTGTCTCGTCTGGGTATTGCGTTGAAGCAGCGGCCCAGATGTCCCCTTCCTCTACTTCCTGCAGAGAAGAGGCAGGTTC
HOXC_0328	CCTTCCATGGTCTTAATTCTCTTTGCCGTCAGGAGC	CCAGTGCTCGTGTGAGAAGTCTATCTTAAGTCTTCGCGTGTTGTCTCGTCTGGGTATTGCGTTCCTTCCATGGTCTTAATTCTCTTTGCCGTCAGGAGCCTGCAGAGAAGAGGCAGGTTC
HOXC_0329	TGTGGTTTGTGAGAAAATGATTAGCAAGAACCAGAGTCTGC	CCAGTGCTCGTGTGAGAAGTCTATCTTAAGTCTTCGCGTGTTGTCTCGTCTGGGTATTGCGTTTGTGGTTTGTGAGAAAATGATTAGCAAGAACCAGAGTCTGCCTGCAGAGAAGAGGCAGGTTC
HOXC_0330	CCGGGCGAATGTCTGTTCATAGGTGTGCTGCCATC	CCAGTGCTCGTGTGAGAAGTCTATCTTAAGTCTTCGCGTGTTGTCTCGTCTGGGTATTGCGTTCCGGGCGAATGTCTGTTCATAGGTGTGCTGCCATCCTGCAGAGAAGAGGCAGGTTC
HOXC_0331	CAAGAGGCTGTAGATGGGGCTACGGAGCACCACAC	CCAGTGCTCGTGTGAGAAGTCTATCTTAAGTCTTCGCGTGTTGTCTCGTCTGGGTATTGCGTTCAAGAGGCTGTAGATGGGGCTACGGAGCACCACACCTGCAGAGAAGAGGCAGGTTC
HOXC_0332	GGAGAATTTCTGACAGCCACAGCCGAGGCCTCTGA	CCAGTGCTCGTGTGAGAAGTCTATCTTAAGTCTTCGCGTGTTGTCTCGTCTGGGTATTGCGTTGGAGAATTTCTGACAGCCACAGCCGAGGCCTCTGACTGCAGAGAAGAGGCAGGTTC
HOXC_0333	GAGAATTCACCCTTAAAGGGGCTACCAGCCATTGA	CCAGTGCTCGTGTGAGAAGTCTATCTTAAGTCTTCGCGTGTTGTCTCGTCTGGGTATTGCGTTGAGAATTCACCCTTAAAGGGGCTACCAGCCATTGACTGCAGAGAAGAGGCAGGTTC
HOXC_0334	CCCCAACATTGCCCTTTGTCTTCAGAAGGGCTGCC	CCAGTGCTCGTGTGAGAAGTCTATCTTAAGTCTTCGCGTGTTGTCTCGTCTGGGTATTGCGTTCCCCAACATTGCCCTTTGTCTTCAGAAGGGCTGCCCTGCAGAGAAGAGGCAGGTTC
HOXC_0335	CCTGCAAACCTCCACAGCCTAGCACATGGACCAGA	CCAGTGCTCGTGTGAGAAGTCTATCTTAAGTCTTCGCGTGTTGTCTCGTCTGGGTATTGCGTTCCTGCAAACCTCCACAGCCTAGCACATGGACCAGACTGCAGAGAAGAGGCAGGTTC
HOXC_0336	GGGCACAGCCCTAGAACCCATTGGAGGTCTGAGAA	CCAGTGCTCGTGTGAGAAGTCTATCTTAAGTCTTCGCGTGTTGTCTCGTCTGGGTATTGCGTTGGGCACAGCCCTAGAACCCATTGGAGGTCTGAGAACTGCAGAGAAGAGGCAGGTTC
HOXC_0337	GCAGAGGCAAAGGCAAACACATACACACAGCTGAG	CCAGTGCTCGTGTGAGAAGTCTATCTTAAGTCTTCGCGTGTTGTCTCGTCTGGGTATTGCGTTGCAGAGGCAAAGGCAAACACATACACACAGCTGAGCTGCAGAGAAGAGGCAGGTTC
HOXC_0338	CTCCCTAGTGCACTCGCAAGCAGGCAGCCTCATAA	CCAGTGCTCGTGTGAGAAGTCTATCTTAAGTCTTCGCGTGTTGTCTCGTCTGGGTATTGCGTTCTCCCTAGTGCACTCGCAAGCAGGCAGCCTCATAACTGCAGAGAAGAGGCAGGTTC
HOXC_0339	TCCCCACATGGCCCAGCAGAATGGAGATAAAATCA	CCAGTGCTCGTGTGAGAAGTCTATCTTAAGTCTTCGCGTGTTGTCTCGTCTGGGTATTGCGTTTCCCCACATGGCCCAGCAGAATGGAGATAAAATCACTGCAGAGAAGAGGCAGGTTC
HOXC_0340	CCCCGCTGGGTATCTGACACCTGACAATTCCCCAT	CCAGTGCTCGTGTGAGAAGTCTATCTTAAGTCTTCGCGTGTTGTCTCGTCTGGGTATTGCGTTCCCCGCTGGGTATCTGACACCTGACAATTCCCCATCTGCAGAGAAGAGGCAGGTTC
HOXC_0341	CCAAATTACCACCATTCCAGCTGTCTGCAGTCTCC	CCAGTGCTCGTGTGAGAAGTCTATCTTAAGTCTTCGCGTGTTGTCTCGTCTGGGTATTGCGTTCCAAATTACCACCATTCCAGCTGTCTGCAGTCTCCCTGCAGAGAAGAGGCAGGTTC
HOXC_0342	CATGAAGCACTCCCCACCTTGACTGGTCACCCACT	CCAGTGCTCGTGTGAGAAGTCTATCTTAAGTCTTCGCGTGTTGTCTCGTCTGGGTATTGCGTTCATGAAGCACTCCCCACCTTGACTGGTCACCCACTCTGCAGAGAAGAGGCAGGTTC
HOXC_0343	TAGGGTGCTGGATTTGAGCTCTACCACTCCAGACT	CCAGTGCTCGTGTGAGAAGTCTATCTTAAGTCTTCGCGTGTTGTCTCGTCTGGGTATTGCGTTTAGGGTGCTGGATTTGAGCTCTACCACTCCAGACTCTGCAGAGAAGAGGCAGGTTC
HOXC_0344	ACCTGATTCCCAATCTAATAATGAAGAGGGACCAGAACACT	CCAGTGCTCGTGTGAGAAGTCTATCTTAAGTCTTCGCGTGTTGTCTCGTCTGGGTATTGCGTTACCTGATTCCCAATCTAATAATGAAGAGGGACCAGAACACTCTGCAGAGAAGAGGCAGGTTC
HOXC_0345	CCTAGCTGCCTCCCCAGCTCTCTGTAGTGTAATTC	CCAGTGCTCGTGTGAGAAGTCTATCTTAAGTCTTCGCGTGTTGTCTCGTCTGGGTATTGCGTTCCTAGCTGCCTCCCCAGCTCTCTGTAGTGTAATTCCTGCAGAGAAGAGGCAGGTTC
HOXC_0346	TCCTATTCCAACGTCTGTCTTTAGCACGTTTTCCCT	CCAGTGCTCGTGTGAGAAGTCTATCTTAAGTCTTCGCGTGTTGTCTCGTCTGGGTATTGCGTTTCCTATTCCAACGTCTGTCTTTAGCACGTTTTCCCTCTGCAGAGAAGAGGCAGGTTC
HOXC_0347	TGAAAACAAAAGTTCTACCCCAAAATAATGGGAGTCCCAGC	CCAGTGCTCGTGTGAGAAGTCTATCTTAAGTCTTCGCGTGTTGTCTCGTCTGGGTATTGCGTTTGAAAACAAAAGTTCTACCCCAAAATAATGGGAGTCCCAGCCTGCAGAGAAGAGGCAGGTTC
HOXC_0348	CTCTTAGCTGTTCTCCACTTTATTTTCTCCAGCTCAGGTG	CCAGTGCTCGTGTGAGAAGTCTATCTTAAGTCTTCGCGTGTTGTCTCGTCTGGGTATTGCGTTCTCTTAGCTGTTCTCCACTTTATTTTCTCCAGCTCAGGTGCTGCAGAGAAGAGGCAGGTTC
HOXC_0349	AAAATAATGTGGACAGCCTAAAGGAGGTTGAAACCAGCT	CCAGTGCTCGTGTGAGAAGTCTATCTTAAGTCTTCGCGTGTTGTCTCGTCTGGGTATTGCGTTAAAATAATGTGGACAGCCTAAAGGAGGTTGAAACCAGCTCTGCAGAGAAGAGGCAGGTTC
HOXC_0350	TCAGAAAAGGAGGTCTGTGCTTCAGGAACTTGACA	CCAGTGCTCGTGTGAGAAGTCTATCTTAAGTCTTCGCGTGTTGTCTCGTCTGGGTATTGCGTTTCAGAAAAGGAGGTCTGTGCTTCAGGAACTTGACACTGCAGAGAAGAGGCAGGTTC
HOXC_0351	AATAGAAGCCAGGATAGGGGCACTGGTGAGCTGAG	CCAGTGCTCGTGTGAGAAGTCTATCTTAAGTCTTCGCGTGTTGTCTCGTCTGGGTATTGCGTTAATAGAAGCCAGGATAGGGGCACTGGTGAGCTGAGCTGCAGAGAAGAGGCAGGTTC
HOXC_0352	CTGGATACTGGGGCAGTAAGAGTAACCCATAATCCCG	CCAGTGCTCGTGTGAGAAGTCTATCTTAAGTCTTCGCGTGTTGTCTCGTCTGGGTATTGCGTTCTGGATACTGGGGCAGTAAGAGTAACCCATAATCCCGCTGCAGAGAAGAGGCAGGTTC
HOXC_0353	AATCCTATGGCTTCACTCTGAGATGACGCTTGTGT	CCAGTGCTCGTGTGAGAAGTCTATCTTAAGTCTTCGCGTGTTGTCTCGTCTGGGTATTGCGTTAATCCTATGGCTTCACTCTGAGATGACGCTTGTGTCTGCAGAGAAGAGGCAGGTTC
HOXC_0354	ATTGCAAGATGTTGAGAAGGGGCTAAAGACCCCTT	CCAGTGCTCGTGTGAGAAGTCTATCTTAAGTCTTCGCGTGTTGTCTCGTCTGGGTATTGCGTTATTGCAAGATGTTGAGAAGGGGCTAAAGACCCCTTCTGCAGAGAAGAGGCAGGTTC
HOXC_0355	GGAACTGGCAAAATAGGCTCCACCTTTTGAAGCCA	CCAGTGCTCGTGTGAGAAGTCTATCTTAAGTCTTCGCGTGTTGTCTCGTCTGGGTATTGCGTTGGAACTGGCAAAATAGGCTCCACCTTTTGAAGCCACTGCAGAGAAGAGGCAGGTTC
HOXC_0356	CCAGGCCAGTGGTAGAGTCCAGATGTGCCCATGAA	CCAGTGCTCGTGTGAGAAGTCTATCTTAAGTCTTCGCGTGTTGTCTCGTCTGGGTATTGCGTTCCAGGCCAGTGGTAGAGTCCAGATGTGCCCATGAACTGCAGAGAAGAGGCAGGTTC
HOXC_0357	GACATGCCCTCTCTCTTTCTTACCCTTTTGCCTCT	CCAGTGCTCGTGTGAGAAGTCTATCTTAAGTCTTCGCGTGTTGTCTCGTCTGGGTATTGCGTTGACATGCCCTCTCTCTTTCTTACCCTTTTGCCTCTCTGCAGAGAAGAGGCAGGTTC
HOXC_0358	TCCCTCCCCTCTCTCCAGTTACCTTTTCTAACTGT	CCAGTGCTCGTGTGAGAAGTCTATCTTAAGTCTTCGCGTGTTGTCTCGTCTGGGTATTGCGTTTCCCTCCCCTCTCTCCAGTTACCTTTTCTAACTGTCTGCAGAGAAGAGGCAGGTTC
HOXC_0359	AAAGCTCCTATCAAAGGAGTCTCCTCCAAATTCCTCTTCC	CCAGTGCTCGTGTGAGAAGTCTATCTTAAGTCTTCGCGTGTTGTCTCGTCTGGGTATTGCGTTAAAGCTCCTATCAAAGGAGTCTCCTCCAAATTCCTCTTCCCTGCAGAGAAGAGGCAGGTTC
HOXC_0360	GTCCAGACTCTGAGCCACACCTCCTGCCCTGAAAT	CCAGTGCTCGTGTGAGAAGTCTATCTTAAGTCTTCGCGTGTTGTCTCGTCTGGGTATTGCGTTGTCCAGACTCTGAGCCACACCTCCTGCCCTGAAATCTGCAGAGAAGAGGCAGGTTC
HOXC_0361	AGGAGTACGGACAGGAAGGAGACCCAAAGCCTTAG	CCAGTGCTCGTGTGAGAAGTCTATCTTAAGTCTTCGCGTGTTGTCTCGTCTGGGTATTGCGTTAGGAGTACGGACAGGAAGGAGACCCAAAGCCTTAGCTGCAGAGAAGAGGCAGGTTC
HOXC_0362	GTTGCTCATATAAATGCCCCACAGAGTGCAGCATC	CCAGTGCTCGTGTGAGAAGTCTATCTTAAGTCTTCGCGTGTTGTCTCGTCTGGGTATTGCGTTGTTGCTCATATAAATGCCCCACAGAGTGCAGCATCCTGCAGAGAAGAGGCAGGTTC
HOXC_0363	AGGAGGGTAGGAGGAGTCAGAATACCAGGAAATCA	CCAGTGCTCGTGTGAGAAGTCTATCTTAAGTCTTCGCGTGTTGTCTCGTCTGGGTATTGCGTTAGGAGGGTAGGAGGAGTCAGAATACCAGGAAATCACTGCAGAGAAGAGGCAGGTTC
HOXC_0364	GAATATCTGACTCTTATGACGTGTCTACACAGGAAGGGTCA	CCAGTGCTCGTGTGAGAAGTCTATCTTAAGTCTTCGCGTGTTGTCTCGTCTGGGTATTGCGTTGAATATCTGACTCTTATGACGTGTCTACACAGGAAGGGTCACTGCAGAGAAGAGGCAGGTTC
HOXC_0365	TTTATTCCCAGAGATACTCCCAATTTGAGAGAGAAGGCACC	CCAGTGCTCGTGTGAGAAGTCTATCTTAAGTCTTCGCGTGTTGTCTCGTCTGGGTATTGCGTTTTTATTCCCAGAGATACTCCCAATTTGAGAGAGAAGGCACCCTGCAGAGAAGAGGCAGGTTC
HOXC_0366	TAGTTGGGTGGTGTCTCTGCAGGTCCAGAGACTCA	CCAGTGCTCGTGTGAGAAGTCTATCTTAAGTCTTCGCGTGTTGTCTCGTCTGGGTATTGCGTTTAGTTGGGTGGTGTCTCTGCAGGTCCAGAGACTCACTGCAGAGAAGAGGCAGGTTC
HOXC_0367	ACGCAAACACTGGGGATGTTGCCAGAGAAGGATGT	CCAGTGCTCGTGTGAGAAGTCTATCTTAAGTCTTCGCGTGTTGTCTCGTCTGGGTATTGCGTTACGCAAACACTGGGGATGTTGCCAGAGAAGGATGTCTGCAGAGAAGAGGCAGGTTC
HOXC_0368	AAAACAAATCGTTGGGTCTCCCGGCCAAAGAGGAG	CCAGTGCTCGTGTGAGAAGTCTATCTTAAGTCTTCGCGTGTTGTCTCGTCTGGGTATTGCGTTAAAACAAATCGTTGGGTCTCCCGGCCAAAGAGGAGCTGCAGAGAAGAGGCAGGTTC
HOXC_0369	GCAGCTGAGCTCTCCATCTGGGTGAGGATTTCCTC	CCAGTGCTCGTGTGAGAAGTCTATCTTAAGTCTTCGCGTGTTGTCTCGTCTGGGTATTGCGTTGCAGCTGAGCTCTCCATCTGGGTGAGGATTTCCTCCTGCAGAGAAGAGGCAGGTTC
HOXC_0370	ACAATGTACTCCACTAACTTTAAGACAAAGCACTCCGTGTC	CCAGTGCTCGTGTGAGAAGTCTATCTTAAGTCTTCGCGTGTTGTCTCGTCTGGGTATTGCGTTACAATGTACTCCACTAACTTTAAGACAAAGCACTCCGTGTCCTGCAGAGAAGAGGCAGGTTC
HOXC_0371	TCTCGCCGGGTTTTGAGGAGCAAGAAAAGGGAAGA	CCAGTGCTCGTGTGAGAAGTCTATCTTAAGTCTTCGCGTGTTGTCTCGTCTGGGTATTGCGTTTCTCGCCGGGTTTTGAGGAGCAAGAAAAGGGAAGACTGCAGAGAAGAGGCAGGTTC
HOXC_0372	CCCCGAGTGAGTTCTGTATTTGGACCTGGTTATTGT	CCAGTGCTCGTGTGAGAAGTCTATCTTAAGTCTTCGCGTGTTGTCTCGTCTGGGTATTGCGTTCCCCGAGTGAGTTCTGTATTTGGACCTGGTTATTGTCTGCAGAGAAGAGGCAGGTTC
HOXC_0373	GTCCGGCCGTCTGGGTTCTGTGGGTGCTAATGTAG	CCAGTGCTCGTGTGAGAAGTCTATCTTAAGTCTTCGCGTGTTGTCTCGTCTGGGTATTGCGTTGTCCGGCCGTCTGGGTTCTGTGGGTGCTAATGTAGCTGCAGAGAAGAGGCAGGTTC
HOXC_0374	CGGAAGGTTCCGGTGTAATTCAGCGGGAGGTGGAA	CCAGTGCTCGTGTGAGAAGTCTATCTTAAGTCTTCGCGTGTTGTCTCGTCTGGGTATTGCGTTCGGAAGGTTCCGGTGTAATTCAGCGGGAGGTGGAACTGCAGAGAAGAGGCAGGTTC
HOXC_0375	GGTTGCCACTCTAGCCGAGGCCTCGAGACAAAGAC	CCAGTGCTCGTGTGAGAAGTCTATCTTAAGTCTTCGCGTGTTGTCTCGTCTGGGTATTGCGTTGGTTGCCACTCTAGCCGAGGCCTCGAGACAAAGACCTGCAGAGAAGAGGCAGGTTC
HOXC_0376	CCCTGTGGCGAAGGTTGTGAGACCTTGGTCCAATT	CCAGTGCTCGTGTGAGAAGTCTATCTTAAGTCTTCGCGTGTTGTCTCGTCTGGGTATTGCGTTCCCTGTGGCGAAGGTTGTGAGACCTTGGTCCAATTCTGCAGAGAAGAGGCAGGTTC
HOXC_0377	GAGGCGCTGGCCGGGCTTCGTGAATTAGACCTTTAT	CCAGTGCTCGTGTGAGAAGTCTATCTTAAGTCTTCGCGTGTTGTCTCGTCTGGGTATTGCGTTGAGGCGCTGGCCGGGCTTCGTGAATTAGACCTTTATCTGCAGAGAAGAGGCAGGTTC
HOXC_0378	CTCATCGCTAGAGGCTCTGCCCTGGAGGCTCCTAA	CCAGTGCTCGTGTGAGAAGTCTATCTTAAGTCTTCGCGTGTTGTCTCGTCTGGGTATTGCGTTCTCATCGCTAGAGGCTCTGCCCTGGAGGCTCCTAACTGCAGAGAAGAGGCAGGTTC
HOXC_0379	CCTGGCATAGGAGCCAAGAAACTGGGCCTCGACAA	CCAGTGCTCGTGTGAGAAGTCTATCTTAAGTCTTCGCGTGTTGTCTCGTCTGGGTATTGCGTTCCTGGCATAGGAGCCAAGAAACTGGGCCTCGACAACTGCAGAGAAGAGGCAGGTTC
HOXC_0380	GACCAAACACAGCTGGACCTTTAGCCAATCTAAACC	CCAGTGCTCGTGTGAGAAGTCTATCTTAAGTCTTCGCGTGTTGTCTCGTCTGGGTATTGCGTTGACCAAACACAGCTGGACCTTTAGCCAATCTAAACCCTGCAGAGAAGAGGCAGGTTC
HOXC_0381	CCAGAGCCACTTAGGAGGCAAGTCTTCACTTTGTC	CCAGTGCTCGTGTGAGAAGTCTATCTTAAGTCTTCGCGTGTTGTCTCGTCTGGGTATTGCGTTCCAGAGCCACTTAGGAGGCAAGTCTTCACTTTGTCCTGCAGAGAAGAGGCAGGTTC
HOXC_0382	AGTTTACCTGGCCCAGAGTGGAGAGCTTCCTTCAA	CCAGTGCTCGTGTGAGAAGTCTATCTTAAGTCTTCGCGTGTTGTCTCGTCTGGGTATTGCGTTAGTTTACCTGGCCCAGAGTGGAGAGCTTCCTTCAACTGCAGAGAAGAGGCAGGTTC
HOXC_0383	CGTGCATAGTCCACATGCAGAGCATGGAAAAGATG	CCAGTGCTCGTGTGAGAAGTCTATCTTAAGTCTTCGCGTGTTGTCTCGTCTGGGTATTGCGTTCGTGCATAGTCCACATGCAGAGCATGGAAAAGATGCTGCAGAGAAGAGGCAGGTTC
HOXC_0384	TTCCATAAAGCACACACCTGGTCATAGTGCTGCCA	CCAGTGCTCGTGTGAGAAGTCTATCTTAAGTCTTCGCGTGTTGTCTCGTCTGGGTATTGCGTTTTCCATAAAGCACACACCTGGTCATAGTGCTGCCACTGCAGAGAAGAGGCAGGTTC
HOXC_0385	CTCCATAAGGCATATAAAACCAGTGCACAGAAAATGCATCC	CCAGTGCTCGTGTGAGAAGTCTATCTTAAGTCTTCGCGTGTTGTCTCGTCTGGGTATTGCGTTCTCCATAAGGCATATAAAACCAGTGCACAGAAAATGCATCCCTGCAGAGAAGAGGCAGGTTC
HOXC_0386	TCTCTAGCAATCTTAATAGCAGGAGGAAGTTCAGGCATTGG	CCAGTGCTCGTGTGAGAAGTCTATCTTAAGTCTTCGCGTGTTGTCTCGTCTGGGTATTGCGTTTCTCTAGCAATCTTAATAGCAGGAGGAAGTTCAGGCATTGGCTGCAGAGAAGAGGCAGGTTC
HOXC_0387	TTTTCTACTGCAACTTTTGTCCCAAGCTGGGGTCT	CCAGTGCTCGTGTGAGAAGTCTATCTTAAGTCTTCGCGTGTTGTCTCGTCTGGGTATTGCGTTTTTTCTACTGCAACTTTTGTCCCAAGCTGGGGTCTCTGCAGAGAAGAGGCAGGTTC
HOXC_0388	ATATTTAGAGTGCAAAGTCCCGTTTGCAGCAGGGT	CCAGTGCTCGTGTGAGAAGTCTATCTTAAGTCTTCGCGTGTTGTCTCGTCTGGGTATTGCGTTATATTTAGAGTGCAAAGTCCCGTTTGCAGCAGGGTCTGCAGAGAAGAGGCAGGTTC
HOXC_0389	AGCATATTATAGAGTTGCTCTGTGCTGCCAGTTAGAAAAGC	CCAGTGCTCGTGTGAGAAGTCTATCTTAAGTCTTCGCGTGTTGTCTCGTCTGGGTATTGCGTTAGCATATTATAGAGTTGCTCTGTGCTGCCAGTTAGAAAAGCCTGCAGAGAAGAGGCAGGTTC
HOXC_0390	TGCCACTGTGTCTTGGAGAGGCGTGTAACAGGCAG	CCAGTGCTCGTGTGAGAAGTCTATCTTAAGTCTTCGCGTGTTGTCTCGTCTGGGTATTGCGTTTGCCACTGTGTCTTGGAGAGGCGTGTAACAGGCAGCTGCAGAGAAGAGGCAGGTTC
HOXC_0391	GTGGATTCCTGGGTGGGTGCTGAACCTTCAAGAGC	CCAGTGCTCGTGTGAGAAGTCTATCTTAAGTCTTCGCGTGTTGTCTCGTCTGGGTATTGCGTTGTGGATTCCTGGGTGGGTGCTGAACCTTCAAGAGCCTGCAGAGAAGAGGCAGGTTC
HOXC_0392	TTTTGAATCTTAAGTCTAGGAATCAGCACGAAGCAAAGGCT	CCAGTGCTCGTGTGAGAAGTCTATCTTAAGTCTTCGCGTGTTGTCTCGTCTGGGTATTGCGTTTTTTGAATCTTAAGTCTAGGAATCAGCACGAAGCAAAGGCTCTGCAGAGAAGAGGCAGGTTC
HOXC_0393	GCTTCCGGCCTACACAACCCCTTCGCTTCCTTGTA	CCAGTGCTCGTGTGAGAAGTCTATCTTAAGTCTTCGCGTGTTGTCTCGTCTGGGTATTGCGTTGCTTCCGGCCTACACAACCCCTTCGCTTCCTTGTACTGCAGAGAAGAGGCAGGTTC
HOXC_0394	ATTCTTAAATTGGGCTGGGTCTACACAAGTAGCAGGG	CCAGTGCTCGTGTGAGAAGTCTATCTTAAGTCTTCGCGTGTTGTCTCGTCTGGGTATTGCGTTATTCTTAAATTGGGCTGGGTCTACACAAGTAGCAGGGCTGCAGAGAAGAGGCAGGTTC
HOXC_0395	TTTTCCAACAAAACACACTCCCAACCCCTTTGGGG	CCAGTGCTCGTGTGAGAAGTCTATCTTAAGTCTTCGCGTGTTGTCTCGTCTGGGTATTGCGTTTTTTCCAACAAAACACACTCCCAACCCCTTTGGGGCTGCAGAGAAGAGGCAGGTTC
HOXC_0396	AAGCATTTTCTGACACTGAACGGACTCTGTTTGGG	CCAGTGCTCGTGTGAGAAGTCTATCTTAAGTCTTCGCGTGTTGTCTCGTCTGGGTATTGCGTTAAGCATTTTCTGACACTGAACGGACTCTGTTTGGGCTGCAGAGAAGAGGCAGGTTC
HOXC_0397	AAAATTATTTGAGAGACAGTGCACTCACGCCCAACAG	CCAGTGCTCGTGTGAGAAGTCTATCTTAAGTCTTCGCGTGTTGTCTCGTCTGGGTATTGCGTTAAAATTATTTGAGAGACAGTGCACTCACGCCCAACAGCTGCAGAGAAGAGGCAGGTTC
HOXC_0398	ATATATTGTTTATGAGTCCATGGGTTCCGTGTAGACGCC	CCAGTGCTCGTGTGAGAAGTCTATCTTAAGTCTTCGCGTGTTGTCTCGTCTGGGTATTGCGTTATATATTGTTTATGAGTCCATGGGTTCCGTGTAGACGCCCTGCAGAGAAGAGGCAGGTTC
HOXC_0399	TTTTACAGTCCAAAGGAATCAATTAATTAGCGCCTCCCAGT	CCAGTGCTCGTGTGAGAAGTCTATCTTAAGTCTTCGCGTGTTGTCTCGTCTGGGTATTGCGTTTTTTACAGTCCAAAGGAATCAATTAATTAGCGCCTCCCAGTCTGCAGAGAAGAGGCAGGTTC
HOXC_0400	CATCATAAAGATGGAGATGATAAGAAGAGCAAGGAAGCCCC	CCAGTGCTCGTGTGAGAAGTCTATCTTAAGTCTTCGCGTGTTGTCTCGTCTGGGTATTGCGTTCATCATAAAGATGGAGATGATAAGAAGAGCAAGGAAGCCCCCTGCAGAGAAGAGGCAGGTTC
HOXC_0401	CTCTCTGTACTCCCGTTCCCTAGATTTTCCCTTTTCCT	CCAGTGCTCGTGTGAGAAGTCTATCTTAAGTCTTCGCGTGTTGTCTCGTCTGGGTATTGCGTTCTCTCTGTACTCCCGTTCCCTAGATTTTCCCTTTTCCTCTGCAGAGAAGAGGCAGGTTC
HOXC_0402	AAAATACATAAACCTCTGTCTGTGAGTGCCCGTCTTGC	CCAGTGCTCGTGTGAGAAGTCTATCTTAAGTCTTCGCGTGTTGTCTCGTCTGGGTATTGCGTTAAAATACATAAACCTCTGTCTGTGAGTGCCCGTCTTGCCTGCAGAGAAGAGGCAGGTTC
HOXC_0403	GCTTTCACCTTCGTCTGGCGCTCTCTTCCCTCCTC	CCAGTGCTCGTGTGAGAAGTCTATCTTAAGTCTTCGCGTGTTGTCTCGTCTGGGTATTGCGTTGCTTTCACCTTCGTCTGGCGCTCTCTTCCCTCCTCCTGCAGAGAAGAGGCAGGTTC
HOXC_0404	TTTTCTACCAGGTCGGTACTGGCTTAGGCCCCAAC	CCAGTGCTCGTGTGAGAAGTCTATCTTAAGTCTTCGCGTGTTGTCTCGTCTGGGTATTGCGTTTTTTCTACCAGGTCGGTACTGGCTTAGGCCCCAACCTGCAGAGAAGAGGCAGGTTC
HOXC_0405	AGCACTTCTCTCGCCAATGTGCATACTTAACGGAG	CCAGTGCTCGTGTGAGAAGTCTATCTTAAGTCTTCGCGTGTTGTCTCGTCTGGGTATTGCGTTAGCACTTCTCTCGCCAATGTGCATACTTAACGGAGCTGCAGAGAAGAGGCAGGTTC
HOXC_0406	AAGAGCAGAAGATGATCTGAGTCTCCTTTAAAGGGACTCA	CCAGTGCTCGTGTGAGAAGTCTATCTTAAGTCTTCGCGTGTTGTCTCGTCTGGGTATTGCGTTAAGAGCAGAAGATGATCTGAGTCTCCTTTAAAGGGACTCACTGCAGAGAAGAGGCAGGTTC
HOXC_0407	ATATGACTGAAGGGGAACAAAGATCTTTGCCTGAAGAAACA	CCAGTGCTCGTGTGAGAAGTCTATCTTAAGTCTTCGCGTGTTGTCTCGTCTGGGTATTGCGTTATATGACTGAAGGGGAACAAAGATCTTTGCCTGAAGAAACACTGCAGAGAAGAGGCAGGTTC
HOXC_0408	AGACAGAACTATAAAGTCTGGGAATGTAAGAACGCAGGACT	CCAGTGCTCGTGTGAGAAGTCTATCTTAAGTCTTCGCGTGTTGTCTCGTCTGGGTATTGCGTTAGACAGAACTATAAAGTCTGGGAATGTAAGAACGCAGGACTCTGCAGAGAAGAGGCAGGTTC
HOXC_0409	GAAATCCTGACCCTGACTACACAGTGGTATTCCAGG	CCAGTGCTCGTGTGAGAAGTCTATCTTAAGTCTTCGCGTGTTGTCTCGTCTGGGTATTGCGTTGAAATCCTGACCCTGACTACACAGTGGTATTCCAGGCTGCAGAGAAGAGGCAGGTTC
HOXC_0410	TTTCTCTTTTATTGTCTGACCCTCTCTGATGTCTGTGCAGA	CCAGTGCTCGTGTGAGAAGTCTATCTTAAGTCTTCGCGTGTTGTCTCGTCTGGGTATTGCGTTTTTCTCTTTTATTGTCTGACCCTCTCTGATGTCTGTGCAGACTGCAGAGAAGAGGCAGGTTC
HOXC_0411	AAGGAGACAGTAGGGTCTCCCAACATCACCCTAAG	CCAGTGCTCGTGTGAGAAGTCTATCTTAAGTCTTCGCGTGTTGTCTCGTCTGGGTATTGCGTTAAGGAGACAGTAGGGTCTCCCAACATCACCCTAAGCTGCAGAGAAGAGGCAGGTTC
HOXC_0412	CCCTACAAAATGGCTATTCCTAAATCAAGGAGGCCCT	CCAGTGCTCGTGTGAGAAGTCTATCTTAAGTCTTCGCGTGTTGTCTCGTCTGGGTATTGCGTTCCCTACAAAATGGCTATTCCTAAATCAAGGAGGCCCTCTGCAGAGAAGAGGCAGGTTC
HOXC_0413	GATCGAGTTTGAATGCCCCTGATTTAGTTTCATTTTCCAGG	CCAGTGCTCGTGTGAGAAGTCTATCTTAAGTCTTCGCGTGTTGTCTCGTCTGGGTATTGCGTTGATCGAGTTTGAATGCCCCTGATTTAGTTTCATTTTCCAGGCTGCAGAGAAGAGGCAGGTTC
HOXC_0414	ATATTTGCTTGGCTTTACTTTGTCAGCATAGACCTGCCT	CCAGTGCTCGTGTGAGAAGTCTATCTTAAGTCTTCGCGTGTTGTCTCGTCTGGGTATTGCGTTATATTTGCTTGGCTTTACTTTGTCAGCATAGACCTGCCTCTGCAGAGAAGAGGCAGGTTC
HOXC_0415	GCCAAACAAGATATGATTAGAGTTAATGTCAGAGGCTCGGC	CCAGTGCTCGTGTGAGAAGTCTATCTTAAGTCTTCGCGTGTTGTCTCGTCTGGGTATTGCGTTGCCAAACAAGATATGATTAGAGTTAATGTCAGAGGCTCGGCCTGCAGAGAAGAGGCAGGTTC
HOXC_0416	GGAGCCTGGGAGGCAGCAATAGACAAGGTGGAGAG	CCAGTGCTCGTGTGAGAAGTCTATCTTAAGTCTTCGCGTGTTGTCTCGTCTGGGTATTGCGTTGGAGCCTGGGAGGCAGCAATAGACAAGGTGGAGAGCTGCAGAGAAGAGGCAGGTTC
HOXC_0417	AAGCTCTAAGATTTTAGGGGCTGAAAGCCAGAGAAGG	CCAGTGCTCGTGTGAGAAGTCTATCTTAAGTCTTCGCGTGTTGTCTCGTCTGGGTATTGCGTTAAGCTCTAAGATTTTAGGGGCTGAAAGCCAGAGAAGGCTGCAGAGAAGAGGCAGGTTC
HOXC_0418	GTGAACCACAATTTGGTACTTGAACTCTGCTCCCC	CCAGTGCTCGTGTGAGAAGTCTATCTTAAGTCTTCGCGTGTTGTCTCGTCTGGGTATTGCGTTGTGAACCACAATTTGGTACTTGAACTCTGCTCCCCCTGCAGAGAAGAGGCAGGTTC
HOXC_0419	TCCCCATAGTTTCAGGAGCTGTGGGATCTGCTTTC	CCAGTGCTCGTGTGAGAAGTCTATCTTAAGTCTTCGCGTGTTGTCTCGTCTGGGTATTGCGTTTCCCCATAGTTTCAGGAGCTGTGGGATCTGCTTTCCTGCAGAGAAGAGGCAGGTTC
HOXC_0420	CAGCCTGAGGCTTTGCTCTCAGTCCAAGGCCACTA	CCAGTGCTCGTGTGAGAAGTCTATCTTAAGTCTTCGCGTGTTGTCTCGTCTGGGTATTGCGTTCAGCCTGAGGCTTTGCTCTCAGTCCAAGGCCACTACTGCAGAGAAGAGGCAGGTTC
HOXC_0421	GAAGACAGGGTCTTATCCAAACCAATTTCATTGTCATCCCC	CCAGTGCTCGTGTGAGAAGTCTATCTTAAGTCTTCGCGTGTTGTCTCGTCTGGGTATTGCGTTGAAGACAGGGTCTTATCCAAACCAATTTCATTGTCATCCCCCTGCAGAGAAGAGGCAGGTTC
HOXC_0422	AAGTGGGCACTGGTCCCAAAGTGAAGCCTCTTTTG	CCAGTGCTCGTGTGAGAAGTCTATCTTAAGTCTTCGCGTGTTGTCTCGTCTGGGTATTGCGTTAAGTGGGCACTGGTCCCAAAGTGAAGCCTCTTTTGCTGCAGAGAAGAGGCAGGTTC
HOXC_0423	AAGTGCCTGAGAACAAGGCAAGAGAGAACCCAGGG	CCAGTGCTCGTGTGAGAAGTCTATCTTAAGTCTTCGCGTGTTGTCTCGTCTGGGTATTGCGTTAAGTGCCTGAGAACAAGGCAAGAGAGAACCCAGGGCTGCAGAGAAGAGGCAGGTTC
HOXC_0424	CGTACCTTATAAGGAAGGCGCCGGTCCTCCATTTC	CCAGTGCTCGTGTGAGAAGTCTATCTTAAGTCTTCGCGTGTTGTCTCGTCTGGGTATTGCGTTCGTACCTTATAAGGAAGGCGCCGGTCCTCCATTTCCTGCAGAGAAGAGGCAGGTTC
HOXC_0425	CCGGGGAAAGCGGCGGACAGGGAAATCAACTAATG	CCAGTGCTCGTGTGAGAAGTCTATCTTAAGTCTTCGCGTGTTGTCTCGTCTGGGTATTGCGTTCCGGGGAAAGCGGCGGACAGGGAAATCAACTAATGCTGCAGAGAAGAGGCAGGTTC
HOXC_0426	AAGCGGAGCAGGACCTAAGAATTGGAGAGAAAATTAAACG	CCAGTGCTCGTGTGAGAAGTCTATCTTAAGTCTTCGCGTGTTGTCTCGTCTGGGTATTGCGTTAAGCGGAGCAGGACCTAAGAATTGGAGAGAAAATTAAACGCTGCAGAGAAGAGGCAGGTTC
HOXC_0427	AAATGTCTGAATGTTACGGTTTCCTTCAGAAAACAAGGCG	CCAGTGCTCGTGTGAGAAGTCTATCTTAAGTCTTCGCGTGTTGTCTCGTCTGGGTATTGCGTTAAATGTCTGAATGTTACGGTTTCCTTCAGAAAACAAGGCGCTGCAGAGAAGAGGCAGGTTC
HOXC_0428	GTACACTCGGTAAGGAGAAGTGAGGCAGCAGGGGT	CCAGTGCTCGTGTGAGAAGTCTATCTTAAGTCTTCGCGTGTTGTCTCGTCTGGGTATTGCGTTGTACACTCGGTAAGGAGAAGTGAGGCAGCAGGGGTCTGCAGAGAAGAGGCAGGTTC
HOXC_0429	GGGGAGAAGCAGGAAAGTGCGACAGAAGCGTTTTA	CCAGTGCTCGTGTGAGAAGTCTATCTTAAGTCTTCGCGTGTTGTCTCGTCTGGGTATTGCGTTGGGGAGAAGCAGGAAAGTGCGACAGAAGCGTTTTACTGCAGAGAAGAGGCAGGTTC
HOXC_0430	CGGGCAGCTAGCAAAGAAAGATGCTGCAGTCGGTG	CCAGTGCTCGTGTGAGAAGTCTATCTTAAGTCTTCGCGTGTTGTCTCGTCTGGGTATTGCGTTCGGGCAGCTAGCAAAGAAAGATGCTGCAGTCGGTGCTGCAGAGAAGAGGCAGGTTC
HOXC_0431	TGCGCTGAGGCCTGGCGTGCGGAGAAACAAATATATT	CCAGTGCTCGTGTGAGAAGTCTATCTTAAGTCTTCGCGTGTTGTCTCGTCTGGGTATTGCGTTTGCGCTGAGGCCTGGCGTGCGGAGAAACAAATATATTCTGCAGAGAAGAGGCAGGTTC
HOXC_0432	GGATATTTGCTGGTCTAGGGGAGGGGTGAGGCAAG	CCAGTGCTCGTGTGAGAAGTCTATCTTAAGTCTTCGCGTGTTGTCTCGTCTGGGTATTGCGTTGGATATTTGCTGGTCTAGGGGAGGGGTGAGGCAAGCTGCAGAGAAGAGGCAGGTTC
HOXC_0433	TTTTCCTGGACCTCACAGCTCGTTTTCGCCTCCTC	CCAGTGCTCGTGTGAGAAGTCTATCTTAAGTCTTCGCGTGTTGTCTCGTCTGGGTATTGCGTTTTTTCCTGGACCTCACAGCTCGTTTTCGCCTCCTCCTGCAGAGAAGAGGCAGGTTC
HOXC_0434	TGGGCTCATGGAGACATTTTAAGGCCTAATCATTGCT	CCAGTGCTCGTGTGAGAAGTCTATCTTAAGTCTTCGCGTGTTGTCTCGTCTGGGTATTGCGTTTGGGCTCATGGAGACATTTTAAGGCCTAATCATTGCTCTGCAGAGAAGAGGCAGGTTC
HOXC_0435	TAAATTGAAATTCTAATGGCAAGGGAAGGGAAGGATGCACA	CCAGTGCTCGTGTGAGAAGTCTATCTTAAGTCTTCGCGTGTTGTCTCGTCTGGGTATTGCGTTTAAATTGAAATTCTAATGGCAAGGGAAGGGAAGGATGCACACTGCAGAGAAGAGGCAGGTTC
HOXC_0436	GAAAACAATGATGGGGAATTCTGGTTCAATCTGATGCTCC	CCAGTGCTCGTGTGAGAAGTCTATCTTAAGTCTTCGCGTGTTGTCTCGTCTGGGTATTGCGTTGAAAACAATGATGGGGAATTCTGGTTCAATCTGATGCTCCCTGCAGAGAAGAGGCAGGTTC
HOXC_0437	CCCCACCTCCCACTTTACCTTTCTGATTGAGAGCA	CCAGTGCTCGTGTGAGAAGTCTATCTTAAGTCTTCGCGTGTTGTCTCGTCTGGGTATTGCGTTCCCCACCTCCCACTTTACCTTTCTGATTGAGAGCACTGCAGAGAAGAGGCAGGTTC
HOXC_0438	CCTCCGGGATATTAGGGACCTGAGGGTCTAAGTCC	CCAGTGCTCGTGTGAGAAGTCTATCTTAAGTCTTCGCGTGTTGTCTCGTCTGGGTATTGCGTTCCTCCGGGATATTAGGGACCTGAGGGTCTAAGTCCCTGCAGAGAAGAGGCAGGTTC
HOXC_0439	GAACTCCCAGGCCTCAGTGCCTGGTGCTCTCTTAC	CCAGTGCTCGTGTGAGAAGTCTATCTTAAGTCTTCGCGTGTTGTCTCGTCTGGGTATTGCGTTGAACTCCCAGGCCTCAGTGCCTGGTGCTCTCTTACCTGCAGAGAAGAGGCAGGTTC
HOXC_0440	ATTTCTGGTGATGTTAAATGATCCTGGCTTTCAAAGCAGC	CCAGTGCTCGTGTGAGAAGTCTATCTTAAGTCTTCGCGTGTTGTCTCGTCTGGGTATTGCGTTATTTCTGGTGATGTTAAATGATCCTGGCTTTCAAAGCAGCCTGCAGAGAAGAGGCAGGTTC
HOXC_0441	ACGTTTAATCTGGGCAAAGTGCCACTTATGTTACAAAATGC	CCAGTGCTCGTGTGAGAAGTCTATCTTAAGTCTTCGCGTGTTGTCTCGTCTGGGTATTGCGTTACGTTTAATCTGGGCAAAGTGCCACTTATGTTACAAAATGCCTGCAGAGAAGAGGCAGGTTC
HOXC_0442	CGGTGGATAGTATTTTAAACAGTTGAAATGGACTGGGGAGG	CCAGTGCTCGTGTGAGAAGTCTATCTTAAGTCTTCGCGTGTTGTCTCGTCTGGGTATTGCGTTCGGTGGATAGTATTTTAAACAGTTGAAATGGACTGGGGAGGCTGCAGAGAAGAGGCAGGTTC
HOXC_0443	CCCTTTCTTATGTCCCCTCAGTCTGGGAAGGGGAG	CCAGTGCTCGTGTGAGAAGTCTATCTTAAGTCTTCGCGTGTTGTCTCGTCTGGGTATTGCGTTCCCTTTCTTATGTCCCCTCAGTCTGGGAAGGGGAGCTGCAGAGAAGAGGCAGGTTC
HOXC_0444	CCCCTAGTGTGGGAAAGATAGAGATAGCCAGACCT	CCAGTGCTCGTGTGAGAAGTCTATCTTAAGTCTTCGCGTGTTGTCTCGTCTGGGTATTGCGTTCCCCTAGTGTGGGAAAGATAGAGATAGCCAGACCTCTGCAGAGAAGAGGCAGGTTC
HOXC_0445	CTTTGGAGATTTAGGGACTTGCAGAGAGTGGGGCA	CCAGTGCTCGTGTGAGAAGTCTATCTTAAGTCTTCGCGTGTTGTCTCGTCTGGGTATTGCGTTCTTTGGAGATTTAGGGACTTGCAGAGAGTGGGGCACTGCAGAGAAGAGGCAGGTTC
HOXC_0446	CCAGACAACCTGGTGAAAGCAGAGGCTGAGGTGTG	CCAGTGCTCGTGTGAGAAGTCTATCTTAAGTCTTCGCGTGTTGTCTCGTCTGGGTATTGCGTTCCAGACAACCTGGTGAAAGCAGAGGCTGAGGTGTGCTGCAGAGAAGAGGCAGGTTC
HOXC_0447	GGGGTATCTGAGGGAGTAAGCCTGGGAAGGTATCA	CCAGTGCTCGTGTGAGAAGTCTATCTTAAGTCTTCGCGTGTTGTCTCGTCTGGGTATTGCGTTGGGGTATCTGAGGGAGTAAGCCTGGGAAGGTATCACTGCAGAGAAGAGGCAGGTTC
HOXC_0448	CCCAAAACCATTTCCTGAGAGAAGCCAAATACACACAA	CCAGTGCTCGTGTGAGAAGTCTATCTTAAGTCTTCGCGTGTTGTCTCGTCTGGGTATTGCGTTCCCAAAACCATTTCCTGAGAGAAGCCAAATACACACAACTGCAGAGAAGAGGCAGGTTC
HOXC_0449	AAAAGCCCAGGCAGGAACACTTAAAATGCCCCAGA	CCAGTGCTCGTGTGAGAAGTCTATCTTAAGTCTTCGCGTGTTGTCTCGTCTGGGTATTGCGTTAAAAGCCCAGGCAGGAACACTTAAAATGCCCCAGACTGCAGAGAAGAGGCAGGTTC
HOXC_0450	AACAAAGCATACCATGACAAATTCTCACCCAACACACAA	CCAGTGCTCGTGTGAGAAGTCTATCTTAAGTCTTCGCGTGTTGTCTCGTCTGGGTATTGCGTTAACAAAGCATACCATGACAAATTCTCACCCAACACACAACTGCAGAGAAGAGGCAGGTTC
HOXC_0451	GTACACGCACCGGAATGTTCCCCAACACAGAGAAA	CCAGTGCTCGTGTGAGAAGTCTATCTTAAGTCTTCGCGTGTTGTCTCGTCTGGGTATTGCGTTGTACACGCACCGGAATGTTCCCCAACACAGAGAAACTGCAGAGAAGAGGCAGGTTC
HOXC_0452	AAGAGACTTCCCTACCTTGGGCCTCCACTCGTGAA	CCAGTGCTCGTGTGAGAAGTCTATCTTAAGTCTTCGCGTGTTGTCTCGTCTGGGTATTGCGTTAAGAGACTTCCCTACCTTGGGCCTCCACTCGTGAACTGCAGAGAAGAGGCAGGTTC
HOXC_0453	ACAAATGTGTGCACTCTCATAAAATGACCCAAAGAAACCC	CCAGTGCTCGTGTGAGAAGTCTATCTTAAGTCTTCGCGTGTTGTCTCGTCTGGGTATTGCGTTACAAATGTGTGCACTCTCATAAAATGACCCAAAGAAACCCCTGCAGAGAAGAGGCAGGTTC
HOXC_0454	AAGTCTAGACAATAGATGGCTGTTTATGACAACGAGGCTCT	CCAGTGCTCGTGTGAGAAGTCTATCTTAAGTCTTCGCGTGTTGTCTCGTCTGGGTATTGCGTTAAGTCTAGACAATAGATGGCTGTTTATGACAACGAGGCTCTCTGCAGAGAAGAGGCAGGTTC
HOXC_0455	CCAAGTTTGGGGCCAGGCGATAAATCTCTGGCGAA	CCAGTGCTCGTGTGAGAAGTCTATCTTAAGTCTTCGCGTGTTGTCTCGTCTGGGTATTGCGTTCCAAGTTTGGGGCCAGGCGATAAATCTCTGGCGAACTGCAGAGAAGAGGCAGGTTC
HOXC_0456	TTCCTGTAACTCAACTTCTGACTGTAGTGAGGAGAAAACCA	CCAGTGCTCGTGTGAGAAGTCTATCTTAAGTCTTCGCGTGTTGTCTCGTCTGGGTATTGCGTTTTCCTGTAACTCAACTTCTGACTGTAGTGAGGAGAAAACCACTGCAGAGAAGAGGCAGGTTC
HOXC_0457	CAGGGCCTGGAGGCTGGAACAGATCCCAAACAAAT	CCAGTGCTCGTGTGAGAAGTCTATCTTAAGTCTTCGCGTGTTGTCTCGTCTGGGTATTGCGTTCAGGGCCTGGAGGCTGGAACAGATCCCAAACAAATCTGCAGAGAAGAGGCAGGTTC
HOXC_0458	TTTTCACCCCATGCCTTCCCACCCCTCTCTTTTCT	CCAGTGCTCGTGTGAGAAGTCTATCTTAAGTCTTCGCGTGTTGTCTCGTCTGGGTATTGCGTTTTTTCACCCCATGCCTTCCCACCCCTCTCTTTTCTCTGCAGAGAAGAGGCAGGTTC
HOXC_0459	TTGGATTGATTAGCTGTTTGTTCCCTTTTGCATTTTCGACC	CCAGTGCTCGTGTGAGAAGTCTATCTTAAGTCTTCGCGTGTTGTCTCGTCTGGGTATTGCGTTTTGGATTGATTAGCTGTTTGTTCCCTTTTGCATTTTCGACCCTGCAGAGAAGAGGCAGGTTC
HOXC_0460	CAGGCATCTGATCGCTAATAAAGAGTTGCTGAAGTTGATCT	CCAGTGCTCGTGTGAGAAGTCTATCTTAAGTCTTCGCGTGTTGTCTCGTCTGGGTATTGCGTTCAGGCATCTGATCGCTAATAAAGAGTTGCTGAAGTTGATCTCTGCAGAGAAGAGGCAGGTTC
HOXC_0461	GGTCCGAGCCTTAATGTAGGAGCTAAAGCCAGAGA	CCAGTGCTCGTGTGAGAAGTCTATCTTAAGTCTTCGCGTGTTGTCTCGTCTGGGTATTGCGTTGGTCCGAGCCTTAATGTAGGAGCTAAAGCCAGAGACTGCAGAGAAGAGGCAGGTTC
HOXC_0462	TGGCCCAACAGGGCAATCCCACCCAGAAAAGGTATTT	CCAGTGCTCGTGTGAGAAGTCTATCTTAAGTCTTCGCGTGTTGTCTCGTCTGGGTATTGCGTTTGGCCCAACAGGGCAATCCCACCCAGAAAAGGTATTTCTGCAGAGAAGAGGCAGGTTC
HOXC_0463	TCTGTGCCACTACAACTGGCTTAGGAAACTGAAGC	CCAGTGCTCGTGTGAGAAGTCTATCTTAAGTCTTCGCGTGTTGTCTCGTCTGGGTATTGCGTTTCTGTGCCACTACAACTGGCTTAGGAAACTGAAGCCTGCAGAGAAGAGGCAGGTTC
HOXC_0464	CCAATAGCAGCGGCTCCATTTCCAGCCTGCTTTTA	CCAGTGCTCGTGTGAGAAGTCTATCTTAAGTCTTCGCGTGTTGTCTCGTCTGGGTATTGCGTTCCAATAGCAGCGGCTCCATTTCCAGCCTGCTTTTACTGCAGAGAAGAGGCAGGTTC
HOXC_0465	GCCAGTGAAACCGGCTCGTAAAATAGGGCTTTTAT	CCAGTGCTCGTGTGAGAAGTCTATCTTAAGTCTTCGCGTGTTGTCTCGTCTGGGTATTGCGTTGCCAGTGAAACCGGCTCGTAAAATAGGGCTTTTATCTGCAGAGAAGAGGCAGGTTC
HOXC_0466	GGGAAGAAATAGGGTCGGGTTGCTAGCATCCTGGG	CCAGTGCTCGTGTGAGAAGTCTATCTTAAGTCTTCGCGTGTTGTCTCGTCTGGGTATTGCGTTGGGAAGAAATAGGGTCGGGTTGCTAGCATCCTGGGCTGCAGAGAAGAGGCAGGTTC
HOXC_0467	CAGGAACCTCTGAGCAGCGTCCACCAGCTTAGGTG	CCAGTGCTCGTGTGAGAAGTCTATCTTAAGTCTTCGCGTGTTGTCTCGTCTGGGTATTGCGTTCAGGAACCTCTGAGCAGCGTCCACCAGCTTAGGTGCTGCAGAGAAGAGGCAGGTTC
HOXC_0468	GACTCAGGCTTGGGGCAATGGCCAAGTCTGAGAAG	CCAGTGCTCGTGTGAGAAGTCTATCTTAAGTCTTCGCGTGTTGTCTCGTCTGGGTATTGCGTTGACTCAGGCTTGGGGCAATGGCCAAGTCTGAGAAGCTGCAGAGAAGAGGCAGGTTC
HOXC_0469	GGGTGTCCCGGGTGCAAGATAAACCACTGACCTGA	CCAGTGCTCGTGTGAGAAGTCTATCTTAAGTCTTCGCGTGTTGTCTCGTCTGGGTATTGCGTTGGGTGTCCCGGGTGCAAGATAAACCACTGACCTGACTGCAGAGAAGAGGCAGGTTC
HOXC_0470	AAATCCCAAAGCATACTAAAGGGATTATTGCAGGCAGTGA	CCAGTGCTCGTGTGAGAAGTCTATCTTAAGTCTTCGCGTGTTGTCTCGTCTGGGTATTGCGTTAAATCCCAAAGCATACTAAAGGGATTATTGCAGGCAGTGACTGCAGAGAAGAGGCAGGTTC
HOXC_0471	TACTGTAAGGGAGAGAAATATAGGCAAGAAGGTGAAAGCCA	CCAGTGCTCGTGTGAGAAGTCTATCTTAAGTCTTCGCGTGTTGTCTCGTCTGGGTATTGCGTTTACTGTAAGGGAGAGAAATATAGGCAAGAAGGTGAAAGCCACTGCAGAGAAGAGGCAGGTTC
HOXC_0472	ATTTCTAATGAAGTCTCCTTGCTGGCCCAGCCTGT	CCAGTGCTCGTGTGAGAAGTCTATCTTAAGTCTTCGCGTGTTGTCTCGTCTGGGTATTGCGTTATTTCTAATGAAGTCTCCTTGCTGGCCCAGCCTGTCTGCAGAGAAGAGGCAGGTTC
HOXC_0473	TTTTATTGACTCCACACAGGCTGAATTTACAATCCAAGCCC	CCAGTGCTCGTGTGAGAAGTCTATCTTAAGTCTTCGCGTGTTGTCTCGTCTGGGTATTGCGTTTTTTATTGACTCCACACAGGCTGAATTTACAATCCAAGCCCCTGCAGAGAAGAGGCAGGTTC
HOXC_0474	ACTGGAGCATATGTGGGCCCCATTTCTTCTTTCAG	CCAGTGCTCGTGTGAGAAGTCTATCTTAAGTCTTCGCGTGTTGTCTCGTCTGGGTATTGCGTTACTGGAGCATATGTGGGCCCCATTTCTTCTTTCAGCTGCAGAGAAGAGGCAGGTTC
HOXC_0475	CATTTTCCTCCCCAGTTCATGGTCTGTGGGATGGG	CCAGTGCTCGTGTGAGAAGTCTATCTTAAGTCTTCGCGTGTTGTCTCGTCTGGGTATTGCGTTCATTTTCCTCCCCAGTTCATGGTCTGTGGGATGGGCTGCAGAGAAGAGGCAGGTTC
HOXC_0476	GGAGTTTGCTCTGGGAGCCGCCCAGGGTAGAATTT	CCAGTGCTCGTGTGAGAAGTCTATCTTAAGTCTTCGCGTGTTGTCTCGTCTGGGTATTGCGTTGGAGTTTGCTCTGGGAGCCGCCCAGGGTAGAATTTCTGCAGAGAAGAGGCAGGTTC
HOXC_0477	GTGTGTTGGAGGGAAGGGTGCTGGAGTCTGCCTTA	CCAGTGCTCGTGTGAGAAGTCTATCTTAAGTCTTCGCGTGTTGTCTCGTCTGGGTATTGCGTTGTGTGTTGGAGGGAAGGGTGCTGGAGTCTGCCTTACTGCAGAGAAGAGGCAGGTTC
HOXC_0478	CCGGATGGCCCTGCTGCAGAGAATTTCAGGTGAAG	CCAGTGCTCGTGTGAGAAGTCTATCTTAAGTCTTCGCGTGTTGTCTCGTCTGGGTATTGCGTTCCGGATGGCCCTGCTGCAGAGAATTTCAGGTGAAGCTGCAGAGAAGAGGCAGGTTC
HOXC_0479	GCAGATGGAGGGGTCACAGGCACCCACCAGATAAG	CCAGTGCTCGTGTGAGAAGTCTATCTTAAGTCTTCGCGTGTTGTCTCGTCTGGGTATTGCGTTGCAGATGGAGGGGTCACAGGCACCCACCAGATAAGCTGCAGAGAAGAGGCAGGTTC
HOXC_0480	ATACAAATAAGCCACCTGGAGCGGGCTTGACAAGG	CCAGTGCTCGTGTGAGAAGTCTATCTTAAGTCTTCGCGTGTTGTCTCGTCTGGGTATTGCGTTATACAAATAAGCCACCTGGAGCGGGCTTGACAAGGCTGCAGAGAAGAGGCAGGTTC
HOXC_0481	CTGAGAGGGTGCAGCCTAGGGCAAACATCTCAGCT	CCAGTGCTCGTGTGAGAAGTCTATCTTAAGTCTTCGCGTGTTGTCTCGTCTGGGTATTGCGTTCTGAGAGGGTGCAGCCTAGGGCAAACATCTCAGCTCTGCAGAGAAGAGGCAGGTTC
HOXC_0482	TTTTGCCAGTAAATGTCTAGCTGACCTCAGTGGCC	CCAGTGCTCGTGTGAGAAGTCTATCTTAAGTCTTCGCGTGTTGTCTCGTCTGGGTATTGCGTTTTTTGCCAGTAAATGTCTAGCTGACCTCAGTGGCCCTGCAGAGAAGAGGCAGGTTC
HOXC_0483	AGGGCCTTCTTTCCTTGACCGTAGCAGCAACTGAC	CCAGTGCTCGTGTGAGAAGTCTATCTTAAGTCTTCGCGTGTTGTCTCGTCTGGGTATTGCGTTAGGGCCTTCTTTCCTTGACCGTAGCAGCAACTGACCTGCAGAGAAGAGGCAGGTTC
HOXC_0484	TTAAGGGGAGGAATATTACTTTCCAGAAGTCTCTGTTGGGA	CCAGTGCTCGTGTGAGAAGTCTATCTTAAGTCTTCGCGTGTTGTCTCGTCTGGGTATTGCGTTTTAAGGGGAGGAATATTACTTTCCAGAAGTCTCTGTTGGGACTGCAGAGAAGAGGCAGGTTC
HOXC_0485	TTTTGTTTCAAGGAAATAGGGCCGCCAGCAGCTCC	CCAGTGCTCGTGTGAGAAGTCTATCTTAAGTCTTCGCGTGTTGTCTCGTCTGGGTATTGCGTTTTTTGTTTCAAGGAAATAGGGCCGCCAGCAGCTCCCTGCAGAGAAGAGGCAGGTTC
HOXC_0486	CCGCCTGGCTCACTTTTATGGTGGCCCAGGAATAA	CCAGTGCTCGTGTGAGAAGTCTATCTTAAGTCTTCGCGTGTTGTCTCGTCTGGGTATTGCGTTCCGCCTGGCTCACTTTTATGGTGGCCCAGGAATAACTGCAGAGAAGAGGCAGGTTC
HOXC_0487	ACTTTGGTGGTCAAATTCAAGTGCTCAGTCCAGCA	CCAGTGCTCGTGTGAGAAGTCTATCTTAAGTCTTCGCGTGTTGTCTCGTCTGGGTATTGCGTTACTTTGGTGGTCAAATTCAAGTGCTCAGTCCAGCACTGCAGAGAAGAGGCAGGTTC
HOXC_0488	CCCCATCTCAGTCCTGGCTTTGCTGAATCTGCCTT	CCAGTGCTCGTGTGAGAAGTCTATCTTAAGTCTTCGCGTGTTGTCTCGTCTGGGTATTGCGTTCCCCATCTCAGTCCTGGCTTTGCTGAATCTGCCTTCTGCAGAGAAGAGGCAGGTTC
HOXC_0489	CGGGATCTGAGACTCGAGCCCTCATCCACACCTCT	CCAGTGCTCGTGTGAGAAGTCTATCTTAAGTCTTCGCGTGTTGTCTCGTCTGGGTATTGCGTTCGGGATCTGAGACTCGAGCCCTCATCCACACCTCTCTGCAGAGAAGAGGCAGGTTC
HOXC_0490	GCAAGGATAGGGGTACCTCTCGCTTCCCTCTTGCT	CCAGTGCTCGTGTGAGAAGTCTATCTTAAGTCTTCGCGTGTTGTCTCGTCTGGGTATTGCGTTGCAAGGATAGGGGTACCTCTCGCTTCCCTCTTGCTCTGCAGAGAAGAGGCAGGTTC
HOXC_0491	GGTTCCTATCACTGTTTGGGCAGCATTTTGCCTTC	CCAGTGCTCGTGTGAGAAGTCTATCTTAAGTCTTCGCGTGTTGTCTCGTCTGGGTATTGCGTTGGTTCCTATCACTGTTTGGGCAGCATTTTGCCTTCCTGCAGAGAAGAGGCAGGTTC
HOXC_0492	AACTCGAGTTTAATGAGGTCAGTGTGAACCCCATTAAAAGC	CCAGTGCTCGTGTGAGAAGTCTATCTTAAGTCTTCGCGTGTTGTCTCGTCTGGGTATTGCGTTAACTCGAGTTTAATGAGGTCAGTGTGAACCCCATTAAAAGCCTGCAGAGAAGAGGCAGGTTC
HOXC_0493	CTTCAGCAAAGCCCCAATCTAGTTCTTCTTTGCTTCAG	CCAGTGCTCGTGTGAGAAGTCTATCTTAAGTCTTCGCGTGTTGTCTCGTCTGGGTATTGCGTTCTTCAGCAAAGCCCCAATCTAGTTCTTCTTTGCTTCAGCTGCAGAGAAGAGGCAGGTTC
HOXC_0494	ATTGAGTGCGTAGAGGGGCACCTGAGACCTATCCC	CCAGTGCTCGTGTGAGAAGTCTATCTTAAGTCTTCGCGTGTTGTCTCGTCTGGGTATTGCGTTATTGAGTGCGTAGAGGGGCACCTGAGACCTATCCCCTGCAGAGAAGAGGCAGGTTC
HOXC_0495	TGCTGAGCAAGTTTGAGGAGGCAGGAGCATTGAGG	CCAGTGCTCGTGTGAGAAGTCTATCTTAAGTCTTCGCGTGTTGTCTCGTCTGGGTATTGCGTTTGCTGAGCAAGTTTGAGGAGGCAGGAGCATTGAGGCTGCAGAGAAGAGGCAGGTTC
HOXC_0496	TTTTGTGTCCTCCTTATCTGGTTTGGGAGCCGCAG	CCAGTGCTCGTGTGAGAAGTCTATCTTAAGTCTTCGCGTGTTGTCTCGTCTGGGTATTGCGTTTTTTGTGTCCTCCTTATCTGGTTTGGGAGCCGCAGCTGCAGAGAAGAGGCAGGTTC
HOXC_0497	GGGGCTTCGGTTCTTCCCCTCCTTCCCAAACAAAT	CCAGTGCTCGTGTGAGAAGTCTATCTTAAGTCTTCGCGTGTTGTCTCGTCTGGGTATTGCGTTGGGGCTTCGGTTCTTCCCCTCCTTCCCAAACAAATCTGCAGAGAAGAGGCAGGTTC
HOXC_0498	CCCTGGCAGCTCCTCTTTGGATCCAAGGTTGCTTT	CCAGTGCTCGTGTGAGAAGTCTATCTTAAGTCTTCGCGTGTTGTCTCGTCTGGGTATTGCGTTCCCTGGCAGCTCCTCTTTGGATCCAAGGTTGCTTTCTGCAGAGAAGAGGCAGGTTC
HOXC_0499	GCTTTTGGCCCCTTGGACCCAGTCCAGAACCTTTC	CCAGTGCTCGTGTGAGAAGTCTATCTTAAGTCTTCGCGTGTTGTCTCGTCTGGGTATTGCGTTGCTTTTGGCCCCTTGGACCCAGTCCAGAACCTTTCCTGCAGAGAAGAGGCAGGTTC
HOXC_0500	AATAAAGTGATTTTCAGATGCCCACATGTGTCCTGTGGT	CCAGTGCTCGTGTGAGAAGTCTATCTTAAGTCTTCGCGTGTTGTCTCGTCTGGGTATTGCGTTAATAAAGTGATTTTCAGATGCCCACATGTGTCCTGTGGTCTGCAGAGAAGAGGCAGGTTC
HOXC_0501	AAATAGGAAGGAGGCACTAAGATCTGGTCACAGCC	CCAGTGCTCGTGTGAGAAGTCTATCTTAAGTCTTCGCGTGTTGTCTCGTCTGGGTATTGCGTTAAATAGGAAGGAGGCACTAAGATCTGGTCACAGCCCTGCAGAGAAGAGGCAGGTTC
HOXC_0502	CCACAGCATCCACCGCTCCTTTCCACTGTCTGGTTA	CCAGTGCTCGTGTGAGAAGTCTATCTTAAGTCTTCGCGTGTTGTCTCGTCTGGGTATTGCGTTCCACAGCATCCACCGCTCCTTTCCACTGTCTGGTTACTGCAGAGAAGAGGCAGGTTC
HOXC_0503	CCTGGCCCCACCACCCACCTTACAGTCCTCAAAAT	CCAGTGCTCGTGTGAGAAGTCTATCTTAAGTCTTCGCGTGTTGTCTCGTCTGGGTATTGCGTTCCTGGCCCCACCACCCACCTTACAGTCCTCAAAATCTGCAGAGAAGAGGCAGGTTC
HOXC_0504	TTCTTTTCAGCGCACTAGCTGAGGCTGAGCCACTA	CCAGTGCTCGTGTGAGAAGTCTATCTTAAGTCTTCGCGTGTTGTCTCGTCTGGGTATTGCGTTTTCTTTTCAGCGCACTAGCTGAGGCTGAGCCACTACTGCAGAGAAGAGGCAGGTTC
HOXC_0505	ATTCCAATCCTTTTCTTTGGGGTTTGGGATTTGAAAATCCA	CCAGTGCTCGTGTGAGAAGTCTATCTTAAGTCTTCGCGTGTTGTCTCGTCTGGGTATTGCGTTATTCCAATCCTTTTCTTTGGGGTTTGGGATTTGAAAATCCACTGCAGAGAAGAGGCAGGTTC
HOXC_0506	GGATGTAGCTTTCTTCACATTGATTGACAATAAAGGCAGGC	CCAGTGCTCGTGTGAGAAGTCTATCTTAAGTCTTCGCGTGTTGTCTCGTCTGGGTATTGCGTTGGATGTAGCTTTCTTCACATTGATTGACAATAAAGGCAGGCCTGCAGAGAAGAGGCAGGTTC
HOXC_0507	CGGCTGGCGCACTGCTCACCACTCGTTTATGACTA	CCAGTGCTCGTGTGAGAAGTCTATCTTAAGTCTTCGCGTGTTGTCTCGTCTGGGTATTGCGTTCGGCTGGCGCACTGCTCACCACTCGTTTATGACTACTGCAGAGAAGAGGCAGGTTC
HOXC_0508	GGCAGCACAGCAAGCCAGACAAAGTTGGGACACTG	CCAGTGCTCGTGTGAGAAGTCTATCTTAAGTCTTCGCGTGTTGTCTCGTCTGGGTATTGCGTTGGCAGCACAGCAAGCCAGACAAAGTTGGGACACTGCTGCAGAGAAGAGGCAGGTTC
HOXC_0509	AGATACTCTTCCGGGAGTCTCTCTAAGGACTCCAGA	CCAGTGCTCGTGTGAGAAGTCTATCTTAAGTCTTCGCGTGTTGTCTCGTCTGGGTATTGCGTTAGATACTCTTCCGGGAGTCTCTCTAAGGACTCCAGACTGCAGAGAAGAGGCAGGTTC
HOXC_0510	AAGGTAGTCTTGACACCCAGCTCTGGCCAGGAAAA	CCAGTGCTCGTGTGAGAAGTCTATCTTAAGTCTTCGCGTGTTGTCTCGTCTGGGTATTGCGTTAAGGTAGTCTTGACACCCAGCTCTGGCCAGGAAAACTGCAGAGAAGAGGCAGGTTC
HOXC_0511	GAGTGGACTTCTTCAAACTCTTGTGAACAGGCGGT	CCAGTGCTCGTGTGAGAAGTCTATCTTAAGTCTTCGCGTGTTGTCTCGTCTGGGTATTGCGTTGAGTGGACTTCTTCAAACTCTTGTGAACAGGCGGTCTGCAGAGAAGAGGCAGGTTC
HOXC_0512	GTCTCTGCGGGTTGGAAGGGTAAGAGTCCCTGAGA	CCAGTGCTCGTGTGAGAAGTCTATCTTAAGTCTTCGCGTGTTGTCTCGTCTGGGTATTGCGTTGTCTCTGCGGGTTGGAAGGGTAAGAGTCCCTGAGACTGCAGAGAAGAGGCAGGTTC
HOXC_0513	TCTCTCTCCTCCTTTGCTCGTGCTGTGGTATGGAG	CCAGTGCTCGTGTGAGAAGTCTATCTTAAGTCTTCGCGTGTTGTCTCGTCTGGGTATTGCGTTTCTCTCTCCTCCTTTGCTCGTGCTGTGGTATGGAGCTGCAGAGAAGAGGCAGGTTC
HOXC_0514	TGCAATTGATTTTCATAATGTTTCTGCGGTGTTTGCAAACC	CCAGTGCTCGTGTGAGAAGTCTATCTTAAGTCTTCGCGTGTTGTCTCGTCTGGGTATTGCGTTTGCAATTGATTTTCATAATGTTTCTGCGGTGTTTGCAAACCCTGCAGAGAAGAGGCAGGTTC
HOXC_0515	AATCGCCTGAACGTCCCCGATCTTACCTAAGAGAG	CCAGTGCTCGTGTGAGAAGTCTATCTTAAGTCTTCGCGTGTTGTCTCGTCTGGGTATTGCGTTAATCGCCTGAACGTCCCCGATCTTACCTAAGAGAGCTGCAGAGAAGAGGCAGGTTC
HOXC_0516	AACCCCTCCTACGTCTGCGAAGTGCTCCGAACTGATA	CCAGTGCTCGTGTGAGAAGTCTATCTTAAGTCTTCGCGTGTTGTCTCGTCTGGGTATTGCGTTAACCCCTCCTACGTCTGCGAAGTGCTCCGAACTGATACTGCAGAGAAGAGGCAGGTTC
HOXC_0517	ACTAAGACGGATAACGCGTCATCTCGCCTTCCCAA	CCAGTGCTCGTGTGAGAAGTCTATCTTAAGTCTTCGCGTGTTGTCTCGTCTGGGTATTGCGTTACTAAGACGGATAACGCGTCATCTCGCCTTCCCAACTGCAGAGAAGAGGCAGGTTC
HOXC_0518	CTGCGCCTCCAACCTCTATCTGCCCAGTTGCACTTA	CCAGTGCTCGTGTGAGAAGTCTATCTTAAGTCTTCGCGTGTTGTCTCGTCTGGGTATTGCGTTCTGCGCCTCCAACCTCTATCTGCCCAGTTGCACTTACTGCAGAGAAGAGGCAGGTTC
HOXC_0519	CTACATGCCCGAGTTCTCCACGGTCTCCTCCTTCC	CCAGTGCTCGTGTGAGAAGTCTATCTTAAGTCTTCGCGTGTTGTCTCGTCTGGGTATTGCGTTCTACATGCCCGAGTTCTCCACGGTCTCCTCCTTCCCTGCAGAGAAGAGGCAGGTTC
HOXC_0520	CCCCTCTCGTCAGATCTCCTATCCCTACTCGGCCC	CCAGTGCTCGTGTGAGAAGTCTATCTTAAGTCTTCGCGTGTTGTCTCGTCTGGGTATTGCGTTCCCCTCTCGTCAGATCTCCTATCCCTACTCGGCCCCTGCAGAGAAGAGGCAGGTTC
HOXC_0521	CTGCCTCCTTCCACCGTCACCGAGATCCTCATGAA	CCAGTGCTCGTGTGAGAAGTCTATCTTAAGTCTTCGCGTGTTGTCTCGTCTGGGTATTGCGTTCTGCCTCCTTCCACCGTCACCGAGATCCTCATGAACTGCAGAGAAGAGGCAGGTTC
HOXC_0522	CCCCGCCGGCTTCTACTCCTCAGTCAACAAGAACA	CCAGTGCTCGTGTGAGAAGTCTATCTTAAGTCTTCGCGTGTTGTCTCGTCTGGGTATTGCGTTCCCCGCCGGCTTCTACTCCTCAGTCAACAAGAACACTGCAGAGAAGAGGCAGGTTC
HOXC_0523	CGTCCTGCCTCAAGCCTTCGACCGTTTCTTCGACA	CCAGTGCTCGTGTGAGAAGTCTATCTTAAGTCTTCGCGTGTTGTCTCGTCTGGGTATTGCGTTCGTCCTGCCTCAAGCCTTCGACCGTTTCTTCGACACTGCAGAGAAGAGGCAGGTTC
HOXC_0524	CCTCGTGTTTTGGGTCAGTCCGATTTTATGTGGAGT	CCAGTGCTCGTGTGAGAAGTCTATCTTAAGTCTTCGCGTGTTGTCTCGTCTGGGTATTGCGTTCCTCGTGTTTTGGGTCAGTCCGATTTTATGTGGAGTCTGCAGAGAAGAGGCAGGTTC
HOXC_0525	TTTTAAAAGCGCAACCATTGCGGGCGATATTAACTTTG	CCAGTGCTCGTGTGAGAAGTCTATCTTAAGTCTTCGCGTGTTGTCTCGTCTGGGTATTGCGTTTTTTAAAAGCGCAACCATTGCGGGCGATATTAACTTTGCTGCAGAGAAGAGGCAGGTTC
HOXC_0526	ATCGTGAACTTAGAGGAGCATTTAAGGAAGTATGGGGAGC	CCAGTGCTCGTGTGAGAAGTCTATCTTAAGTCTTCGCGTGTTGTCTCGTCTGGGTATTGCGTTATCGTGAACTTAGAGGAGCATTTAAGGAAGTATGGGGAGCCTGCAGAGAAGAGGCAGGTTC
HOXC_0527	GAGAAAGGGGAGGGCGAGGGAAAGACAGGGAGAGA	CCAGTGCTCGTGTGAGAAGTCTATCTTAAGTCTTCGCGTGTTGTCTCGTCTGGGTATTGCGTTGAGAAAGGGGAGGGCGAGGGAAAGACAGGGAGAGACTGCAGAGAAGAGGCAGGTTC
HOXC_0528	GGAGAGGAGCAATGGAGCAGAACCTGAGACCGGAG	CCAGTGCTCGTGTGAGAAGTCTATCTTAAGTCTTCGCGTGTTGTCTCGTCTGGGTATTGCGTTGGAGAGGAGCAATGGAGCAGAACCTGAGACCGGAGCTGCAGAGAAGAGGCAGGTTC
HOXC_0529	GGCCTTAGTGCTTGCCTAGAACTGCGGTGTGGAAG	CCAGTGCTCGTGTGAGAAGTCTATCTTAAGTCTTCGCGTGTTGTCTCGTCTGGGTATTGCGTTGGCCTTAGTGCTTGCCTAGAACTGCGGTGTGGAAGCTGCAGAGAAGAGGCAGGTTC
HOXC_0530	CTCTCGCCAGATTTCACTGCTTCGCGCCTGTTCTC	CCAGTGCTCGTGTGAGAAGTCTATCTTAAGTCTTCGCGTGTTGTCTCGTCTGGGTATTGCGTTCTCTCGCCAGATTTCACTGCTTCGCGCCTGTTCTCCTGCAGAGAAGAGGCAGGTTC
HOXC_0531	GGACGCACGTGTACCTGGAGGGCTTTCCTTCTGTC	CCAGTGCTCGTGTGAGAAGTCTATCTTAAGTCTTCGCGTGTTGTCTCGTCTGGGTATTGCGTTGGACGCACGTGTACCTGGAGGGCTTTCCTTCTGTCCTGCAGAGAAGAGGCAGGTTC
HOXC_0532	CGCACCCGCAAGAAGCGCTGCCCTTATTCGAAATT	CCAGTGCTCGTGTGAGAAGTCTATCTTAAGTCTTCGCGTGTTGTCTCGTCTGGGTATTGCGTTCGCACCCGCAAGAAGCGCTGCCCTTATTCGAAATTCTGCAGAGAAGAGGCAGGTTC
HOXC_0533	CCCGGATGCTGAACCTGACGGACCGACAAGTGAAA	CCAGTGCTCGTGTGAGAAGTCTATCTTAAGTCTTCGCGTGTTGTCTCGTCTGGGTATTGCGTTCCCGGATGCTGAACCTGACGGACCGACAAGTGAAACTGCAGAGAAGAGGCAGGTTC
HOXC_0534	GGCTGCAGTATTTCTCGGGAAATCCTCTGCTGTAA	CCAGTGCTCGTGTGAGAAGTCTATCTTAAGTCTTCGCGTGTTGTCTCGTCTGGGTATTGCGTTGGCTGCAGTATTTCTCGGGAAATCCTCTGCTGTAACTGCAGAGAAGAGGCAGGTTC
HOXC_0535	CTAACTCGTCTTCTTTCCGCCGGTGGAAAACTGGA	CCAGTGCTCGTGTGAGAAGTCTATCTTAAGTCTTCGCGTGTTGTCTCGTCTGGGTATTGCGTTCTAACTCGTCTTCTTTCCGCCGGTGGAAAACTGGACTGCAGAGAAGAGGCAGGTTC
HOXC_0536	GGCACTCCATTCCGGAACCTCCTGGACCCTCTATC	CCAGTGCTCGTGTGAGAAGTCTATCTTAAGTCTTCGCGTGTTGTCTCGTCTGGGTATTGCGTTGGCACTCCATTCCGGAACCTCCTGGACCCTCTATCCTGCAGAGAAGAGGCAGGTTC
HOXC_0537	AGAAAACACACCTCGGCGACAATGTCTTGCTGCTC	CCAGTGCTCGTGTGAGAAGTCTATCTTAAGTCTTCGCGTGTTGTCTCGTCTGGGTATTGCGTTAGAAAACACACCTCGGCGACAATGTCTTGCTGCTCCTGCAGAGAAGAGGCAGGTTC
HOXC_0538	CGACAGTAGTGAGCGCCTGAGCCGAACAATCCTCG	CCAGTGCTCGTGTGAGAAGTCTATCTTAAGTCTTCGCGTGTTGTCTCGTCTGGGTATTGCGTTCGACAGTAGTGAGCGCCTGAGCCGAACAATCCTCGCTGCAGAGAAGAGGCAGGTTC
HOXC_0539	AACTAAAAGCCTTCCCTTGCCCATGTGAAAAGATCC	CCAGTGCTCGTGTGAGAAGTCTATCTTAAGTCTTCGCGTGTTGTCTCGTCTGGGTATTGCGTTAACTAAAAGCCTTCCCTTGCCCATGTGAAAAGATCCCTGCAGAGAAGAGGCAGGTTC
HOXC_0540	CCTCTACCCCGCCCCACCTTGCAGCTAAATGTGAT	CCAGTGCTCGTGTGAGAAGTCTATCTTAAGTCTTCGCGTGTTGTCTCGTCTGGGTATTGCGTTCCTCTACCCCGCCCCACCTTGCAGCTAAATGTGATCTGCAGAGAAGAGGCAGGTTC
HOXC_0541	GGTGTTAGGTGTGCAAAGTCCGTGTCCTACCTCCG	CCAGTGCTCGTGTGAGAAGTCTATCTTAAGTCTTCGCGTGTTGTCTCGTCTGGGTATTGCGTTGGTGTTAGGTGTGCAAAGTCCGTGTCCTACCTCCGCTGCAGAGAAGAGGCAGGTTC
HOXC_0542	TTTTCCAAGCAGTGCCCCACTTCATGGATTTATAGC	CCAGTGCTCGTGTGAGAAGTCTATCTTAAGTCTTCGCGTGTTGTCTCGTCTGGGTATTGCGTTTTTTCCAAGCAGTGCCCCACTTCATGGATTTATAGCCTGCAGAGAAGAGGCAGGTTC
HOXC_0543	TTTTAAGAAAATTGAAGATTGGGGTGGTGGAGGCAGTAGG	CCAGTGCTCGTGTGAGAAGTCTATCTTAAGTCTTCGCGTGTTGTCTCGTCTGGGTATTGCGTTTTTTAAGAAAATTGAAGATTGGGGTGGTGGAGGCAGTAGGCTGCAGAGAAGAGGCAGGTTC
HOXC_0544	TTGTAAATAAATTTCCCAAGCGTTTCTTTCCACCTGGAGGG	CCAGTGCTCGTGTGAGAAGTCTATCTTAAGTCTTCGCGTGTTGTCTCGTCTGGGTATTGCGTTTTGTAAATAAATTTCCCAAGCGTTTCTTTCCACCTGGAGGGCTGCAGAGAAGAGGCAGGTTC
HOXC_0545	GACCCTTTTATTAACCCCTCTCCTCTTAAAATCCTCCATGC	CCAGTGCTCGTGTGAGAAGTCTATCTTAAGTCTTCGCGTGTTGTCTCGTCTGGGTATTGCGTTGACCCTTTTATTAACCCCTCTCCTCTTAAAATCCTCCATGCCTGCAGAGAAGAGGCAGGTTC
HOXC_0546	GCAGGGCCAAGAGTATGGCCGTAGTCTCCTCACAT	CCAGTGCTCGTGTGAGAAGTCTATCTTAAGTCTTCGCGTGTTGTCTCGTCTGGGTATTGCGTTGCAGGGCCAAGAGTATGGCCGTAGTCTCCTCACATCTGCAGAGAAGAGGCAGGTTC
HOXC_0547	TCTCAAGCTGAGGACATTCCATAGCTACTCTGAAGCT	CCAGTGCTCGTGTGAGAAGTCTATCTTAAGTCTTCGCGTGTTGTCTCGTCTGGGTATTGCGTTTCTCAAGCTGAGGACATTCCATAGCTACTCTGAAGCTCTGCAGAGAAGAGGCAGGTTC
HOXC_0548	CTCCTTTCTCACGTGCAGCTCGAGCTGTGTCCAAA	CCAGTGCTCGTGTGAGAAGTCTATCTTAAGTCTTCGCGTGTTGTCTCGTCTGGGTATTGCGTTCTCCTTTCTCACGTGCAGCTCGAGCTGTGTCCAAACTGCAGAGAAGAGGCAGGTTC
HOXC_0549	GCCCTTCTGCCAGATGTCTCCGTCTGTCGCAGTTA	CCAGTGCTCGTGTGAGAAGTCTATCTTAAGTCTTCGCGTGTTGTCTCGTCTGGGTATTGCGTTGCCCTTCTGCCAGATGTCTCCGTCTGTCGCAGTTACTGCAGAGAAGAGGCAGGTTC
HOXC_0550	TTTTAAGGAAGGAGGGGACAGAAGGAGAAACCAGC	CCAGTGCTCGTGTGAGAAGTCTATCTTAAGTCTTCGCGTGTTGTCTCGTCTGGGTATTGCGTTTTTTAAGGAAGGAGGGGACAGAAGGAGAAACCAGCCTGCAGAGAAGAGGCAGGTTC
HOXC_0551	CAGACACAACAAGACGCCTATACTGGGGCCACCCT	CCAGTGCTCGTGTGAGAAGTCTATCTTAAGTCTTCGCGTGTTGTCTCGTCTGGGTATTGCGTTCAGACACAACAAGACGCCTATACTGGGGCCACCCTCTGCAGAGAAGAGGCAGGTTC
HOXC_0552	GATGTTTATACATTGGGTGTCCCACAGTAGAAAGCCCC	CCAGTGCTCGTGTGAGAAGTCTATCTTAAGTCTTCGCGTGTTGTCTCGTCTGGGTATTGCGTTGATGTTTATACATTGGGTGTCCCACAGTAGAAAGCCCCCTGCAGAGAAGAGGCAGGTTC
HOXC_0553	GAGATGACCTGCGGGGACAGTCACCATACCCATCT	CCAGTGCTCGTGTGAGAAGTCTATCTTAAGTCTTCGCGTGTTGTCTCGTCTGGGTATTGCGTTGAGATGACCTGCGGGGACAGTCACCATACCCATCTCTGCAGAGAAGAGGCAGGTTC
HOXC_0554	GCTGCATGTTTCTTCTGTATAAAGATAATCATGGCCCTTGC	CCAGTGCTCGTGTGAGAAGTCTATCTTAAGTCTTCGCGTGTTGTCTCGTCTGGGTATTGCGTTGCTGCATGTTTCTTCTGTATAAAGATAATCATGGCCCTTGCCTGCAGAGAAGAGGCAGGTTC
HOXC_0555	AGTGCTTTCAGTGAGGGCACTTCGTTGGTCTCTGT	CCAGTGCTCGTGTGAGAAGTCTATCTTAAGTCTTCGCGTGTTGTCTCGTCTGGGTATTGCGTTAGTGCTTTCAGTGAGGGCACTTCGTTGGTCTCTGTCTGCAGAGAAGAGGCAGGTTC
HOXC_0556	GGGGCAGAGGTTCAGGACAACTCATCTCATCTTTC	CCAGTGCTCGTGTGAGAAGTCTATCTTAAGTCTTCGCGTGTTGTCTCGTCTGGGTATTGCGTTGGGGCAGAGGTTCAGGACAACTCATCTCATCTTTCCTGCAGAGAAGAGGCAGGTTC
HOXC_0557	AAGATTTGCAAACTAGGGTGTATATGCAGCCCACAATTCC	CCAGTGCTCGTGTGAGAAGTCTATCTTAAGTCTTCGCGTGTTGTCTCGTCTGGGTATTGCGTTAAGATTTGCAAACTAGGGTGTATATGCAGCCCACAATTCCCTGCAGAGAAGAGGCAGGTTC
HOXC_0558	CTCATGTGCCCACACACAAACGTTTTATTTAACTCGGT	CCAGTGCTCGTGTGAGAAGTCTATCTTAAGTCTTCGCGTGTTGTCTCGTCTGGGTATTGCGTTCTCATGTGCCCACACACAAACGTTTTATTTAACTCGGTCTGCAGAGAAGAGGCAGGTTC
HOXC_0559	TTATATGCTTTTGTCTGTTGCATGGAGTAAACCTGACCACA	CCAGTGCTCGTGTGAGAAGTCTATCTTAAGTCTTCGCGTGTTGTCTCGTCTGGGTATTGCGTTTTATATGCTTTTGTCTGTTGCATGGAGTAAACCTGACCACACTGCAGAGAAGAGGCAGGTTC
HOXC_0560	TTGGCAGTGTTTGTTGAGTGTGGGCAGGAATGCAA	CCAGTGCTCGTGTGAGAAGTCTATCTTAAGTCTTCGCGTGTTGTCTCGTCTGGGTATTGCGTTTTGGCAGTGTTTGTTGAGTGTGGGCAGGAATGCAACTGCAGAGAAGAGGCAGGTTC
HOXC_0561	ATATTTAAAACCCGCAGGTAACACTTTCTCTGCAATGTGGA	CCAGTGCTCGTGTGAGAAGTCTATCTTAAGTCTTCGCGTGTTGTCTCGTCTGGGTATTGCGTTATATTTAAAACCCGCAGGTAACACTTTCTCTGCAATGTGGACTGCAGAGAAGAGGCAGGTTC
HOXC_0562	GCCCAGAAATGTCCTCAGCTCCAAAAGAGAGTTCT	CCAGTGCTCGTGTGAGAAGTCTATCTTAAGTCTTCGCGTGTTGTCTCGTCTGGGTATTGCGTTGCCCAGAAATGTCCTCAGCTCCAAAAGAGAGTTCTCTGCAGAGAAGAGGCAGGTTC
HOXC_0563	AAAACAAAGGCTTCTGTGACCCAAGCCAGGAATCT	CCAGTGCTCGTGTGAGAAGTCTATCTTAAGTCTTCGCGTGTTGTCTCGTCTGGGTATTGCGTTAAAACAAAGGCTTCTGTGACCCAAGCCAGGAATCTCTGCAGAGAAGAGGCAGGTTC
HOXC_0564	CCCAAACAAACCCACCTTCCGTCTCCCAAGGTGTC	CCAGTGCTCGTGTGAGAAGTCTATCTTAAGTCTTCGCGTGTTGTCTCGTCTGGGTATTGCGTTCCCAAACAAACCCACCTTCCGTCTCCCAAGGTGTCCTGCAGAGAAGAGGCAGGTTC
HOXC_0565	CCCCTCACGTTTCTAAACCCAGTTTCATTTCGACC	CCAGTGCTCGTGTGAGAAGTCTATCTTAAGTCTTCGCGTGTTGTCTCGTCTGGGTATTGCGTTCCCCTCACGTTTCTAAACCCAGTTTCATTTCGACCCTGCAGAGAAGAGGCAGGTTC
HOXC_0566	TTAACGACCCAGTCTGGCCTGTATTAGAAACCACTTC	CCAGTGCTCGTGTGAGAAGTCTATCTTAAGTCTTCGCGTGTTGTCTCGTCTGGGTATTGCGTTTTAACGACCCAGTCTGGCCTGTATTAGAAACCACTTCCTGCAGAGAAGAGGCAGGTTC
HOXC_0567	CGCCCTAAATAGTAAACAAACCTGTAGTGGAGGGTCTTG	CCAGTGCTCGTGTGAGAAGTCTATCTTAAGTCTTCGCGTGTTGTCTCGTCTGGGTATTGCGTTCGCCCTAAATAGTAAACAAACCTGTAGTGGAGGGTCTTGCTGCAGAGAAGAGGCAGGTTC
HOXC_0568	TTTTCCTCTTTTCTCCAGCCTTTCTCAGCTCCCAG	CCAGTGCTCGTGTGAGAAGTCTATCTTAAGTCTTCGCGTGTTGTCTCGTCTGGGTATTGCGTTTTTTCCTCTTTTCTCCAGCCTTTCTCAGCTCCCAGCTGCAGAGAAGAGGCAGGTTC
HOXC_0569	AAAATCCAAGTTTATAGTGCACGTGGGAGTTTACAAGGGT	CCAGTGCTCGTGTGAGAAGTCTATCTTAAGTCTTCGCGTGTTGTCTCGTCTGGGTATTGCGTTAAAATCCAAGTTTATAGTGCACGTGGGAGTTTACAAGGGTCTGCAGAGAAGAGGCAGGTTC
HOXC_0570	ATTAAGTGGTGTGGGCTGAGAGAGCACTCTGGGCC	CCAGTGCTCGTGTGAGAAGTCTATCTTAAGTCTTCGCGTGTTGTCTCGTCTGGGTATTGCGTTATTAAGTGGTGTGGGCTGAGAGAGCACTCTGGGCCCTGCAGAGAAGAGGCAGGTTC
HOXC_0571	CTTTGGGGTGCAGGAGGAATCAAGGGCACTCGAAA	CCAGTGCTCGTGTGAGAAGTCTATCTTAAGTCTTCGCGTGTTGTCTCGTCTGGGTATTGCGTTCTTTGGGGTGCAGGAGGAATCAAGGGCACTCGAAACTGCAGAGAAGAGGCAGGTTC
HOXC_0572	TGAGAAATGGGTTTAGGAGTAGCCTTGAGTTTGGGG	CCAGTGCTCGTGTGAGAAGTCTATCTTAAGTCTTCGCGTGTTGTCTCGTCTGGGTATTGCGTTTGAGAAATGGGTTTAGGAGTAGCCTTGAGTTTGGGGCTGCAGAGAAGAGGCAGGTTC
HOXC_0573	GATGCAAGGGCCCCTTGTAAGAAGACTCGAAACCC	CCAGTGCTCGTGTGAGAAGTCTATCTTAAGTCTTCGCGTGTTGTCTCGTCTGGGTATTGCGTTGATGCAAGGGCCCCTTGTAAGAAGACTCGAAACCCCTGCAGAGAAGAGGCAGGTTC
HOXC_0574	CTGCCAAGCACCTCTGAGAGAAAACTCCCTGGCTC	CCAGTGCTCGTGTGAGAAGTCTATCTTAAGTCTTCGCGTGTTGTCTCGTCTGGGTATTGCGTTCTGCCAAGCACCTCTGAGAGAAAACTCCCTGGCTCCTGCAGAGAAGAGGCAGGTTC
HOXC_0575	TAGTTGTCCCAGATGGAAAGATTGGGGAGCCCTGT	CCAGTGCTCGTGTGAGAAGTCTATCTTAAGTCTTCGCGTGTTGTCTCGTCTGGGTATTGCGTTTAGTTGTCCCAGATGGAAAGATTGGGGAGCCCTGTCTGCAGAGAAGAGGCAGGTTC
HOXC_0576	GGGGAGCAAAAGGTGCAAACCAGGTGTCTGAAAGG	CCAGTGCTCGTGTGAGAAGTCTATCTTAAGTCTTCGCGTGTTGTCTCGTCTGGGTATTGCGTTGGGGAGCAAAAGGTGCAAACCAGGTGTCTGAAAGGCTGCAGAGAAGAGGCAGGTTC
HOXC_0577	AGAAGGGGAGAAACTACCTTGGGCTAATTTCTCGAGT	CCAGTGCTCGTGTGAGAAGTCTATCTTAAGTCTTCGCGTGTTGTCTCGTCTGGGTATTGCGTTAGAAGGGGAGAAACTACCTTGGGCTAATTTCTCGAGTCTGCAGAGAAGAGGCAGGTTC
HOXC_0578	GGGCTGAGAGCAGAAAGGGCTCTTCTCTTAAGAGT	CCAGTGCTCGTGTGAGAAGTCTATCTTAAGTCTTCGCGTGTTGTCTCGTCTGGGTATTGCGTTGGGCTGAGAGCAGAAAGGGCTCTTCTCTTAAGAGTCTGCAGAGAAGAGGCAGGTTC
HOXC_0579	AAAGAAGAACTTTGAACTTCAAGGGAGTCAAGGGCACC	CCAGTGCTCGTGTGAGAAGTCTATCTTAAGTCTTCGCGTGTTGTCTCGTCTGGGTATTGCGTTAAAGAAGAACTTTGAACTTCAAGGGAGTCAAGGGCACCCTGCAGAGAAGAGGCAGGTTC
HOXC_0580	CCTTCGCTTTCCCCGCCTCTCTCAGGAATCCGTAG	CCAGTGCTCGTGTGAGAAGTCTATCTTAAGTCTTCGCGTGTTGTCTCGTCTGGGTATTGCGTTCCTTCGCTTTCCCCGCCTCTCTCAGGAATCCGTAGCTGCAGAGAAGAGGCAGGTTC
HOXC_0581	ATGCTGTTTGCTAACCCCTCCCTACTGAGAGCCCG	CCAGTGCTCGTGTGAGAAGTCTATCTTAAGTCTTCGCGTGTTGTCTCGTCTGGGTATTGCGTTATGCTGTTTGCTAACCCCTCCCTACTGAGAGCCCGCTGCAGAGAAGAGGCAGGTTC
HOXC_0582	CCAGAACCAGTGCACGCGACTGCACTCTTTATTAT	CCAGTGCTCGTGTGAGAAGTCTATCTTAAGTCTTCGCGTGTTGTCTCGTCTGGGTATTGCGTTCCAGAACCAGTGCACGCGACTGCACTCTTTATTATCTGCAGAGAAGAGGCAGGTTC
HOXC_0583	TCATATAAACCTTTGGAAAAGGCAACGCCCAGGAAG	CCAGTGCTCGTGTGAGAAGTCTATCTTAAGTCTTCGCGTGTTGTCTCGTCTGGGTATTGCGTTTCATATAAACCTTTGGAAAAGGCAACGCCCAGGAAGCTGCAGAGAAGAGGCAGGTTC
HOXC_0584	AAGTTTTGGTCTTGCCATAGGATGAAATCACAGGTCTTTGA	CCAGTGCTCGTGTGAGAAGTCTATCTTAAGTCTTCGCGTGTTGTCTCGTCTGGGTATTGCGTTAAGTTTTGGTCTTGCCATAGGATGAAATCACAGGTCTTTGACTGCAGAGAAGAGGCAGGTTC
HOXC_0585	AAAAGGCTTGAAGATCTGAGTCAATCCTTCCTAAAGCCC	CCAGTGCTCGTGTGAGAAGTCTATCTTAAGTCTTCGCGTGTTGTCTCGTCTGGGTATTGCGTTAAAAGGCTTGAAGATCTGAGTCAATCCTTCCTAAAGCCCCTGCAGAGAAGAGGCAGGTTC
HOXC_0586	ATCTTGGACTCAGCTTTGGAGCCTCTTTGGACAGA	CCAGTGCTCGTGTGAGAAGTCTATCTTAAGTCTTCGCGTGTTGTCTCGTCTGGGTATTGCGTTATCTTGGACTCAGCTTTGGAGCCTCTTTGGACAGACTGCAGAGAAGAGGCAGGTTC
HOXC_0587	CCCCATCACACCCTCTTGTTCTCCTGTAGGCACTA	CCAGTGCTCGTGTGAGAAGTCTATCTTAAGTCTTCGCGTGTTGTCTCGTCTGGGTATTGCGTTCCCCATCACACCCTCTTGTTCTCCTGTAGGCACTACTGCAGAGAAGAGGCAGGTTC
HOXC_0588	AACCCACTGCACAAAGCAAAGACCCATAACCTTGA	CCAGTGCTCGTGTGAGAAGTCTATCTTAAGTCTTCGCGTGTTGTCTCGTCTGGGTATTGCGTTAACCCACTGCACAAAGCAAAGACCCATAACCTTGACTGCAGAGAAGAGGCAGGTTC
HOXC_0589	AGTCGACAATGGGTTTGAAGAAAGAATCCAAAATACCAGGA	CCAGTGCTCGTGTGAGAAGTCTATCTTAAGTCTTCGCGTGTTGTCTCGTCTGGGTATTGCGTTAGTCGACAATGGGTTTGAAGAAAGAATCCAAAATACCAGGACTGCAGAGAAGAGGCAGGTTC
HOXC_0590	CCTGGACCTGCCCCTCAACCTGGGACTGACAAAAT	CCAGTGCTCGTGTGAGAAGTCTATCTTAAGTCTTCGCGTGTTGTCTCGTCTGGGTATTGCGTTCCTGGACCTGCCCCTCAACCTGGGACTGACAAAATCTGCAGAGAAGAGGCAGGTTC
HOXC_0591	CACTCGCTCATTTCCCCTGACTCCAGCCTTGGGAG	CCAGTGCTCGTGTGAGAAGTCTATCTTAAGTCTTCGCGTGTTGTCTCGTCTGGGTATTGCGTTCACTCGCTCATTTCCCCTGACTCCAGCCTTGGGAGCTGCAGAGAAGAGGCAGGTTC
HOXC_0592	CACCAACTGGGCTCAACTTTGGGCCATTTTAATGT	CCAGTGCTCGTGTGAGAAGTCTATCTTAAGTCTTCGCGTGTTGTCTCGTCTGGGTATTGCGTTCACCAACTGGGCTCAACTTTGGGCCATTTTAATGTCTGCAGAGAAGAGGCAGGTTC
HOXC_0593	CTTCTCCAAAGGTAGGCCTGGTAGACAAGCCTCCT	CCAGTGCTCGTGTGAGAAGTCTATCTTAAGTCTTCGCGTGTTGTCTCGTCTGGGTATTGCGTTCTTCTCCAAAGGTAGGCCTGGTAGACAAGCCTCCTCTGCAGAGAAGAGGCAGGTTC
HOXC_0594	TTGGGGTGATGGAAGTGAAAATACATGACCCCTGA	CCAGTGCTCGTGTGAGAAGTCTATCTTAAGTCTTCGCGTGTTGTCTCGTCTGGGTATTGCGTTTTGGGGTGATGGAAGTGAAAATACATGACCCCTGACTGCAGAGAAGAGGCAGGTTC
HOXC_0595	ATCCTAGCACTTCAAGAAGCCATCAGCACTAGTGT	CCAGTGCTCGTGTGAGAAGTCTATCTTAAGTCTTCGCGTGTTGTCTCGTCTGGGTATTGCGTTATCCTAGCACTTCAAGAAGCCATCAGCACTAGTGTCTGCAGAGAAGAGGCAGGTTC
HOXC_0596	CTGATGACTGGCAGCCCTACACTTCGCCTTGTGAG	CCAGTGCTCGTGTGAGAAGTCTATCTTAAGTCTTCGCGTGTTGTCTCGTCTGGGTATTGCGTTCTGATGACTGGCAGCCCTACACTTCGCCTTGTGAGCTGCAGAGAAGAGGCAGGTTC
HOXC_0597	CAAGCCAGCCTAACCACAGCCCCGACTCTAGCTAG	CCAGTGCTCGTGTGAGAAGTCTATCTTAAGTCTTCGCGTGTTGTCTCGTCTGGGTATTGCGTTCAAGCCAGCCTAACCACAGCCCCGACTCTAGCTAGCTGCAGAGAAGAGGCAGGTTC
HOXC_0598	CTCTCCGAGGTGTCTTCGGTCTGGTTTCAATTCAG	CCAGTGCTCGTGTGAGAAGTCTATCTTAAGTCTTCGCGTGTTGTCTCGTCTGGGTATTGCGTTCTCTCCGAGGTGTCTTCGGTCTGGTTTCAATTCAGCTGCAGAGAAGAGGCAGGTTC
HOXC_0599	GGGACAAAATTAAATAACTGGCCAGCTTCGGCAGG	CCAGTGCTCGTGTGAGAAGTCTATCTTAAGTCTTCGCGTGTTGTCTCGTCTGGGTATTGCGTTGGGACAAAATTAAATAACTGGCCAGCTTCGGCAGGCTGCAGAGAAGAGGCAGGTTC
HOXC_0600	ATTCGGGATTCGGAGATCTTAGACAGCACTTTGGG	CCAGTGCTCGTGTGAGAAGTCTATCTTAAGTCTTCGCGTGTTGTCTCGTCTGGGTATTGCGTTATTCGGGATTCGGAGATCTTAGACAGCACTTTGGGCTGCAGAGAAGAGGCAGGTTC
HOXC_0601	TGTATAGATGCTGAACTCCGTAGCATCTGTGTGCA	CCAGTGCTCGTGTGAGAAGTCTATCTTAAGTCTTCGCGTGTTGTCTCGTCTGGGTATTGCGTTTGTATAGATGCTGAACTCCGTAGCATCTGTGTGCACTGCAGAGAAGAGGCAGGTTC
HOXC_0602	AGTGTGTGCAATGTCAAGACGTGAGAGATTCTGCT	CCAGTGCTCGTGTGAGAAGTCTATCTTAAGTCTTCGCGTGTTGTCTCGTCTGGGTATTGCGTTAGTGTGTGCAATGTCAAGACGTGAGAGATTCTGCTCTGCAGAGAAGAGGCAGGTTC
HOXC_0603	CTGTGAGGTCCACAGTAGACCAGAGGCCCTGCTAA	CCAGTGCTCGTGTGAGAAGTCTATCTTAAGTCTTCGCGTGTTGTCTCGTCTGGGTATTGCGTTCTGTGAGGTCCACAGTAGACCAGAGGCCCTGCTAACTGCAGAGAAGAGGCAGGTTC
HOXC_0604	GTGTCCTCAGCCTCCTACCTCCCTCTAGTACCTGT	CCAGTGCTCGTGTGAGAAGTCTATCTTAAGTCTTCGCGTGTTGTCTCGTCTGGGTATTGCGTTGTGTCCTCAGCCTCCTACCTCCCTCTAGTACCTGTCTGCAGAGAAGAGGCAGGTTC
HOXC_0605	AGCCTGGTGCTAGTGAAGAAGAAAAGCGAATCTTTTCT	CCAGTGCTCGTGTGAGAAGTCTATCTTAAGTCTTCGCGTGTTGTCTCGTCTGGGTATTGCGTTAGCCTGGTGCTAGTGAAGAAGAAAAGCGAATCTTTTCTCTGCAGAGAAGAGGCAGGTTC
HOXC_0606	TCAAGTTTTGGGAAGGGAAGGATTTATCTCGGCCT	CCAGTGCTCGTGTGAGAAGTCTATCTTAAGTCTTCGCGTGTTGTCTCGTCTGGGTATTGCGTTTCAAGTTTTGGGAAGGGAAGGATTTATCTCGGCCTCTGCAGAGAAGAGGCAGGTTC
HOXC_0607	AAAACCTGCAATCTCTGGTGTGATTCTGTTTCCTCTTTGC	CCAGTGCTCGTGTGAGAAGTCTATCTTAAGTCTTCGCGTGTTGTCTCGTCTGGGTATTGCGTTAAAACCTGCAATCTCTGGTGTGATTCTGTTTCCTCTTTGCCTGCAGAGAAGAGGCAGGTTC
HOXC_0608	ATCTTCAGAATTTCCCAGTTGACTTTCTTAACCTGTTGGGG	CCAGTGCTCGTGTGAGAAGTCTATCTTAAGTCTTCGCGTGTTGTCTCGTCTGGGTATTGCGTTATCTTCAGAATTTCCCAGTTGACTTTCTTAACCTGTTGGGGCTGCAGAGAAGAGGCAGGTTC
HOXC_0609	TTGAGGGCTACAGCCAAGAAAGCAACAAAGGTCCT	CCAGTGCTCGTGTGAGAAGTCTATCTTAAGTCTTCGCGTGTTGTCTCGTCTGGGTATTGCGTTTTGAGGGCTACAGCCAAGAAAGCAACAAAGGTCCTCTGCAGAGAAGAGGCAGGTTC
HOXC_0610	TTGTTCATTGAGCATATTTTCCTTCTTCTGCTTTCACGTGG	CCAGTGCTCGTGTGAGAAGTCTATCTTAAGTCTTCGCGTGTTGTCTCGTCTGGGTATTGCGTTTTGTTCATTGAGCATATTTTCCTTCTTCTGCTTTCACGTGGCTGCAGAGAAGAGGCAGGTTC
HOXC_0611	ACAGAGCTCCTGAACCCTCCTCCTCTGCATTGCTC	CCAGTGCTCGTGTGAGAAGTCTATCTTAAGTCTTCGCGTGTTGTCTCGTCTGGGTATTGCGTTACAGAGCTCCTGAACCCTCCTCCTCTGCATTGCTCCTGCAGAGAAGAGGCAGGTTC
HOXC_0612	CCCCGTCCTTGTTGCCTTTCCAGGATCTGGGTACC	CCAGTGCTCGTGTGAGAAGTCTATCTTAAGTCTTCGCGTGTTGTCTCGTCTGGGTATTGCGTTCCCCGTCCTTGTTGCCTTTCCAGGATCTGGGTACCCTGCAGAGAAGAGGCAGGTTC
HOXC_0613	CCCACTGTGGCTTGCAGCCCCTGGATTTTCATGTT	CCAGTGCTCGTGTGAGAAGTCTATCTTAAGTCTTCGCGTGTTGTCTCGTCTGGGTATTGCGTTCCCACTGTGGCTTGCAGCCCCTGGATTTTCATGTTCTGCAGAGAAGAGGCAGGTTC
HOXC_0614	GGAGCCCCAGACGTAGGCATAGGCATAGGTGTCTC	CCAGTGCTCGTGTGAGAAGTCTATCTTAAGTCTTCGCGTGTTGTCTCGTCTGGGTATTGCGTTGGAGCCCCAGACGTAGGCATAGGCATAGGTGTCTCCTGCAGAGAAGAGGCAGGTTC
HOXC_0615	AGCGCCCTCGGAAAGTTGGGGAAATGGATTAATAA	CCAGTGCTCGTGTGAGAAGTCTATCTTAAGTCTTCGCGTGTTGTCTCGTCTGGGTATTGCGTTAGCGCCCTCGGAAAGTTGGGGAAATGGATTAATAACTGCAGAGAAGAGGCAGGTTC
HOXC_0616	AAGTCCATATGTGGGTGATTCTAGCAACACAGGCC	CCAGTGCTCGTGTGAGAAGTCTATCTTAAGTCTTCGCGTGTTGTCTCGTCTGGGTATTGCGTTAAGTCCATATGTGGGTGATTCTAGCAACACAGGCCCTGCAGAGAAGAGGCAGGTTC
HOXC_0617	CTTTGAACGCCAGGCCCGGACAATAGGACCGAAAC	CCAGTGCTCGTGTGAGAAGTCTATCTTAAGTCTTCGCGTGTTGTCTCGTCTGGGTATTGCGTTCTTTGAACGCCAGGCCCGGACAATAGGACCGAAACCTGCAGAGAAGAGGCAGGTTC
HOXC_0618	GCCCGCACAAATGCTCCCTTCGCCAGGATAAAACA	CCAGTGCTCGTGTGAGAAGTCTATCTTAAGTCTTCGCGTGTTGTCTCGTCTGGGTATTGCGTTGCCCGCACAAATGCTCCCTTCGCCAGGATAAAACACTGCAGAGAAGAGGCAGGTTC
HOXC_0619	CTGTGAAAACCCAACAAGTTATTCAGGTCTGCGTCC	CCAGTGCTCGTGTGAGAAGTCTATCTTAAGTCTTCGCGTGTTGTCTCGTCTGGGTATTGCGTTCTGTGAAAACCCAACAAGTTATTCAGGTCTGCGTCCCTGCAGAGAAGAGGCAGGTTC
HOXC_0620	GAGCGGGCTCTAGTTTAGCAGCACCGGGTTTTCGTTT	CCAGTGCTCGTGTGAGAAGTCTATCTTAAGTCTTCGCGTGTTGTCTCGTCTGGGTATTGCGTTGAGCGGGCTCTAGTTTAGCAGCACCGGGTTTTCGTTTCTGCAGAGAAGAGGCAGGTTC
HOXC_0621	TCAACTTTAAACACTATTCTGTCTTGTGAGGAGGTGGGAGT	CCAGTGCTCGTGTGAGAAGTCTATCTTAAGTCTTCGCGTGTTGTCTCGTCTGGGTATTGCGTTTCAACTTTAAACACTATTCTGTCTTGTGAGGAGGTGGGAGTCTGCAGAGAAGAGGCAGGTTC
HOXC_0622	CGAGGCGGGAGGCTCCTCCCTGGAGTATTATTTTC	CCAGTGCTCGTGTGAGAAGTCTATCTTAAGTCTTCGCGTGTTGTCTCGTCTGGGTATTGCGTTCGAGGCGGGAGGCTCCTCCCTGGAGTATTATTTTCCTGCAGAGAAGAGGCAGGTTC
HOXC_0623	ATTAATGATGGCGATAATTCCGAAGCGACTCTGTCCT	CCAGTGCTCGTGTGAGAAGTCTATCTTAAGTCTTCGCGTGTTGTCTCGTCTGGGTATTGCGTTATTAATGATGGCGATAATTCCGAAGCGACTCTGTCCTCTGCAGAGAAGAGGCAGGTTC
HOXC_0624	GCTCAAACCCTTTGCGGCTCTTCCCTGGAAACCTT	CCAGTGCTCGTGTGAGAAGTCTATCTTAAGTCTTCGCGTGTTGTCTCGTCTGGGTATTGCGTTGCTCAAACCCTTTGCGGCTCTTCCCTGGAAACCTTCTGCAGAGAAGAGGCAGGTTC
HOXC_0625	GGGGTAAGGGTAGGGAACTGGGACGCTAAATTCCT	CCAGTGCTCGTGTGAGAAGTCTATCTTAAGTCTTCGCGTGTTGTCTCGTCTGGGTATTGCGTTGGGGTAAGGGTAGGGAACTGGGACGCTAAATTCCTCTGCAGAGAAGAGGCAGGTTC
HOXC_0626	GGGAAAAGCACACCAGGCAGGAAAATAAAGGAGAC	CCAGTGCTCGTGTGAGAAGTCTATCTTAAGTCTTCGCGTGTTGTCTCGTCTGGGTATTGCGTTGGGAAAAGCACACCAGGCAGGAAAATAAAGGAGACCTGCAGAGAAGAGGCAGGTTC
HOXC_0627	TTATCCCTGGCTGATAAATATGACGGGAAATTTTCGTTGGG	CCAGTGCTCGTGTGAGAAGTCTATCTTAAGTCTTCGCGTGTTGTCTCGTCTGGGTATTGCGTTTTATCCCTGGCTGATAAATATGACGGGAAATTTTCGTTGGGCTGCAGAGAAGAGGCAGGTTC
HOXC_0628	TCCTCGTAAAAGGGAACGGTTTCGATCAAACTGGT	CCAGTGCTCGTGTGAGAAGTCTATCTTAAGTCTTCGCGTGTTGTCTCGTCTGGGTATTGCGTTTCCTCGTAAAAGGGAACGGTTTCGATCAAACTGGTCTGCAGAGAAGAGGCAGGTTC
HOXC_0629	CGGACTGTCCCAAGTCTGGGGCCTAAACAGCCTAA	CCAGTGCTCGTGTGAGAAGTCTATCTTAAGTCTTCGCGTGTTGTCTCGTCTGGGTATTGCGTTCGGACTGTCCCAAGTCTGGGGCCTAAACAGCCTAACTGCAGAGAAGAGGCAGGTTC
HOXC_0630	CCATGCTGAGGCCACGGTGACCCTGCATATGAAAA	CCAGTGCTCGTGTGAGAAGTCTATCTTAAGTCTTCGCGTGTTGTCTCGTCTGGGTATTGCGTTCCATGCTGAGGCCACGGTGACCCTGCATATGAAAACTGCAGAGAAGAGGCAGGTTC
HOXC_0631	CACAAAACCATTTCAAATCTCCCCTGGCCGGTCCT	CCAGTGCTCGTGTGAGAAGTCTATCTTAAGTCTTCGCGTGTTGTCTCGTCTGGGTATTGCGTTCACAAAACCATTTCAAATCTCCCCTGGCCGGTCCTCTGCAGAGAAGAGGCAGGTTC
HOXC_0632	GCAAGCAAATCATACACTCCACATTTCCTTCCAGTTTTCC	CCAGTGCTCGTGTGAGAAGTCTATCTTAAGTCTTCGCGTGTTGTCTCGTCTGGGTATTGCGTTGCAAGCAAATCATACACTCCACATTTCCTTCCAGTTTTCCCTGCAGAGAAGAGGCAGGTTC
HOXC_0633	CCCTGGATGGGGAAATTCGGCGGATTTCTTTCTGC	CCAGTGCTCGTGTGAGAAGTCTATCTTAAGTCTTCGCGTGTTGTCTCGTCTGGGTATTGCGTTCCCTGGATGGGGAAATTCGGCGGATTTCTTTCTGCCTGCAGAGAAGAGGCAGGTTC
HOXC_0634	GGCTTGGGCCTCCTTAGAAACGGTCTAGCCTCCTC	CCAGTGCTCGTGTGAGAAGTCTATCTTAAGTCTTCGCGTGTTGTCTCGTCTGGGTATTGCGTTGGCTTGGGCCTCCTTAGAAACGGTCTAGCCTCCTCCTGCAGAGAAGAGGCAGGTTC
HOXC_0635	CGCCAAACTCCAGCCCTTCGGAAAGTCTGAACCCTA	CCAGTGCTCGTGTGAGAAGTCTATCTTAAGTCTTCGCGTGTTGTCTCGTCTGGGTATTGCGTTCGCCAAACTCCAGCCCTTCGGAAAGTCTGAACCCTACTGCAGAGAAGAGGCAGGTTC
HOXC_0636	AAAATGTGGGGCGACAGGAAAGACAAGTTGTTCTC	CCAGTGCTCGTGTGAGAAGTCTATCTTAAGTCTTCGCGTGTTGTCTCGTCTGGGTATTGCGTTAAAATGTGGGGCGACAGGAAAGACAAGTTGTTCTCCTGCAGAGAAGAGGCAGGTTC
HOXC_0637	AGTTCGCTTTGGAAGAAGGCGATGGAGAAACGGAA	CCAGTGCTCGTGTGAGAAGTCTATCTTAAGTCTTCGCGTGTTGTCTCGTCTGGGTATTGCGTTAGTTCGCTTTGGAAGAAGGCGATGGAGAAACGGAACTGCAGAGAAGAGGCAGGTTC
HOXC_0638	AAAATAGACTGGTCTGTCTTCTTTCAAACATGCTCCCAGC	CCAGTGCTCGTGTGAGAAGTCTATCTTAAGTCTTCGCGTGTTGTCTCGTCTGGGTATTGCGTTAAAATAGACTGGTCTGTCTTCTTTCAAACATGCTCCCAGCCTGCAGAGAAGAGGCAGGTTC
HOXC_0639	GCGCTCTGTAAAGGACGCTTCTCTGGGTCGGGTTT	CCAGTGCTCGTGTGAGAAGTCTATCTTAAGTCTTCGCGTGTTGTCTCGTCTGGGTATTGCGTTGCGCTCTGTAAAGGACGCTTCTCTGGGTCGGGTTTCTGCAGAGAAGAGGCAGGTTC
HOXC_0640	TGTTGCGTCTTGTGTGCTGGTTTCCCGTGTGATAC	CCAGTGCTCGTGTGAGAAGTCTATCTTAAGTCTTCGCGTGTTGTCTCGTCTGGGTATTGCGTTTGTTGCGTCTTGTGTGCTGGTTTCCCGTGTGATACCTGCAGAGAAGAGGCAGGTTC
HOXC_0641	CTGAAGTAAAGCAGCAGAACCGGCTCCAAGGCCAA	CCAGTGCTCGTGTGAGAAGTCTATCTTAAGTCTTCGCGTGTTGTCTCGTCTGGGTATTGCGTTCTGAAGTAAAGCAGCAGAACCGGCTCCAAGGCCAACTGCAGAGAAGAGGCAGGTTC
HOXC_0642	GGATCGGGTGCCTCTGGTCTCTGGCTTCCTCTTTC	CCAGTGCTCGTGTGAGAAGTCTATCTTAAGTCTTCGCGTGTTGTCTCGTCTGGGTATTGCGTTGGATCGGGTGCCTCTGGTCTCTGGCTTCCTCTTTCCTGCAGAGAAGAGGCAGGTTC
HOXC_0643	CTACCCCGCGTCCATTCGGAACCTCCTTTTCCGAG	CCAGTGCTCGTGTGAGAAGTCTATCTTAAGTCTTCGCGTGTTGTCTCGTCTGGGTATTGCGTTCTACCCCGCGTCCATTCGGAACCTCCTTTTCCGAGCTGCAGAGAAGAGGCAGGTTC
HOXC_0644	CCGGGGAAAAGAGGAGGCGGGAGAGCAGAAACTTT	CCAGTGCTCGTGTGAGAAGTCTATCTTAAGTCTTCGCGTGTTGTCTCGTCTGGGTATTGCGTTCCGGGGAAAAGAGGAGGCGGGAGAGCAGAAACTTTCTGCAGAGAAGAGGCAGGTTC
HOXC_0645	AGAGTGGGGAGAAGTACCTGATTCGTGTCTCGACC	CCAGTGCTCGTGTGAGAAGTCTATCTTAAGTCTTCGCGTGTTGTCTCGTCTGGGTATTGCGTTAGAGTGGGGAGAAGTACCTGATTCGTGTCTCGACCCTGCAGAGAAGAGGCAGGTTC
HOXC_0646	TTTTAATTTGAATTTGACTGTTTTGAGCCCCGGGTTGCC	CCAGTGCTCGTGTGAGAAGTCTATCTTAAGTCTTCGCGTGTTGTCTCGTCTGGGTATTGCGTTTTTTAATTTGAATTTGACTGTTTTGAGCCCCGGGTTGCCCTGCAGAGAAGAGGCAGGTTC
HOXC_0647	CTGACGTCACGGCCGTCTGAATCATCAAGGCCATT	CCAGTGCTCGTGTGAGAAGTCTATCTTAAGTCTTCGCGTGTTGTCTCGTCTGGGTATTGCGTTCTGACGTCACGGCCGTCTGAATCATCAAGGCCATTCTGCAGAGAAGAGGCAGGTTC
HOXC_0648	TTCAAATCCCATTGGTCTAGCCGTCACATGGTGAG	CCAGTGCTCGTGTGAGAAGTCTATCTTAAGTCTTCGCGTGTTGTCTCGTCTGGGTATTGCGTTTTCAAATCCCATTGGTCTAGCCGTCACATGGTGAGCTGCAGAGAAGAGGCAGGTTC
HOXC_0649	AAAAGATGTCAGCTCCTCCGCTGTAGTATTGCTCC	CCAGTGCTCGTGTGAGAAGTCTATCTTAAGTCTTCGCGTGTTGTCTCGTCTGGGTATTGCGTTAAAAGATGTCAGCTCCTCCGCTGTAGTATTGCTCCCTGCAGAGAAGAGGCAGGTTC
HOXC_0650	AAAACCCCTCTCTCTGAAAATGACATGCCCTCGCA	CCAGTGCTCGTGTGAGAAGTCTATCTTAAGTCTTCGCGTGTTGTCTCGTCTGGGTATTGCGTTAAAACCCCTCTCTCTGAAAATGACATGCCCTCGCACTGCAGAGAAGAGGCAGGTTC
HOXC_0651	GGAGAGCGCTATAGCCGGAGCGCAGGCATGTATAT	CCAGTGCTCGTGTGAGAAGTCTATCTTAAGTCTTCGCGTGTTGTCTCGTCTGGGTATTGCGTTGGAGAGCGCTATAGCCGGAGCGCAGGCATGTATATCTGCAGAGAAGAGGCAGGTTC
HOXC_0652	GCAGTCTGGGAGTGACTTCAATTGCGGGGTGATGA	CCAGTGCTCGTGTGAGAAGTCTATCTTAAGTCTTCGCGTGTTGTCTCGTCTGGGTATTGCGTTGCAGTCTGGGAGTGACTTCAATTGCGGGGTGATGACTGCAGAGAAGAGGCAGGTTC
HOXC_0653	CGCTGTCCTCCTGCTCCTACCCACCTAGTGTCAAG	CCAGTGCTCGTGTGAGAAGTCTATCTTAAGTCTTCGCGTGTTGTCTCGTCTGGGTATTGCGTTCGCTGTCCTCCTGCTCCTACCCACCTAGTGTCAAGCTGCAGAGAAGAGGCAGGTTC
HOXC_0654	GAGGAGAATGTCTGCTGCATGTACAGCGCAGAGAA	CCAGTGCTCGTGTGAGAAGTCTATCTTAAGTCTTCGCGTGTTGTCTCGTCTGGGTATTGCGTTGAGGAGAATGTCTGCTGCATGTACAGCGCAGAGAACTGCAGAGAAGAGGCAGGTTC
HOXC_0655	CCTAAAGGGAGCCCCTCGGAGAGCGAAAAGGAGAG	CCAGTGCTCGTGTGAGAAGTCTATCTTAAGTCTTCGCGTGTTGTCTCGTCTGGGTATTGCGTTCCTAAAGGGAGCCCCTCGGAGAGCGAAAAGGAGAGCTGCAGAGAAGAGGCAGGTTC
HOXC_0656	GACTCCAGCCCAGACACCTCGGATAACGAAGCGAA	CCAGTGCTCGTGTGAGAAGTCTATCTTAAGTCTTCGCGTGTTGTCTCGTCTGGGTATTGCGTTGACTCCAGCCCAGACACCTCGGATAACGAAGCGAACTGCAGAGAAGAGGCAGGTTC
HOXC_0657	AAAAGCCTAAAATGGCGATCTTGGGCCAGGGACTA	CCAGTGCTCGTGTGAGAAGTCTATCTTAAGTCTTCGCGTGTTGTCTCGTCTGGGTATTGCGTTAAAAGCCTAAAATGGCGATCTTGGGCCAGGGACTACTGCAGAGAAGAGGCAGGTTC
HOXC_0658	GGGGAGTTCTCTTTACTGCGTTTTCCCAGTTGAAAATTG	CCAGTGCTCGTGTGAGAAGTCTATCTTAAGTCTTCGCGTGTTGTCTCGTCTGGGTATTGCGTTGGGGAGTTCTCTTTACTGCGTTTTCCCAGTTGAAAATTGCTGCAGAGAAGAGGCAGGTTC
HOXC_0659	TTTCCTGCGAAACGCGATTTGTTGTTTGTGGGTCT	CCAGTGCTCGTGTGAGAAGTCTATCTTAAGTCTTCGCGTGTTGTCTCGTCTGGGTATTGCGTTTTTCCTGCGAAACGCGATTTGTTGTTTGTGGGTCTCTGCAGAGAAGAGGCAGGTTC
HOXC_0660	CTGGCTTGGATGGCGTTGGAACAGGGCATTTGGAA	CCAGTGCTCGTGTGAGAAGTCTATCTTAAGTCTTCGCGTGTTGTCTCGTCTGGGTATTGCGTTCTGGCTTGGATGGCGTTGGAACAGGGCATTTGGAACTGCAGAGAAGAGGCAGGTTC
HOXC_0661	GAAATTTCTGTGTGCGTGGCAAGAGGTTTTCTCCT	CCAGTGCTCGTGTGAGAAGTCTATCTTAAGTCTTCGCGTGTTGTCTCGTCTGGGTATTGCGTTGAAATTTCTGTGTGCGTGGCAAGAGGTTTTCTCCTCTGCAGAGAAGAGGCAGGTTC
HOXC_0662	AAAGGGAATGTGGCTTTGGTTGGATTTCACTGTAATTTTGG	CCAGTGCTCGTGTGAGAAGTCTATCTTAAGTCTTCGCGTGTTGTCTCGTCTGGGTATTGCGTTAAAGGGAATGTGGCTTTGGTTGGATTTCACTGTAATTTTGGCTGCAGAGAAGAGGCAGGTTC
HOXC_0663	TTGAGAGAAAGCCCAGCCAGAGTTCAAGCTCAGGG	CCAGTGCTCGTGTGAGAAGTCTATCTTAAGTCTTCGCGTGTTGTCTCGTCTGGGTATTGCGTTTTGAGAGAAAGCCCAGCCAGAGTTCAAGCTCAGGGCTGCAGAGAAGAGGCAGGTTC
HOXC_0664	GGGGCCTTCGGGATCTTTCTCTGATACTTGGGGAA	CCAGTGCTCGTGTGAGAAGTCTATCTTAAGTCTTCGCGTGTTGTCTCGTCTGGGTATTGCGTTGGGGCCTTCGGGATCTTTCTCTGATACTTGGGGAACTGCAGAGAAGAGGCAGGTTC
HOXC_0665	CTGAGGGGAACGACTTTTCCTGAAAAGTTGTAGCAAGA	CCAGTGCTCGTGTGAGAAGTCTATCTTAAGTCTTCGCGTGTTGTCTCGTCTGGGTATTGCGTTCTGAGGGGAACGACTTTTCCTGAAAAGTTGTAGCAAGACTGCAGAGAAGAGGCAGGTTC
HOXC_0666	AAAAGGCCCAACCAACGGGGAAGAATAAACCTGCT	CCAGTGCTCGTGTGAGAAGTCTATCTTAAGTCTTCGCGTGTTGTCTCGTCTGGGTATTGCGTTAAAAGGCCCAACCAACGGGGAAGAATAAACCTGCTCTGCAGAGAAGAGGCAGGTTC
HOXC_0667	CCCCACAACACCGGCTACTGGTGACAGTATATAAG	CCAGTGCTCGTGTGAGAAGTCTATCTTAAGTCTTCGCGTGTTGTCTCGTCTGGGTATTGCGTTCCCCACAACACCGGCTACTGGTGACAGTATATAAGCTGCAGAGAAGAGGCAGGTTC
HOXC_0668	GGGCTCATTGGGTGTAGAGGAAGATGAAATACTGAGAGC	CCAGTGCTCGTGTGAGAAGTCTATCTTAAGTCTTCGCGTGTTGTCTCGTCTGGGTATTGCGTTGGGCTCATTGGGTGTAGAGGAAGATGAAATACTGAGAGCCTGCAGAGAAGAGGCAGGTTC
HOXC_0669	GGCGACCTGTGCCACACTCACGCACATCCATATTG	CCAGTGCTCGTGTGAGAAGTCTATCTTAAGTCTTCGCGTGTTGTCTCGTCTGGGTATTGCGTTGGCGACCTGTGCCACACTCACGCACATCCATATTGCTGCAGAGAAGAGGCAGGTTC
HOXC_0670	GAGCCTCATCCCCTTGGGTCTGCAAAGGTGGTCTT	CCAGTGCTCGTGTGAGAAGTCTATCTTAAGTCTTCGCGTGTTGTCTCGTCTGGGTATTGCGTTGAGCCTCATCCCCTTGGGTCTGCAAAGGTGGTCTTCTGCAGAGAAGAGGCAGGTTC
HOXC_0671	GGTAAATCATCCCCATAGAGACACTGACTGGAAGATGAGC	CCAGTGCTCGTGTGAGAAGTCTATCTTAAGTCTTCGCGTGTTGTCTCGTCTGGGTATTGCGTTGGTAAATCATCCCCATAGAGACACTGACTGGAAGATGAGCCTGCAGAGAAGAGGCAGGTTC
HOXC_0672	GAGAGTGAGGCGCCTACAGCCTCAAAGCCTTTCGT	CCAGTGCTCGTGTGAGAAGTCTATCTTAAGTCTTCGCGTGTTGTCTCGTCTGGGTATTGCGTTGAGAGTGAGGCGCCTACAGCCTCAAAGCCTTTCGTCTGCAGAGAAGAGGCAGGTTC
HOXC_0673	TCTCTACAGACCCTGAGCTTGGTTAGGGAGCAGAT	CCAGTGCTCGTGTGAGAAGTCTATCTTAAGTCTTCGCGTGTTGTCTCGTCTGGGTATTGCGTTTCTCTACAGACCCTGAGCTTGGTTAGGGAGCAGATCTGCAGAGAAGAGGCAGGTTC
HOXC_0674	TCTTAACTCGACCTGCACCCATTCCCATAGGCTCT	CCAGTGCTCGTGTGAGAAGTCTATCTTAAGTCTTCGCGTGTTGTCTCGTCTGGGTATTGCGTTTCTTAACTCGACCTGCACCCATTCCCATAGGCTCTCTGCAGAGAAGAGGCAGGTTC
HOXC_0675	ATGTCTCCACCAGGCCAGAGGCAAGAGAGCTTTTG	CCAGTGCTCGTGTGAGAAGTCTATCTTAAGTCTTCGCGTGTTGTCTCGTCTGGGTATTGCGTTATGTCTCCACCAGGCCAGAGGCAAGAGAGCTTTTGCTGCAGAGAAGAGGCAGGTTC
HOXC_0676	CCCCACCCCACCAAACCTAACAACTCCAGTAAGAA	CCAGTGCTCGTGTGAGAAGTCTATCTTAAGTCTTCGCGTGTTGTCTCGTCTGGGTATTGCGTTCCCCACCCCACCAAACCTAACAACTCCAGTAAGAACTGCAGAGAAGAGGCAGGTTC
HOXC_0677	CAAGAAGCTGCAGGTGCAGAGACAGGAGAGAAAAT	CCAGTGCTCGTGTGAGAAGTCTATCTTAAGTCTTCGCGTGTTGTCTCGTCTGGGTATTGCGTTCAAGAAGCTGCAGGTGCAGAGACAGGAGAGAAAATCTGCAGAGAAGAGGCAGGTTC
HOXC_0678	CCCCAACAAGATAAGATCCAGGAACCTGGCAGCCT	CCAGTGCTCGTGTGAGAAGTCTATCTTAAGTCTTCGCGTGTTGTCTCGTCTGGGTATTGCGTTCCCCAACAAGATAAGATCCAGGAACCTGGCAGCCTCTGCAGAGAAGAGGCAGGTTC
HOXC_0679	CATTGGAATAGGGAGGAGAGAGAGCTCAGAGCCAT	CCAGTGCTCGTGTGAGAAGTCTATCTTAAGTCTTCGCGTGTTGTCTCGTCTGGGTATTGCGTTCATTGGAATAGGGAGGAGAGAGAGCTCAGAGCCATCTGCAGAGAAGAGGCAGGTTC
HOXC_0680	CAGCAGAGTCCTTTGCTGGGTGTCCTCTCAGGTCT	CCAGTGCTCGTGTGAGAAGTCTATCTTAAGTCTTCGCGTGTTGTCTCGTCTGGGTATTGCGTTCAGCAGAGTCCTTTGCTGGGTGTCCTCTCAGGTCTCTGCAGAGAAGAGGCAGGTTC
HOXC_0681	GCAAGGCTGGTCCATTTCAGCAAGAATGTGTGTCA	CCAGTGCTCGTGTGAGAAGTCTATCTTAAGTCTTCGCGTGTTGTCTCGTCTGGGTATTGCGTTGCAAGGCTGGTCCATTTCAGCAAGAATGTGTGTCACTGCAGAGAAGAGGCAGGTTC
HOXC_0682	GGGATAGAGGCTGTCAATAAGCTCATGGGAAATACACA	CCAGTGCTCGTGTGAGAAGTCTATCTTAAGTCTTCGCGTGTTGTCTCGTCTGGGTATTGCGTTGGGATAGAGGCTGTCAATAAGCTCATGGGAAATACACACTGCAGAGAAGAGGCAGGTTC
HOXC_0683	ATACATGTGTACTTGCAGGCATACACATCTACGTATGCAC	CCAGTGCTCGTGTGAGAAGTCTATCTTAAGTCTTCGCGTGTTGTCTCGTCTGGGTATTGCGTTATACATGTGTACTTGCAGGCATACACATCTACGTATGCACCTGCAGAGAAGAGGCAGGTTC
HOXC_0684	GGGGTTTCTAGGAGGCTGCATTTCCTCAGGATATG	CCAGTGCTCGTGTGAGAAGTCTATCTTAAGTCTTCGCGTGTTGTCTCGTCTGGGTATTGCGTTGGGGTTTCTAGGAGGCTGCATTTCCTCAGGATATGCTGCAGAGAAGAGGCAGGTTC
HOXC_0685	GTTGTTTGAGGACCCCTTAGGTTGCCCCAGCTCTG	CCAGTGCTCGTGTGAGAAGTCTATCTTAAGTCTTCGCGTGTTGTCTCGTCTGGGTATTGCGTTGTTGTTTGAGGACCCCTTAGGTTGCCCCAGCTCTGCTGCAGAGAAGAGGCAGGTTC
HOXC_0686	CCCTGACCTCTGCTGCTCTTACAAGCTCCCCTCAG	CCAGTGCTCGTGTGAGAAGTCTATCTTAAGTCTTCGCGTGTTGTCTCGTCTGGGTATTGCGTTCCCTGACCTCTGCTGCTCTTACAAGCTCCCCTCAGCTGCAGAGAAGAGGCAGGTTC
HOXC_0687	TGCACATACCTGGGAGAAATGATTAAGAGAGGAAGAGATGG	CCAGTGCTCGTGTGAGAAGTCTATCTTAAGTCTTCGCGTGTTGTCTCGTCTGGGTATTGCGTTTGCACATACCTGGGAGAAATGATTAAGAGAGGAAGAGATGGCTGCAGAGAAGAGGCAGGTTC
HOXC_0688	CAATGGGAGACCTAAGGGAGCAGAGTCACTCTGTG	CCAGTGCTCGTGTGAGAAGTCTATCTTAAGTCTTCGCGTGTTGTCTCGTCTGGGTATTGCGTTCAATGGGAGACCTAAGGGAGCAGAGTCACTCTGTGCTGCAGAGAAGAGGCAGGTTC
HOXC_0689	CCTCCACTGAGTTGAAACAGGTCAAAGCTCTCTGG	CCAGTGCTCGTGTGAGAAGTCTATCTTAAGTCTTCGCGTGTTGTCTCGTCTGGGTATTGCGTTCCTCCACTGAGTTGAAACAGGTCAAAGCTCTCTGGCTGCAGAGAAGAGGCAGGTTC
HOXC_0690	GAATTTCTCTGGTCTGTGGGTGGACTCTGCTCTGG	CCAGTGCTCGTGTGAGAAGTCTATCTTAAGTCTTCGCGTGTTGTCTCGTCTGGGTATTGCGTTGAATTTCTCTGGTCTGTGGGTGGACTCTGCTCTGGCTGCAGAGAAGAGGCAGGTTC
HOXC_0691	TCTGGGGCCTGGAAAATGCTTTTCCATCTGGTTGG	CCAGTGCTCGTGTGAGAAGTCTATCTTAAGTCTTCGCGTGTTGTCTCGTCTGGGTATTGCGTTTCTGGGGCCTGGAAAATGCTTTTCCATCTGGTTGGCTGCAGAGAAGAGGCAGGTTC
HOXC_0692	GGGGATCTGGCAAGGTTTAGGGAATCTGCCAGGGT	CCAGTGCTCGTGTGAGAAGTCTATCTTAAGTCTTCGCGTGTTGTCTCGTCTGGGTATTGCGTTGGGGATCTGGCAAGGTTTAGGGAATCTGCCAGGGTCTGCAGAGAAGAGGCAGGTTC
HOXC_0693	AATAAATGCTTGGAGGCAAGAACTTCCTCCCTTTATCTCC	CCAGTGCTCGTGTGAGAAGTCTATCTTAAGTCTTCGCGTGTTGTCTCGTCTGGGTATTGCGTTAATAAATGCTTGGAGGCAAGAACTTCCTCCCTTTATCTCCCTGCAGAGAAGAGGCAGGTTC
HOXC_0694	AAACCCCAAAGAAATTGTAAGAACCTTGAGCCTAAGAGGA	CCAGTGCTCGTGTGAGAAGTCTATCTTAAGTCTTCGCGTGTTGTCTCGTCTGGGTATTGCGTTAAACCCCAAAGAAATTGTAAGAACCTTGAGCCTAAGAGGACTGCAGAGAAGAGGCAGGTTC
HOXC_0695	GCAAAGGCTGCAGCGCTGAGAGGGTTTTCGACTTC	CCAGTGCTCGTGTGAGAAGTCTATCTTAAGTCTTCGCGTGTTGTCTCGTCTGGGTATTGCGTTGCAAAGGCTGCAGCGCTGAGAGGGTTTTCGACTTCCTGCAGAGAAGAGGCAGGTTC
HOXC_0696	TAACAGAGGAGATAAAGGCAGAAAACACCACAGGAAATTGG	CCAGTGCTCGTGTGAGAAGTCTATCTTAAGTCTTCGCGTGTTGTCTCGTCTGGGTATTGCGTTTAACAGAGGAGATAAAGGCAGAAAACACCACAGGAAATTGGCTGCAGAGAAGAGGCAGGTTC
HOXC_0697	TACTAAACACCAGACGCTGGAATTGGAGAAAGAATTTCTGT	CCAGTGCTCGTGTGAGAAGTCTATCTTAAGTCTTCGCGTGTTGTCTCGTCTGGGTATTGCGTTTACTAAACACCAGACGCTGGAATTGGAGAAAGAATTTCTGTCTGCAGAGAAGAGGCAGGTTC
HOXC_0698	TCAATATGTATTTGACGCGAGAGCGCCGCCTGGAG	CCAGTGCTCGTGTGAGAAGTCTATCTTAAGTCTTCGCGTGTTGTCTCGTCTGGGTATTGCGTTTCAATATGTATTTGACGCGAGAGCGCCGCCTGGAGCTGCAGAGAAGAGGCAGGTTC
HOXC_0699	ATCGCAGAATGAAACTCAAGAAAATGAACCGAGAGAATCGG	CCAGTGCTCGTGTGAGAAGTCTATCTTAAGTCTTCGCGTGTTGTCTCGTCTGGGTATTGCGTTATCGCAGAATGAAACTCAAGAAAATGAACCGAGAGAATCGGCTGCAGAGAAGAGGCAGGTTC
HOXC_0700	ATCCGGGAACTGACCTCCAATTTTAATTTCACCTGAGA	CCAGTGCTCGTGTGAGAAGTCTATCTTAAGTCTTCGCGTGTTGTCTCGTCTGGGTATTGCGTTATCCGGGAACTGACCTCCAATTTTAATTTCACCTGAGACTGCAGAGAAGAGGCAGGTTC
HOXC_0701	AAAAGGCAAAGACCTCAGACTCTCCTTCCAAGGGA	CCAGTGCTCGTGTGAGAAGTCTATCTTAAGTCTTCGCGTGTTGTCTCGTCTGGGTATTGCGTTAAAAGGCAAAGACCTCAGACTCTCCTTCCAAGGGACTGCAGAGAAGAGGCAGGTTC
HOXC_0702	CCTGTGGTTCGTGCTGCGAAGATGCTTCCACTTAA	CCAGTGCTCGTGTGAGAAGTCTATCTTAAGTCTTCGCGTGTTGTCTCGTCTGGGTATTGCGTTCCTGTGGTTCGTGCTGCGAAGATGCTTCCACTTAACTGCAGAGAAGAGGCAGGTTC
HOXC_0703	AGCATTCTGTTCTCCATGCAAAGTTAAGATCGAATCCATCC	CCAGTGCTCGTGTGAGAAGTCTATCTTAAGTCTTCGCGTGTTGTCTCGTCTGGGTATTGCGTTAGCATTCTGTTCTCCATGCAAAGTTAAGATCGAATCCATCCCTGCAGAGAAGAGGCAGGTTC
HOXC_0704	AAAATTAACCAGAGAGGGTCTGTAATCTCGCAGAGCAC	CCAGTGCTCGTGTGAGAAGTCTATCTTAAGTCTTCGCGTGTTGTCTCGTCTGGGTATTGCGTTAAAATTAACCAGAGAGGGTCTGTAATCTCGCAGAGCACCTGCAGAGAAGAGGCAGGTTC
HOXC_0705	AGACTAATAGACGTTTTGGAAAGTTCGGCTAGTGTTCGTG	CCAGTGCTCGTGTGAGAAGTCTATCTTAAGTCTTCGCGTGTTGTCTCGTCTGGGTATTGCGTTAGACTAATAGACGTTTTGGAAAGTTCGGCTAGTGTTCGTGCTGCAGAGAAGAGGCAGGTTC
HOXC_0706	GTTTGTCGTAGCACCCAGAGCCTCCACCAAACCCT	CCAGTGCTCGTGTGAGAAGTCTATCTTAAGTCTTCGCGTGTTGTCTCGTCTGGGTATTGCGTTGTTTGTCGTAGCACCCAGAGCCTCCACCAAACCCTCTGCAGAGAAGAGGCAGGTTC
HOXC_0707	CTCCATGTCTTTACCTCCCAGTCGCTCTAAGAATCTGC	CCAGTGCTCGTGTGAGAAGTCTATCTTAAGTCTTCGCGTGTTGTCTCGTCTGGGTATTGCGTTCTCCATGTCTTTACCTCCCAGTCGCTCTAAGAATCTGCCTGCAGAGAAGAGGCAGGTTC
HOXC_0708	TTGAAGTCTCGTATTTGTACTGCTTTCTGCTTTTCTCCCA	CCAGTGCTCGTGTGAGAAGTCTATCTTAAGTCTTCGCGTGTTGTCTCGTCTGGGTATTGCGTTTTGAAGTCTCGTATTTGTACTGCTTTCTGCTTTTCTCCCACTGCAGAGAAGAGGCAGGTTC
HOXC_0709	TGTGTTTGACTCATCTCCTAGAGCCTTTCTAGAACGTCT	CCAGTGCTCGTGTGAGAAGTCTATCTTAAGTCTTCGCGTGTTGTCTCGTCTGGGTATTGCGTTTGTGTTTGACTCATCTCCTAGAGCCTTTCTAGAACGTCTCTGCAGAGAAGAGGCAGGTTC
HOXC_0710	CTTGGCGGGTTTAATGTAAGTGAGAGACCATAACGTTGA	CCAGTGCTCGTGTGAGAAGTCTATCTTAAGTCTTCGCGTGTTGTCTCGTCTGGGTATTGCGTTCTTGGCGGGTTTAATGTAAGTGAGAGACCATAACGTTGACTGCAGAGAAGAGGCAGGTTC
HOXC_0711	AAGTCAAGGTCATAAAACAGTAATGTCAGGACGGTCTTGG	CCAGTGCTCGTGTGAGAAGTCTATCTTAAGTCTTCGCGTGTTGTCTCGTCTGGGTATTGCGTTAAGTCAAGGTCATAAAACAGTAATGTCAGGACGGTCTTGGCTGCAGAGAAGAGGCAGGTTC
HOXC_0712	TGCGCGCGAGAGGTGGATTTTATGATCTGCAAATA	CCAGTGCTCGTGTGAGAAGTCTATCTTAAGTCTTCGCGTGTTGTCTCGTCTGGGTATTGCGTTTGCGCGCGAGAGGTGGATTTTATGATCTGCAAATACTGCAGAGAAGAGGCAGGTTC
HOXC_0713	CCCCACCCATCCAAGGAAAGGAATAAACTTAACCGC	CCAGTGCTCGTGTGAGAAGTCTATCTTAAGTCTTCGCGTGTTGTCTCGTCTGGGTATTGCGTTCCCCACCCATCCAAGGAAAGGAATAAACTTAACCGCCTGCAGAGAAGAGGCAGGTTC
HOXC_0714	CCCAACCTCGACAGCAGCTAACAGAAACGCCAGGA	CCAGTGCTCGTGTGAGAAGTCTATCTTAAGTCTTCGCGTGTTGTCTCGTCTGGGTATTGCGTTCCCAACCTCGACAGCAGCTAACAGAAACGCCAGGACTGCAGAGAAGAGGCAGGTTC
HOXC_0715	CAGCAGGAGGAGGAGGCAGCGACAAGGTAAGAGAA	CCAGTGCTCGTGTGAGAAGTCTATCTTAAGTCTTCGCGTGTTGTCTCGTCTGGGTATTGCGTTCAGCAGGAGGAGGAGGCAGCGACAAGGTAAGAGAACTGCAGAGAAGAGGCAGGTTC
HOXC_0716	TTTTGGCTTCTTTATCTTTTCGGGCACTTTGGGTCT	CCAGTGCTCGTGTGAGAAGTCTATCTTAAGTCTTCGCGTGTTGTCTCGTCTGGGTATTGCGTTTTTTGGCTTCTTTATCTTTTCGGGCACTTTGGGTCTCTGCAGAGAAGAGGCAGGTTC
HOXC_0717	GGGGAGGAGGAGTACAGAGGGTTGAAGCTTGAAGC	CCAGTGCTCGTGTGAGAAGTCTATCTTAAGTCTTCGCGTGTTGTCTCGTCTGGGTATTGCGTTGGGGAGGAGGAGTACAGAGGGTTGAAGCTTGAAGCCTGCAGAGAAGAGGCAGGTTC
HOXC_0718	TTAGGTTTTCCTGCTTTTCGCTGGTTTGGATGTGA	CCAGTGCTCGTGTGAGAAGTCTATCTTAAGTCTTCGCGTGTTGTCTCGTCTGGGTATTGCGTTTTAGGTTTTCCTGCTTTTCGCTGGTTTGGATGTGACTGCAGAGAAGAGGCAGGTTC
HOXC_0719	GCCTCTTGTTCCCTGTGCTCCCTGGCTGTAACGTTTT	CCAGTGCTCGTGTGAGAAGTCTATCTTAAGTCTTCGCGTGTTGTCTCGTCTGGGTATTGCGTTGCCTCTTGTTCCCTGTGCTCCCTGGCTGTAACGTTTTCTGCAGAGAAGAGGCAGGTTC
HOXC_0720	CAAGTGGCCTGATTGGAAGTGGCTCCAGAGCACAG	CCAGTGCTCGTGTGAGAAGTCTATCTTAAGTCTTCGCGTGTTGTCTCGTCTGGGTATTGCGTTCAAGTGGCCTGATTGGAAGTGGCTCCAGAGCACAGCTGCAGAGAAGAGGCAGGTTC
HOXC_0721	CTAAACCGAGCTGAGAGGGAGAGGATCAGAGGGAG	CCAGTGCTCGTGTGAGAAGTCTATCTTAAGTCTTCGCGTGTTGTCTCGTCTGGGTATTGCGTTCTAAACCGAGCTGAGAGGGAGAGGATCAGAGGGAGCTGCAGAGAAGAGGCAGGTTC
HOXC_0722	TCTAGCAGGAGAGTGCAGGAGAGCCAGATGGACAA	CCAGTGCTCGTGTGAGAAGTCTATCTTAAGTCTTCGCGTGTTGTCTCGTCTGGGTATTGCGTTTCTAGCAGGAGAGTGCAGGAGAGCCAGATGGACAACTGCAGAGAAGAGGCAGGTTC
HOXC_0723	GACAGGGGACCCAGCTCCAGAGTGGAAGGAAGATC	CCAGTGCTCGTGTGAGAAGTCTATCTTAAGTCTTCGCGTGTTGTCTCGTCTGGGTATTGCGTTGACAGGGGACCCAGCTCCAGAGTGGAAGGAAGATCCTGCAGAGAAGAGGCAGGTTC
HOXC_0724	CAGGTATTTGGCCGCCAGTGGTCCCATTTCACCAG	CCAGTGCTCGTGTGAGAAGTCTATCTTAAGTCTTCGCGTGTTGTCTCGTCTGGGTATTGCGTTCAGGTATTTGGCCGCCAGTGGTCCCATTTCACCAGCTGCAGAGAAGAGGCAGGTTC
HOXC_0725	GTCAGACCCCTTACCCACCCAGCAACCCAAAGTCT	CCAGTGCTCGTGTGAGAAGTCTATCTTAAGTCTTCGCGTGTTGTCTCGTCTGGGTATTGCGTTGTCAGACCCCTTACCCACCCAGCAACCCAAAGTCTCTGCAGAGAAGAGGCAGGTTC
HOXC_0726	GCCCTGCTCGCTCAGCTGATCTGTGGCTTAGGTAG	CCAGTGCTCGTGTGAGAAGTCTATCTTAAGTCTTCGCGTGTTGTCTCGTCTGGGTATTGCGTTGCCCTGCTCGCTCAGCTGATCTGTGGCTTAGGTAGCTGCAGAGAAGAGGCAGGTTC
HOXC_0727	TTTCATGTTGTTGGGATTGAGTTTTGAACTCGGCAACA	CCAGTGCTCGTGTGAGAAGTCTATCTTAAGTCTTCGCGTGTTGTCTCGTCTGGGTATTGCGTTTTTCATGTTGTTGGGATTGAGTTTTGAACTCGGCAACACTGCAGAGAAGAGGCAGGTTC
HOXC_0728	AGAAACTGCCTGAGTTACATCAGTCGGTTTTCGTCG	CCAGTGCTCGTGTGAGAAGTCTATCTTAAGTCTTCGCGTGTTGTCTCGTCTGGGTATTGCGTTAGAAACTGCCTGAGTTACATCAGTCGGTTTTCGTCGCTGCAGAGAAGAGGCAGGTTC
HOXC_0729	GGACAAGCTGTGAGTGGGGTTGCAGAACAAGTCTG	CCAGTGCTCGTGTGAGAAGTCTATCTTAAGTCTTCGCGTGTTGTCTCGTCTGGGTATTGCGTTGGACAAGCTGTGAGTGGGGTTGCAGAACAAGTCTGCTGCAGAGAAGAGGCAGGTTC
HOXC_0730	GAGAACCCTGCTTTATGCCGTCCTCTCAACCTATC	CCAGTGCTCGTGTGAGAAGTCTATCTTAAGTCTTCGCGTGTTGTCTCGTCTGGGTATTGCGTTGAGAACCCTGCTTTATGCCGTCCTCTCAACCTATCCTGCAGAGAAGAGGCAGGTTC
HOXC_0731	CCAATCCCTGTGATTAAGGGAGAGGAGTCTTTCCTG	CCAGTGCTCGTGTGAGAAGTCTATCTTAAGTCTTCGCGTGTTGTCTCGTCTGGGTATTGCGTTCCAATCCCTGTGATTAAGGGAGAGGAGTCTTTCCTGCTGCAGAGAAGAGGCAGGTTC
HOXC_0732	CAGCTATTGTCTCCTGGGCCCAGCTGATGGAGACA	CCAGTGCTCGTGTGAGAAGTCTATCTTAAGTCTTCGCGTGTTGTCTCGTCTGGGTATTGCGTTCAGCTATTGTCTCCTGGGCCCAGCTGATGGAGACACTGCAGAGAAGAGGCAGGTTC
HOXC_0733	CAGCTCAGTTGGGCAGCAGGGTGGGGCAGAATTATTA	CCAGTGCTCGTGTGAGAAGTCTATCTTAAGTCTTCGCGTGTTGTCTCGTCTGGGTATTGCGTTCAGCTCAGTTGGGCAGCAGGGTGGGGCAGAATTATTACTGCAGAGAAGAGGCAGGTTC
HOXC_0734	GCAGAAAGAGGAGCACAGAAAGAGAAGACGGTCTC	CCAGTGCTCGTGTGAGAAGTCTATCTTAAGTCTTCGCGTGTTGTCTCGTCTGGGTATTGCGTTGCAGAAAGAGGAGCACAGAAAGAGAAGACGGTCTCCTGCAGAGAAGAGGCAGGTTC
HOXC_0735	TCGACTGGGGCTCAAGATTCTCCTTAGAAAAGTGG	CCAGTGCTCGTGTGAGAAGTCTATCTTAAGTCTTCGCGTGTTGTCTCGTCTGGGTATTGCGTTTCGACTGGGGCTCAAGATTCTCCTTAGAAAAGTGGCTGCAGAGAAGAGGCAGGTTC
HOXC_0736	GGTACCTGGAGGTTCCAAGAGTTGGGGAACTCTGA	CCAGTGCTCGTGTGAGAAGTCTATCTTAAGTCTTCGCGTGTTGTCTCGTCTGGGTATTGCGTTGGTACCTGGAGGTTCCAAGAGTTGGGGAACTCTGACTGCAGAGAAGAGGCAGGTTC
HOXC_0737	AAAACCTGACTCTGGTCTCTGTTTAGTCGTCTGTGG	CCAGTGCTCGTGTGAGAAGTCTATCTTAAGTCTTCGCGTGTTGTCTCGTCTGGGTATTGCGTTAAAACCTGACTCTGGTCTCTGTTTAGTCGTCTGTGGCTGCAGAGAAGAGGCAGGTTC
HOXC_0738	CCTGAAGGCCTCAGTTTCTGTGGCTGTGACTGTCA	CCAGTGCTCGTGTGAGAAGTCTATCTTAAGTCTTCGCGTGTTGTCTCGTCTGGGTATTGCGTTCCTGAAGGCCTCAGTTTCTGTGGCTGTGACTGTCACTGCAGAGAAGAGGCAGGTTC
HOXC_0739	GGCAGCTGCCTGTCTTTGCACTATGTGGAAACATC	CCAGTGCTCGTGTGAGAAGTCTATCTTAAGTCTTCGCGTGTTGTCTCGTCTGGGTATTGCGTTGGCAGCTGCCTGTCTTTGCACTATGTGGAAACATCCTGCAGAGAAGAGGCAGGTTC
HOXC_0740	CTGCCCGTGCCCACCATTGCTATGTTGGTGGAAAG	CCAGTGCTCGTGTGAGAAGTCTATCTTAAGTCTTCGCGTGTTGTCTCGTCTGGGTATTGCGTTCTGCCCGTGCCCACCATTGCTATGTTGGTGGAAAGCTGCAGAGAAGAGGCAGGTTC
HOXC_0741	CCCCTTGGTTCTTCAATTCTGGCCCTGGTTGCTAC	CCAGTGCTCGTGTGAGAAGTCTATCTTAAGTCTTCGCGTGTTGTCTCGTCTGGGTATTGCGTTCCCCTTGGTTCTTCAATTCTGGCCCTGGTTGCTACCTGCAGAGAAGAGGCAGGTTC
HOXC_0742	AGAGAAAGTTCTCAAAAGAGGTTTCTTTGCCTGCCTGC	CCAGTGCTCGTGTGAGAAGTCTATCTTAAGTCTTCGCGTGTTGTCTCGTCTGGGTATTGCGTTAGAGAAAGTTCTCAAAAGAGGTTTCTTTGCCTGCCTGCCTGCAGAGAAGAGGCAGGTTC
HOXC_0743	GGGGAGGGGTTATGGAGACTGAGGAGATACACCCC	CCAGTGCTCGTGTGAGAAGTCTATCTTAAGTCTTCGCGTGTTGTCTCGTCTGGGTATTGCGTTGGGGAGGGGTTATGGAGACTGAGGAGATACACCCCCTGCAGAGAAGAGGCAGGTTC
HOXC_0744	TGTTCTCAGAGATACTGGGGAAGAGAAGCCAAAAGAAGG	CCAGTGCTCGTGTGAGAAGTCTATCTTAAGTCTTCGCGTGTTGTCTCGTCTGGGTATTGCGTTTGTTCTCAGAGATACTGGGGAAGAGAAGCCAAAAGAAGGCTGCAGAGAAGAGGCAGGTTC
HOXC_0745	ATATGTGACCTTGTATGAGTGTAGGGCTCTGTTTCTGTCT	CCAGTGCTCGTGTGAGAAGTCTATCTTAAGTCTTCGCGTGTTGTCTCGTCTGGGTATTGCGTTATATGTGACCTTGTATGAGTGTAGGGCTCTGTTTCTGTCTCTGCAGAGAAGAGGCAGGTTC
HOXC_0746	TTTTCCCCTCTCTTATGCGAACATATTTGTTTTGACTCCCA	CCAGTGCTCGTGTGAGAAGTCTATCTTAAGTCTTCGCGTGTTGTCTCGTCTGGGTATTGCGTTTTTTCCCCTCTCTTATGCGAACATATTTGTTTTGACTCCCACTGCAGAGAAGAGGCAGGTTC
HOXC_0747	AGGAAGCTGGAGGAGAAAATGGGAATAGAATTTCCTGTC	CCAGTGCTCGTGTGAGAAGTCTATCTTAAGTCTTCGCGTGTTGTCTCGTCTGGGTATTGCGTTAGGAAGCTGGAGGAGAAAATGGGAATAGAATTTCCTGTCCTGCAGAGAAGAGGCAGGTTC
HOXC_0748	TCTTCTCTTGGAGAGAAGTATTCAAACCTCTCTATGGCTCC	CCAGTGCTCGTGTGAGAAGTCTATCTTAAGTCTTCGCGTGTTGTCTCGTCTGGGTATTGCGTTTCTTCTCTTGGAGAGAAGTATTCAAACCTCTCTATGGCTCCCTGCAGAGAAGAGGCAGGTTC
HOXC_0749	GAGTCCCTGATGGGCCGAAATTCACTAATGAACGA	CCAGTGCTCGTGTGAGAAGTCTATCTTAAGTCTTCGCGTGTTGTCTCGTCTGGGTATTGCGTTGAGTCCCTGATGGGCCGAAATTCACTAATGAACGACTGCAGAGAAGAGGCAGGTTC
HOXC_0750	CCCCATTTCCGTTTCAGAGCTGTTGGGCTTATGTG	CCAGTGCTCGTGTGAGAAGTCTATCTTAAGTCTTCGCGTGTTGTCTCGTCTGGGTATTGCGTTCCCCATTTCCGTTTCAGAGCTGTTGGGCTTATGTGCTGCAGAGAAGAGGCAGGTTC
HOXC_0751	CAGAGAAATGGAGCGAGGTCTCATAGGGCCAAGGT	CCAGTGCTCGTGTGAGAAGTCTATCTTAAGTCTTCGCGTGTTGTCTCGTCTGGGTATTGCGTTCAGAGAAATGGAGCGAGGTCTCATAGGGCCAAGGTCTGCAGAGAAGAGGCAGGTTC
HOXC_0752	GCACAAGGCCGTGGATCATGGCTAAGGCGATGGTAAT	CCAGTGCTCGTGTGAGAAGTCTATCTTAAGTCTTCGCGTGTTGTCTCGTCTGGGTATTGCGTTGCACAAGGCCGTGGATCATGGCTAAGGCGATGGTAATCTGCAGAGAAGAGGCAGGTTC
HOXC_0753	TTTTATTTCTTAAAGGACCCTCCCCGCCGAGAGCG	CCAGTGCTCGTGTGAGAAGTCTATCTTAAGTCTTCGCGTGTTGTCTCGTCTGGGTATTGCGTTTTTTATTTCTTAAAGGACCCTCCCCGCCGAGAGCGCTGCAGAGAAGAGGCAGGTTC
HOXC_0754	CATAAGCGTAAACTTAATATATGCTCCGCAGCCCAACTCC	CCAGTGCTCGTGTGAGAAGTCTATCTTAAGTCTTCGCGTGTTGTCTCGTCTGGGTATTGCGTTCATAAGCGTAAACTTAATATATGCTCCGCAGCCCAACTCCCTGCAGAGAAGAGGCAGGTTC
HOXC_0755	TATGGGAAAGAGGAGCAGGATTTATAGAGCTGAACTCTCAG	CCAGTGCTCGTGTGAGAAGTCTATCTTAAGTCTTCGCGTGTTGTCTCGTCTGGGTATTGCGTTTATGGGAAAGAGGAGCAGGATTTATAGAGCTGAACTCTCAGCTGCAGAGAAGAGGCAGGTTC
HOXC_0756	TGTATGAATGTTTGAGACTTGCGGGAGGAAGAAAAGGC	CCAGTGCTCGTGTGAGAAGTCTATCTTAAGTCTTCGCGTGTTGTCTCGTCTGGGTATTGCGTTTGTATGAATGTTTGAGACTTGCGGGAGGAAGAAAAGGCCTGCAGAGAAGAGGCAGGTTC
HOXC_0757	CTCGGAGATGCAGCCCTTCCCGAGAACAGGTGAAG	CCAGTGCTCGTGTGAGAAGTCTATCTTAAGTCTTCGCGTGTTGTCTCGTCTGGGTATTGCGTTCTCGGAGATGCAGCCCTTCCCGAGAACAGGTGAAGCTGCAGAGAAGAGGCAGGTTC
HOXC_0758	GCGAGAGCACCGGCAAGGTGGATTGTGTATGGACTT	CCAGTGCTCGTGTGAGAAGTCTATCTTAAGTCTTCGCGTGTTGTCTCGTCTGGGTATTGCGTTGCGAGAGCACCGGCAAGGTGGATTGTGTATGGACTTCTGCAGAGAAGAGGCAGGTTC
HOXC_0759	GGCGAGGCGGGCAACCGCATGTTGAGTCTATAGAAA	CCAGTGCTCGTGTGAGAAGTCTATCTTAAGTCTTCGCGTGTTGTCTCGTCTGGGTATTGCGTTGGCGAGGCGGGCAACCGCATGTTGAGTCTATAGAAACTGCAGAGAAGAGGCAGGTTC
HOXC_0760	TTTTCTCTCTTTCGGATATACCTGGATTTGGTCCAGACCA	CCAGTGCTCGTGTGAGAAGTCTATCTTAAGTCTTCGCGTGTTGTCTCGTCTGGGTATTGCGTTTTTTCTCTCTTTCGGATATACCTGGATTTGGTCCAGACCACTGCAGAGAAGAGGCAGGTTC
HOXC_0761	CTTCCGAAGCGGGATTGGACCAAACCAGAGGGACA	CCAGTGCTCGTGTGAGAAGTCTATCTTAAGTCTTCGCGTGTTGTCTCGTCTGGGTATTGCGTTCTTCCGAAGCGGGATTGGACCAAACCAGAGGGACACTGCAGAGAAGAGGCAGGTTC
HOXC_0762	GCCTGGCAAAGAGGCCTCGGGAAATGTTGAACCTG	CCAGTGCTCGTGTGAGAAGTCTATCTTAAGTCTTCGCGTGTTGTCTCGTCTGGGTATTGCGTTGCCTGGCAAAGAGGCCTCGGGAAATGTTGAACCTGCTGCAGAGAAGAGGCAGGTTC
HOXC_0763	TATGTGATCTCAGGCTCACACTCATGTTGTGGGTC	CCAGTGCTCGTGTGAGAAGTCTATCTTAAGTCTTCGCGTGTTGTCTCGTCTGGGTATTGCGTTTATGTGATCTCAGGCTCACACTCATGTTGTGGGTCCTGCAGAGAAGAGGCAGGTTC
HOXC_0764	TGTCTGCCTCAGGAGATGCGGTTTGCCTTTCTGTC	CCAGTGCTCGTGTGAGAAGTCTATCTTAAGTCTTCGCGTGTTGTCTCGTCTGGGTATTGCGTTTGTCTGCCTCAGGAGATGCGGTTTGCCTTTCTGTCCTGCAGAGAAGAGGCAGGTTC
HOXC_0765	CAACTGAGAGGGGCTGGTTAAGGCGTCCCCAAGTT	CCAGTGCTCGTGTGAGAAGTCTATCTTAAGTCTTCGCGTGTTGTCTCGTCTGGGTATTGCGTTCAACTGAGAGGGGCTGGTTAAGGCGTCCCCAAGTTCTGCAGAGAAGAGGCAGGTTC
HOXC_0766	GGGAGAGACGAGCGGCTCTGGCCCCTTAATTGTAC	CCAGTGCTCGTGTGAGAAGTCTATCTTAAGTCTTCGCGTGTTGTCTCGTCTGGGTATTGCGTTGGGAGAGACGAGCGGCTCTGGCCCCTTAATTGTACCTGCAGAGAAGAGGCAGGTTC
HOXC_0767	TTCGGGCTCGTATTGTCTCTCCTTTCGCCACCTCC	CCAGTGCTCGTGTGAGAAGTCTATCTTAAGTCTTCGCGTGTTGTCTCGTCTGGGTATTGCGTTTTCGGGCTCGTATTGTCTCTCCTTTCGCCACCTCCCTGCAGAGAAGAGGCAGGTTC
HOXC_0768	GCTTCCTCAGTCTGGGCTCCAAAGTCACTGCAAAT	CCAGTGCTCGTGTGAGAAGTCTATCTTAAGTCTTCGCGTGTTGTCTCGTCTGGGTATTGCGTTGCTTCCTCAGTCTGGGCTCCAAAGTCACTGCAAATCTGCAGAGAAGAGGCAGGTTC
HOXC_0769	CTTTGAGAGAGCCACGTTCACAGGCCCTGGGGATT	CCAGTGCTCGTGTGAGAAGTCTATCTTAAGTCTTCGCGTGTTGTCTCGTCTGGGTATTGCGTTCTTTGAGAGAGCCACGTTCACAGGCCCTGGGGATTCTGCAGAGAAGAGGCAGGTTC
HOXC_0770	CTTCCAGCGCAGGCCTTAGCTAGGAGGAGTTGTGT	CCAGTGCTCGTGTGAGAAGTCTATCTTAAGTCTTCGCGTGTTGTCTCGTCTGGGTATTGCGTTCTTCCAGCGCAGGCCTTAGCTAGGAGGAGTTGTGTCTGCAGAGAAGAGGCAGGTTC
HOXC_0771	GGGGAGAAGGAAAATGAAAGCAAATGGAGTACGGC	CCAGTGCTCGTGTGAGAAGTCTATCTTAAGTCTTCGCGTGTTGTCTCGTCTGGGTATTGCGTTGGGGAGAAGGAAAATGAAAGCAAATGGAGTACGGCCTGCAGAGAAGAGGCAGGTTC
HOXC_0772	ATCCGAACTTGACGGTGTGGATTGAACCGGAGGGA	CCAGTGCTCGTGTGAGAAGTCTATCTTAAGTCTTCGCGTGTTGTCTCGTCTGGGTATTGCGTTATCCGAACTTGACGGTGTGGATTGAACCGGAGGGACTGCAGAGAAGAGGCAGGTTC
HOXC_0773	GAGGGGACGACTCTAACCTGTCTATCTTTCTGTCTGT	CCAGTGCTCGTGTGAGAAGTCTATCTTAAGTCTTCGCGTGTTGTCTCGTCTGGGTATTGCGTTGAGGGGACGACTCTAACCTGTCTATCTTTCTGTCTGTCTGCAGAGAAGAGGCAGGTTC
HOXC_0774	GCAGCTGCCCAGGTTTCAGGTGATGGAGTAAGGGT	CCAGTGCTCGTGTGAGAAGTCTATCTTAAGTCTTCGCGTGTTGTCTCGTCTGGGTATTGCGTTGCAGCTGCCCAGGTTTCAGGTGATGGAGTAAGGGTCTGCAGAGAAGAGGCAGGTTC
HOXC_0775	GGGGTGGGAGGGAACTCTAAGAACCAGAGTGAATG	CCAGTGCTCGTGTGAGAAGTCTATCTTAAGTCTTCGCGTGTTGTCTCGTCTGGGTATTGCGTTGGGGTGGGAGGGAACTCTAAGAACCAGAGTGAATGCTGCAGAGAAGAGGCAGGTTC
HOXC_0776	CTGGGTTTGCCCCAGCGGTGCTGAGGAAAATTGAA	CCAGTGCTCGTGTGAGAAGTCTATCTTAAGTCTTCGCGTGTTGTCTCGTCTGGGTATTGCGTTCTGGGTTTGCCCCAGCGGTGCTGAGGAAAATTGAACTGCAGAGAAGAGGCAGGTTC
HOXC_0777	CAGAAGATTCAGAAGGAGTAACTGAACCCCAGGAAGACA	CCAGTGCTCGTGTGAGAAGTCTATCTTAAGTCTTCGCGTGTTGTCTCGTCTGGGTATTGCGTTCAGAAGATTCAGAAGGAGTAACTGAACCCCAGGAAGACACTGCAGAGAAGAGGCAGGTTC
HOXC_0778	GACCTTCCTTCTTGGTGCCCCTATATCCTTTGTGC	CCAGTGCTCGTGTGAGAAGTCTATCTTAAGTCTTCGCGTGTTGTCTCGTCTGGGTATTGCGTTGACCTTCCTTCTTGGTGCCCCTATATCCTTTGTGCCTGCAGAGAAGAGGCAGGTTC
HOXC_0779	CCCCGCACCTACAAACCTGGATTTGAGGGAAATCT	CCAGTGCTCGTGTGAGAAGTCTATCTTAAGTCTTCGCGTGTTGTCTCGTCTGGGTATTGCGTTCCCCGCACCTACAAACCTGGATTTGAGGGAAATCTCTGCAGAGAAGAGGCAGGTTC
HOXC_0780	GTCTGCCACCCACACCCCTCCAAATGTGGAGAATG	CCAGTGCTCGTGTGAGAAGTCTATCTTAAGTCTTCGCGTGTTGTCTCGTCTGGGTATTGCGTTGTCTGCCACCCACACCCCTCCAAATGTGGAGAATGCTGCAGAGAAGAGGCAGGTTC
HOXC_0781	GTGCCTGCCTCTGAGTGGGAAGAGTTCGGAGGTCATA	CCAGTGCTCGTGTGAGAAGTCTATCTTAAGTCTTCGCGTGTTGTCTCGTCTGGGTATTGCGTTGTGCCTGCCTCTGAGTGGGAAGAGTTCGGAGGTCATACTGCAGAGAAGAGGCAGGTTC
HOXC_0782	GCAGGGTGCGCAGGCAGCTCAAGAGTTGAAAAGAA	CCAGTGCTCGTGTGAGAAGTCTATCTTAAGTCTTCGCGTGTTGTCTCGTCTGGGTATTGCGTTGCAGGGTGCGCAGGCAGCTCAAGAGTTGAAAAGAACTGCAGAGAAGAGGCAGGTTC
HOXC_0783	GGGGCATCTCTTTACGGCCCCAATGTCTATTTGAG	CCAGTGCTCGTGTGAGAAGTCTATCTTAAGTCTTCGCGTGTTGTCTCGTCTGGGTATTGCGTTGGGGCATCTCTTTACGGCCCCAATGTCTATTTGAGCTGCAGAGAAGAGGCAGGTTC
HOXC_0784	GAACTCTCCCAAATAGCAGAGGCCCATAGGGGAGG	CCAGTGCTCGTGTGAGAAGTCTATCTTAAGTCTTCGCGTGTTGTCTCGTCTGGGTATTGCGTTGAACTCTCCCAAATAGCAGAGGCCCATAGGGGAGGCTGCAGAGAAGAGGCAGGTTC
HOXC_0785	GCTGGCCTTGTCGCTTGGAGAAGACGCAAAGGAAG	CCAGTGCTCGTGTGAGAAGTCTATCTTAAGTCTTCGCGTGTTGTCTCGTCTGGGTATTGCGTTGCTGGCCTTGTCGCTTGGAGAAGACGCAAAGGAAGCTGCAGAGAAGAGGCAGGTTC
HOXC_0786	GCTGCCTAAGCGGCTGTCTGGACCAATATGGGGTTCTATA	CCAGTGCTCGTGTGAGAAGTCTATCTTAAGTCTTCGCGTGTTGTCTCGTCTGGGTATTGCGTTGCTGCCTAAGCGGCTGTCTGGACCAATATGGGGTTCTATACTGCAGAGAAGAGGCAGGTTC
HOXC_0787	TCCCTGAGGCCTAGAGTACCCATCCGAGCAAGTCT	CCAGTGCTCGTGTGAGAAGTCTATCTTAAGTCTTCGCGTGTTGTCTCGTCTGGGTATTGCGTTTCCCTGAGGCCTAGAGTACCCATCCGAGCAAGTCTCTGCAGAGAAGAGGCAGGTTC
HOXC_0788	CACGCCTGCCTTTCCCGGCTCTCCTATCTCTTTTC	CCAGTGCTCGTGTGAGAAGTCTATCTTAAGTCTTCGCGTGTTGTCTCGTCTGGGTATTGCGTTCACGCCTGCCTTTCCCGGCTCTCCTATCTCTTTTCCTGCAGAGAAGAGGCAGGTTC
HOXC_0789	TTGGGCCTGACTCCATGTTTCAGTTGGTCTGTCCC	CCAGTGCTCGTGTGAGAAGTCTATCTTAAGTCTTCGCGTGTTGTCTCGTCTGGGTATTGCGTTTTGGGCCTGACTCCATGTTTCAGTTGGTCTGTCCCCTGCAGAGAAGAGGCAGGTTC
HOXC_0790	AGGCTGTCTCGGGTTCAGTCTCTCTCAGGCTCTGT	CCAGTGCTCGTGTGAGAAGTCTATCTTAAGTCTTCGCGTGTTGTCTCGTCTGGGTATTGCGTTAGGCTGTCTCGGGTTCAGTCTCTCTCAGGCTCTGTCTGCAGAGAAGAGGCAGGTTC
HOXC_0791	GGGGAGGTGCTGGCTGTACTGGGGATTTGGAGAAA	CCAGTGCTCGTGTGAGAAGTCTATCTTAAGTCTTCGCGTGTTGTCTCGTCTGGGTATTGCGTTGGGGAGGTGCTGGCTGTACTGGGGATTTGGAGAAACTGCAGAGAAGAGGCAGGTTC
HOXC_0792	GGGGACTGGAACCTCCTGTCTTTTCCTTGAACTAG	CCAGTGCTCGTGTGAGAAGTCTATCTTAAGTCTTCGCGTGTTGTCTCGTCTGGGTATTGCGTTGGGGACTGGAACCTCCTGTCTTTTCCTTGAACTAGCTGCAGAGAAGAGGCAGGTTC
HOXC_0793	AAGAGATATTCTGTTTCTTGTTGTAAGTTGGGCTTCCCAGC	CCAGTGCTCGTGTGAGAAGTCTATCTTAAGTCTTCGCGTGTTGTCTCGTCTGGGTATTGCGTTAAGAGATATTCTGTTTCTTGTTGTAAGTTGGGCTTCCCAGCCTGCAGAGAAGAGGCAGGTTC
HOXC_0794	CCAAGTCGCCTCTCCCCAACCAAACACATCCCTCA	CCAGTGCTCGTGTGAGAAGTCTATCTTAAGTCTTCGCGTGTTGTCTCGTCTGGGTATTGCGTTCCAAGTCGCCTCTCCCCAACCAAACACATCCCTCACTGCAGAGAAGAGGCAGGTTC
HOXC_0795	CCCCTCTCCACCCCAGAGGAGAAAGATCCATAGAG	CCAGTGCTCGTGTGAGAAGTCTATCTTAAGTCTTCGCGTGTTGTCTCGTCTGGGTATTGCGTTCCCCTCTCCACCCCAGAGGAGAAAGATCCATAGAGCTGCAGAGAAGAGGCAGGTTC
HOXC_0796	CCTCCAGAGCCTGCATCTCAACCTCAGCTCCTGTC	CCAGTGCTCGTGTGAGAAGTCTATCTTAAGTCTTCGCGTGTTGTCTCGTCTGGGTATTGCGTTCCTCCAGAGCCTGCATCTCAACCTCAGCTCCTGTCCTGCAGAGAAGAGGCAGGTTC
HOXC_0797	CTGACCCTGAAATTGCACCCCTCCTTTAAATTCACTC	CCAGTGCTCGTGTGAGAAGTCTATCTTAAGTCTTCGCGTGTTGTCTCGTCTGGGTATTGCGTTCTGACCCTGAAATTGCACCCCTCCTTTAAATTCACTCCTGCAGAGAAGAGGCAGGTTC
HOXC_0798	CCCCTCTTCTTCACCCACCCTGATAATTTCCTACTTG	CCAGTGCTCGTGTGAGAAGTCTATCTTAAGTCTTCGCGTGTTGTCTCGTCTGGGTATTGCGTTCCCCTCTTCTTCACCCACCCTGATAATTTCCTACTTGCTGCAGAGAAGAGGCAGGTTC
HOXC_0799	CCCCTTTACTACACCACCATGGGACAGTCTGATGC	CCAGTGCTCGTGTGAGAAGTCTATCTTAAGTCTTCGCGTGTTGTCTCGTCTGGGTATTGCGTTCCCCTTTACTACACCACCATGGGACAGTCTGATGCCTGCAGAGAAGAGGCAGGTTC
HOXC_0800	AAAGCAGAGGGCTGGGCACAAACCCTCAATTGAAG	CCAGTGCTCGTGTGAGAAGTCTATCTTAAGTCTTCGCGTGTTGTCTCGTCTGGGTATTGCGTTAAAGCAGAGGGCTGGGCACAAACCCTCAATTGAAGCTGCAGAGAAGAGGCAGGTTC
HOXC_0801	CCCCTCTGGAATTCCTGCATCCGACCCCAAAGAAA	CCAGTGCTCGTGTGAGAAGTCTATCTTAAGTCTTCGCGTGTTGTCTCGTCTGGGTATTGCGTTCCCCTCTGGAATTCCTGCATCCGACCCCAAAGAAACTGCAGAGAAGAGGCAGGTTC
HOXC_0802	AAAACAAGCTACTTGCCCACGACCGAGGTCGCTCT	CCAGTGCTCGTGTGAGAAGTCTATCTTAAGTCTTCGCGTGTTGTCTCGTCTGGGTATTGCGTTAAAACAAGCTACTTGCCCACGACCGAGGTCGCTCTCTGCAGAGAAGAGGCAGGTTC
HOXC_0803	GTGTAGATCTCTCCTACACTTCTTCAAGCTGGCAAAGAAAG	CCAGTGCTCGTGTGAGAAGTCTATCTTAAGTCTTCGCGTGTTGTCTCGTCTGGGTATTGCGTTGTGTAGATCTCTCCTACACTTCTTCAAGCTGGCAAAGAAAGCTGCAGAGAAGAGGCAGGTTC
HOXC_0804	TAAAATAAAGGCGCCTGTATATCTGTGCCAAAGCAAAGAGA	CCAGTGCTCGTGTGAGAAGTCTATCTTAAGTCTTCGCGTGTTGTCTCGTCTGGGTATTGCGTTTAAAATAAAGGCGCCTGTATATCTGTGCCAAAGCAAAGAGACTGCAGAGAAGAGGCAGGTTC
HOXC_0805	TTTTAAAAGCCACGTTCCGAACTGACAATCGCTGA	CCAGTGCTCGTGTGAGAAGTCTATCTTAAGTCTTCGCGTGTTGTCTCGTCTGGGTATTGCGTTTTTTAAAAGCCACGTTCCGAACTGACAATCGCTGACTGCAGAGAAGAGGCAGGTTC
HOXC_0806	CGTCGGGGCCGACAGAGACGGATTACGTCAAGAAA	CCAGTGCTCGTGTGAGAAGTCTATCTTAAGTCTTCGCGTGTTGTCTCGTCTGGGTATTGCGTTCGTCGGGGCCGACAGAGACGGATTACGTCAAGAAACTGCAGAGAAGAGGCAGGTTC
HOXC_0807	CCTGGCTTCGGGGACTGGCATTTTCACCCCATTAA	CCAGTGCTCGTGTGAGAAGTCTATCTTAAGTCTTCGCGTGTTGTCTCGTCTGGGTATTGCGTTCCTGGCTTCGGGGACTGGCATTTTCACCCCATTAACTGCAGAGAAGAGGCAGGTTC
HOXC_0808	CTTATGGGTGGACATGGGCACAGGGGCTTCTCAGA	CCAGTGCTCGTGTGAGAAGTCTATCTTAAGTCTTCGCGTGTTGTCTCGTCTGGGTATTGCGTTCTTATGGGTGGACATGGGCACAGGGGCTTCTCAGACTGCAGAGAAGAGGCAGGTTC
HOXC_0809	ATAATCTTATGTATGTAAAACCCCGTTACGATGTCGGCGAC	CCAGTGCTCGTGTGAGAAGTCTATCTTAAGTCTTCGCGTGTTGTCTCGTCTGGGTATTGCGTTATAATCTTATGTATGTAAAACCCCGTTACGATGTCGGCGACCTGCAGAGAAGAGGCAGGTTC
HOXC_0810	GGGGCCCATCAGTAACTATTACGTGGACTCGCTCA	CCAGTGCTCGTGTGAGAAGTCTATCTTAAGTCTTCGCGTGTTGTCTCGTCTGGGTATTGCGTTGGGGCCCATCAGTAACTATTACGTGGACTCGCTCACTGCAGAGAAGAGGCAGGTTC
HOXC_0811	TCTCTCACGACAATGAAGACCTCCTAGCGTCCAGG	CCAGTGCTCGTGTGAGAAGTCTATCTTAAGTCTTCGCGTGTTGTCTCGTCTGGGTATTGCGTTTCTCTCACGACAATGAAGACCTCCTAGCGTCCAGGCTGCAGAGAAGAGGCAGGTTC
HOXC_0812	GGTTTGGTGCCGGACTGTAGCGATTTTCCGTCCTG	CCAGTGCTCGTGTGAGAAGTCTATCTTAAGTCTTCGCGTGTTGTCTCGTCTGGGTATTGCGTTGGTTTGGTGCCGGACTGTAGCGATTTTCCGTCCTGCTGCAGAGAAGAGGCAGGTTC
HOXC_0813	CACAAAGAGGAGAAGGCCGACCTGGACCCCAGTAA	CCAGTGCTCGTGTGAGAAGTCTATCTTAAGTCTTCGCGTGTTGTCTCGTCTGGGTATTGCGTTCACAAAGAGGAGAAGGCCGACCTGGACCCCAGTAACTGCAGAGAAGAGGCAGGTTC
HOXC_0814	GTTGGGAGCAATTTTCCTTTACAACCGGCGCGGGA	CCAGTGCTCGTGTGAGAAGTCTATCTTAAGTCTTCGCGTGTTGTCTCGTCTGGGTATTGCGTTGTTGGGAGCAATTTTCCTTTACAACCGGCGCGGGACTGCAGAGAAGAGGCAGGTTC
HOXC_0815	GGGGCGAGGACTCAATAAAAGCGAATTACCTTGGG	CCAGTGCTCGTGTGAGAAGTCTATCTTAAGTCTTCGCGTGTTGTCTCGTCTGGGTATTGCGTTGGGGCGAGGACTCAATAAAAGCGAATTACCTTGGGCTGCAGAGAAGAGGCAGGTTC
HOXC_0816	GAGGGGAGCTCCTCTCTCAGGAGCTGGCTTTGATG	CCAGTGCTCGTGTGAGAAGTCTATCTTAAGTCTTCGCGTGTTGTCTCGTCTGGGTATTGCGTTGAGGGGAGCTCCTCTCTCAGGAGCTGGCTTTGATGCTGCAGAGAAGAGGCAGGTTC
HOXC_0817	GGGGCGAAGTTCAGTTTATGATTTGAGATGGGACAGG	CCAGTGCTCGTGTGAGAAGTCTATCTTAAGTCTTCGCGTGTTGTCTCGTCTGGGTATTGCGTTGGGGCGAAGTTCAGTTTATGATTTGAGATGGGACAGGCTGCAGAGAAGAGGCAGGTTC
HOXC_0818	CCAGTCAGCGTGGAGGTCCTCACCCCACTAGAGAT	CCAGTGCTCGTGTGAGAAGTCTATCTTAAGTCTTCGCGTGTTGTCTCGTCTGGGTATTGCGTTCCAGTCAGCGTGGAGGTCCTCACCCCACTAGAGATCTGCAGAGAAGAGGCAGGTTC
HOXC_0819	CCCAGGAGCACTGGGTGAGGGGTCTGAGGTATTTC	CCAGTGCTCGTGTGAGAAGTCTATCTTAAGTCTTCGCGTGTTGTCTCGTCTGGGTATTGCGTTCCCAGGAGCACTGGGTGAGGGGTCTGAGGTATTTCCTGCAGAGAAGAGGCAGGTTC
HOXC_0820	GAAGCCTGAGAACTTGGAGAGATCAGGACTTTCAAAGAG	CCAGTGCTCGTGTGAGAAGTCTATCTTAAGTCTTCGCGTGTTGTCTCGTCTGGGTATTGCGTTGAAGCCTGAGAACTTGGAGAGATCAGGACTTTCAAAGAGCTGCAGAGAAGAGGCAGGTTC
HOXC_0821	ACTTGAGAACCCTCTTCTGAGGGTCTTGGAGGGGA	CCAGTGCTCGTGTGAGAAGTCTATCTTAAGTCTTCGCGTGTTGTCTCGTCTGGGTATTGCGTTACTTGAGAACCCTCTTCTGAGGGTCTTGGAGGGGACTGCAGAGAAGAGGCAGGTTC
HOXC_0822	AGGATTGAGAATGGGGATCAGGGATGAGGAGTGGG	CCAGTGCTCGTGTGAGAAGTCTATCTTAAGTCTTCGCGTGTTGTCTCGTCTGGGTATTGCGTTAGGATTGAGAATGGGGATCAGGGATGAGGAGTGGGCTGCAGAGAAGAGGCAGGTTC
HOXC_0823	TCACTCTCACTCACTCACTCCAATCAGGGAGACAG	CCAGTGCTCGTGTGAGAAGTCTATCTTAAGTCTTCGCGTGTTGTCTCGTCTGGGTATTGCGTTTCACTCTCACTCACTCACTCCAATCAGGGAGACAGCTGCAGAGAAGAGGCAGGTTC
HOXC_0824	AAAAGGGGAAAGAAGGAGAAACAGCAGGGGAGGGG	CCAGTGCTCGTGTGAGAAGTCTATCTTAAGTCTTCGCGTGTTGTCTCGTCTGGGTATTGCGTTAAAAGGGGAAAGAAGGAGAAACAGCAGGGGAGGGGCTGCAGAGAAGAGGCAGGTTC
HOXC_0825	GGGGCCAGGGCCTAATTATACTCCTCTGAAGGCTT	CCAGTGCTCGTGTGAGAAGTCTATCTTAAGTCTTCGCGTGTTGTCTCGTCTGGGTATTGCGTTGGGGCCAGGGCCTAATTATACTCCTCTGAAGGCTTCTGCAGAGAAGAGGCAGGTTC
HOXC_0826	CCCTCCCTGCCCTCAGCTACTCCCATAAACCTGAA	CCAGTGCTCGTGTGAGAAGTCTATCTTAAGTCTTCGCGTGTTGTCTCGTCTGGGTATTGCGTTCCCTCCCTGCCCTCAGCTACTCCCATAAACCTGAACTGCAGAGAAGAGGCAGGTTC
HOXC_0827	GGGGCACTGGAGGCCAAACAGGAAAACTAAGATAT	CCAGTGCTCGTGTGAGAAGTCTATCTTAAGTCTTCGCGTGTTGTCTCGTCTGGGTATTGCGTTGGGGCACTGGAGGCCAAACAGGAAAACTAAGATATCTGCAGAGAAGAGGCAGGTTC
HOXC_0828	GCCAGCGGCTCTCTGGGGAGAGGAGAAAGACTTTT	CCAGTGCTCGTGTGAGAAGTCTATCTTAAGTCTTCGCGTGTTGTCTCGTCTGGGTATTGCGTTGCCAGCGGCTCTCTGGGGAGAGGAGAAAGACTTTTCTGCAGAGAAGAGGCAGGTTC
HOXC_0829	GAGGATGGTGCTGCAGAGGGTGGTGAGGGGTTTAG	CCAGTGCTCGTGTGAGAAGTCTATCTTAAGTCTTCGCGTGTTGTCTCGTCTGGGTATTGCGTTGAGGATGGTGCTGCAGAGGGTGGTGAGGGGTTTAGCTGCAGAGAAGAGGCAGGTTC
HOXC_0830	GGATTCTCAGGGTCAGGAAGCAGAACTGCTAAAATTTCA	CCAGTGCTCGTGTGAGAAGTCTATCTTAAGTCTTCGCGTGTTGTCTCGTCTGGGTATTGCGTTGGATTCTCAGGGTCAGGAAGCAGAACTGCTAAAATTTCACTGCAGAGAAGAGGCAGGTTC
HOXC_0831	AAAACAAGAGAGAGAAGCGTTTATGGGCCTATGAAACGG	CCAGTGCTCGTGTGAGAAGTCTATCTTAAGTCTTCGCGTGTTGTCTCGTCTGGGTATTGCGTTAAAACAAGAGAGAGAAGCGTTTATGGGCCTATGAAACGGCTGCAGAGAAGAGGCAGGTTC
HOXC_0832	CTCAAATTACTACTCTTGAAGCTGAGGACCAGACTAGAGGG	CCAGTGCTCGTGTGAGAAGTCTATCTTAAGTCTTCGCGTGTTGTCTCGTCTGGGTATTGCGTTCTCAAATTACTACTCTTGAAGCTGAGGACCAGACTAGAGGGCTGCAGAGAAGAGGCAGGTTC
HOXC_0833	GCAAAATGTGTCCAAATTCAGGTTCAGTTATTGCATTTGGG	CCAGTGCTCGTGTGAGAAGTCTATCTTAAGTCTTCGCGTGTTGTCTCGTCTGGGTATTGCGTTGCAAAATGTGTCCAAATTCAGGTTCAGTTATTGCATTTGGGCTGCAGAGAAGAGGCAGGTTC
HOXC_0834	GAGCCTGGCTAAGTCTAGGGGTAGAGTAGCAGAAG	CCAGTGCTCGTGTGAGAAGTCTATCTTAAGTCTTCGCGTGTTGTCTCGTCTGGGTATTGCGTTGAGCCTGGCTAAGTCTAGGGGTAGAGTAGCAGAAGCTGCAGAGAAGAGGCAGGTTC
HOXC_0835	TATGTATTTAACCAGGGACCGTCGGTATGAGGTGGC	CCAGTGCTCGTGTGAGAAGTCTATCTTAAGTCTTCGCGTGTTGTCTCGTCTGGGTATTGCGTTTATGTATTTAACCAGGGACCGTCGGTATGAGGTGGCCTGCAGAGAAGAGGCAGGTTC
HOXC_0836	AGATGAATAAAGAGAAAACCGACAAGGAGCAGTCCTAAACC	CCAGTGCTCGTGTGAGAAGTCTATCTTAAGTCTTCGCGTGTTGTCTCGTCTGGGTATTGCGTTAGATGAATAAAGAGAAAACCGACAAGGAGCAGTCCTAAACCCTGCAGAGAAGAGGCAGGTTC
HOXC_0837	TGTTTTAGAGTTAGTTCTACCCAGCGAGGAGGAGGC	CCAGTGCTCGTGTGAGAAGTCTATCTTAAGTCTTCGCGTGTTGTCTCGTCTGGGTATTGCGTTTGTTTTAGAGTTAGTTCTACCCAGCGAGGAGGAGGCCTGCAGAGAAGAGGCAGGTTC
HOXC_0838	GGGAGAGAAACTGCGTTCTCTTTCCCCAGCGCAAC	CCAGTGCTCGTGTGAGAAGTCTATCTTAAGTCTTCGCGTGTTGTCTCGTCTGGGTATTGCGTTGGGAGAGAAACTGCGTTCTCTTTCCCCAGCGCAACCTGCAGAGAAGAGGCAGGTTC
HOXC_0839	TTTTCCTCCTTTCTTCAGAGAAGCCAGTACTTGAATCGC	CCAGTGCTCGTGTGAGAAGTCTATCTTAAGTCTTCGCGTGTTGTCTCGTCTGGGTATTGCGTTTTTTCCTCCTTTCTTCAGAGAAGCCAGTACTTGAATCGCCTGCAGAGAAGAGGCAGGTTC
HOXC_0840	TTTTCCCTGTATCGTATTTGGTCCAGGTCATCCCTC	CCAGTGCTCGTGTGAGAAGTCTATCTTAAGTCTTCGCGTGTTGTCTCGTCTGGGTATTGCGTTTTTTCCCTGTATCGTATTTGGTCCAGGTCATCCCTCCTGCAGAGAAGAGGCAGGTTC
HOXC_0841	TCCCCAGCGTCCGTCCTGTAACGTGCTTCTGTTTG	CCAGTGCTCGTGTGAGAAGTCTATCTTAAGTCTTCGCGTGTTGTCTCGTCTGGGTATTGCGTTTCCCCAGCGTCCGTCCTGTAACGTGCTTCTGTTTGCTGCAGAGAAGAGGCAGGTTC
HOXC_0842	TGAAGTCACTTAACCAGAAACCCAACTGTATCCAGTTCTCG	CCAGTGCTCGTGTGAGAAGTCTATCTTAAGTCTTCGCGTGTTGTCTCGTCTGGGTATTGCGTTTGAAGTCACTTAACCAGAAACCCAACTGTATCCAGTTCTCGCTGCAGAGAAGAGGCAGGTTC
HOXC_0843	TTATTTCTCCTCCCTGTGGTTCCCAGTCTGCTGTT	CCAGTGCTCGTGTGAGAAGTCTATCTTAAGTCTTCGCGTGTTGTCTCGTCTGGGTATTGCGTTTTATTTCTCCTCCCTGTGGTTCCCAGTCTGCTGTTCTGCAGAGAAGAGGCAGGTTC
HOXC_0844	GGCAAACGTCTGCTTCTGCAGCTGCTTCTCTCCAG	CCAGTGCTCGTGTGAGAAGTCTATCTTAAGTCTTCGCGTGTTGTCTCGTCTGGGTATTGCGTTGGCAAACGTCTGCTTCTGCAGCTGCTTCTCTCCAGCTGCAGAGAAGAGGCAGGTTC
HOXC_0845	GGAGAGGCACGGCATGAATGGCTTTCCTTGGCTGTAAT	CCAGTGCTCGTGTGAGAAGTCTATCTTAAGTCTTCGCGTGTTGTCTCGTCTGGGTATTGCGTTGGAGAGGCACGGCATGAATGGCTTTCCTTGGCTGTAATCTGCAGAGAAGAGGCAGGTTC
HOXC_0846	ATGAGATTGGAGGGAAGAGATAGGTGAAGATGAAAGTTGGG	CCAGTGCTCGTGTGAGAAGTCTATCTTAAGTCTTCGCGTGTTGTCTCGTCTGGGTATTGCGTTATGAGATTGGAGGGAAGAGATAGGTGAAGATGAAAGTTGGGCTGCAGAGAAGAGGCAGGTTC
HOXC_0847	GTGCTTTGGTGCTTCCAGGGATGGCTGGGAAAGAA	CCAGTGCTCGTGTGAGAAGTCTATCTTAAGTCTTCGCGTGTTGTCTCGTCTGGGTATTGCGTTGTGCTTTGGTGCTTCCAGGGATGGCTGGGAAAGAACTGCAGAGAAGAGGCAGGTTC
HOXC_0848	TAGATGTAGTTTCTACTTCTCAATGCAGTCTCAGCTCCTCG	CCAGTGCTCGTGTGAGAAGTCTATCTTAAGTCTTCGCGTGTTGTCTCGTCTGGGTATTGCGTTTAGATGTAGTTTCTACTTCTCAATGCAGTCTCAGCTCCTCGCTGCAGAGAAGAGGCAGGTTC
HOXC_0849	CCCAAGGAAGCTGGCCAGAGATTAGCCAGGAGTGG	CCAGTGCTCGTGTGAGAAGTCTATCTTAAGTCTTCGCGTGTTGTCTCGTCTGGGTATTGCGTTCCCAAGGAAGCTGGCCAGAGATTAGCCAGGAGTGGCTGCAGAGAAGAGGCAGGTTC
HOXC_0850	GACCCCAAGCGCAAAGATGTGGGGATGTGTGTGTA	CCAGTGCTCGTGTGAGAAGTCTATCTTAAGTCTTCGCGTGTTGTCTCGTCTGGGTATTGCGTTGACCCCAAGCGCAAAGATGTGGGGATGTGTGTGTACTGCAGAGAAGAGGCAGGTTC
HOXC_0851	CACCCCAGGGCGCCTTCCTAGAACCAGCAGTTTTA	CCAGTGCTCGTGTGAGAAGTCTATCTTAAGTCTTCGCGTGTTGTCTCGTCTGGGTATTGCGTTCACCCCAGGGCGCCTTCCTAGAACCAGCAGTTTTACTGCAGAGAAGAGGCAGGTTC
HOXC_0852	ATCTGCTAATCAGAAGCAGACACAAGCTGCCGGGT	CCAGTGCTCGTGTGAGAAGTCTATCTTAAGTCTTCGCGTGTTGTCTCGTCTGGGTATTGCGTTATCTGCTAATCAGAAGCAGACACAAGCTGCCGGGTCTGCAGAGAAGAGGCAGGTTC
HOXC_0853	GCAGGGTGTCGCTCTGAATATTTGGGGAGATACTC	CCAGTGCTCGTGTGAGAAGTCTATCTTAAGTCTTCGCGTGTTGTCTCGTCTGGGTATTGCGTTGCAGGGTGTCGCTCTGAATATTTGGGGAGATACTCCTGCAGAGAAGAGGCAGGTTC
HOXC_0854	AAAATAGAGACCCAGCCCATGTGCTGCTCCCCGTA	CCAGTGCTCGTGTGAGAAGTCTATCTTAAGTCTTCGCGTGTTGTCTCGTCTGGGTATTGCGTTAAAATAGAGACCCAGCCCATGTGCTGCTCCCCGTACTGCAGAGAAGAGGCAGGTTC
HOXC_0855	GCATCACCTTACAGGATGGTGAGACACTTGTAGGG	CCAGTGCTCGTGTGAGAAGTCTATCTTAAGTCTTCGCGTGTTGTCTCGTCTGGGTATTGCGTTGCATCACCTTACAGGATGGTGAGACACTTGTAGGGCTGCAGAGAAGAGGCAGGTTC
HOXC_0856	ACCAGCCCCTTCCCCATCATTTGAATCTCCTACTC	CCAGTGCTCGTGTGAGAAGTCTATCTTAAGTCTTCGCGTGTTGTCTCGTCTGGGTATTGCGTTACCAGCCCCTTCCCCATCATTTGAATCTCCTACTCCTGCAGAGAAGAGGCAGGTTC
HOXC_0857	AGGGTAGGAAGGGGTGAAAATTTTGTTTCGATAATACTGGG	CCAGTGCTCGTGTGAGAAGTCTATCTTAAGTCTTCGCGTGTTGTCTCGTCTGGGTATTGCGTTAGGGTAGGAAGGGGTGAAAATTTTGTTTCGATAATACTGGGCTGCAGAGAAGAGGCAGGTTC
HOXC_0858	GGGCAATCAAGTCGCAACAAGGGACTTCGCAGTCG	CCAGTGCTCGTGTGAGAAGTCTATCTTAAGTCTTCGCGTGTTGTCTCGTCTGGGTATTGCGTTGGGCAATCAAGTCGCAACAAGGGACTTCGCAGTCGCTGCAGAGAAGAGGCAGGTTC
HOXC_0859	CTGAAGCACCAGCTCCTCTTTCGAGCTTAGGAGAC	CCAGTGCTCGTGTGAGAAGTCTATCTTAAGTCTTCGCGTGTTGTCTCGTCTGGGTATTGCGTTCTGAAGCACCAGCTCCTCTTTCGAGCTTAGGAGACCTGCAGAGAAGAGGCAGGTTC
HOXC_0860	CGCCTCCCCAATTCCAGAAGCATTGTTTTCTTGGT	CCAGTGCTCGTGTGAGAAGTCTATCTTAAGTCTTCGCGTGTTGTCTCGTCTGGGTATTGCGTTCGCCTCCCCAATTCCAGAAGCATTGTTTTCTTGGTCTGCAGAGAAGAGGCAGGTTC
HOXC_0861	TGTTCTGGAACTCTGACTCCTGTTCCCCACCCAGT	CCAGTGCTCGTGTGAGAAGTCTATCTTAAGTCTTCGCGTGTTGTCTCGTCTGGGTATTGCGTTTGTTCTGGAACTCTGACTCCTGTTCCCCACCCAGTCTGCAGAGAAGAGGCAGGTTC
HOXC_0862	GCTTGGAGGACCCTGAGGAAAGCATGGGATGCAGA	CCAGTGCTCGTGTGAGAAGTCTATCTTAAGTCTTCGCGTGTTGTCTCGTCTGGGTATTGCGTTGCTTGGAGGACCCTGAGGAAAGCATGGGATGCAGACTGCAGAGAAGAGGCAGGTTC
HOXC_0863	CCAGCCCAGCCTGCAGGTCAGGATTGGAATCATTT	CCAGTGCTCGTGTGAGAAGTCTATCTTAAGTCTTCGCGTGTTGTCTCGTCTGGGTATTGCGTTCCAGCCCAGCCTGCAGGTCAGGATTGGAATCATTTCTGCAGAGAAGAGGCAGGTTC
HOXC_0864	TCGCTATCATTTACGAATTAACAACACAACACGCATCTGGG	CCAGTGCTCGTGTGAGAAGTCTATCTTAAGTCTTCGCGTGTTGTCTCGTCTGGGTATTGCGTTTCGCTATCATTTACGAATTAACAACACAACACGCATCTGGGCTGCAGAGAAGAGGCAGGTTC
HOXC_0865	TCTTCCCCTCCCACCTCTCCTCTGCTCCTTTGTCA	CCAGTGCTCGTGTGAGAAGTCTATCTTAAGTCTTCGCGTGTTGTCTCGTCTGGGTATTGCGTTTCTTCCCCTCCCACCTCTCCTCTGCTCCTTTGTCACTGCAGAGAAGAGGCAGGTTC
HOXC_0866	AATCACAAAACCCTAAAGATTGTTCCACTTGAGAAGGCAGC	CCAGTGCTCGTGTGAGAAGTCTATCTTAAGTCTTCGCGTGTTGTCTCGTCTGGGTATTGCGTTAATCACAAAACCCTAAAGATTGTTCCACTTGAGAAGGCAGCCTGCAGAGAAGAGGCAGGTTC
HOXC_0867	GGATAGGTACATTTCCGCAGCCCCGAAATGCCACT	CCAGTGCTCGTGTGAGAAGTCTATCTTAAGTCTTCGCGTGTTGTCTCGTCTGGGTATTGCGTTGGATAGGTACATTTCCGCAGCCCCGAAATGCCACTCTGCAGAGAAGAGGCAGGTTC
HOXC_0868	TTTATGGCGCTGTTTGTCTCCCTGTTCTGGGTTCT	CCAGTGCTCGTGTGAGAAGTCTATCTTAAGTCTTCGCGTGTTGTCTCGTCTGGGTATTGCGTTTTTATGGCGCTGTTTGTCTCCCTGTTCTGGGTTCTCTGCAGAGAAGAGGCAGGTTC
HOXC_0869	TTGAAATCGGATTATAGGAATGTTTTGTCTATGGCCCACGG	CCAGTGCTCGTGTGAGAAGTCTATCTTAAGTCTTCGCGTGTTGTCTCGTCTGGGTATTGCGTTTTGAAATCGGATTATAGGAATGTTTTGTCTATGGCCCACGGCTGCAGAGAAGAGGCAGGTTC
HOXC_0870	AGAACAGGACCTCACTGGCTGAGAGGGAGAGGTGG	CCAGTGCTCGTGTGAGAAGTCTATCTTAAGTCTTCGCGTGTTGTCTCGTCTGGGTATTGCGTTAGAACAGGACCTCACTGGCTGAGAGGGAGAGGTGGCTGCAGAGAAGAGGCAGGTTC
HOXC_0871	GCGAGAGGGATGGGCTACAAACCAGGGGTCAAACA	CCAGTGCTCGTGTGAGAAGTCTATCTTAAGTCTTCGCGTGTTGTCTCGTCTGGGTATTGCGTTGCGAGAGGGATGGGCTACAAACCAGGGGTCAAACACTGCAGAGAAGAGGCAGGTTC
HOXC_0872	GAATAGTCGGTGCGGGGCCAGCATCAGGGTAAGAG	CCAGTGCTCGTGTGAGAAGTCTATCTTAAGTCTTCGCGTGTTGTCTCGTCTGGGTATTGCGTTGAATAGTCGGTGCGGGGCCAGCATCAGGGTAAGAGCTGCAGAGAAGAGGCAGGTTC
HOXC_0873	GGGGAGATCGCGGCAGTTGCTTTGCTTAGAGTCTC	CCAGTGCTCGTGTGAGAAGTCTATCTTAAGTCTTCGCGTGTTGTCTCGTCTGGGTATTGCGTTGGGGAGATCGCGGCAGTTGCTTTGCTTAGAGTCTCCTGCAGAGAAGAGGCAGGTTC
HOXC_0874	AACTCCCAGGGAATCTCTCTCTTGAGCACCCATCT	CCAGTGCTCGTGTGAGAAGTCTATCTTAAGTCTTCGCGTGTTGTCTCGTCTGGGTATTGCGTTAACTCCCAGGGAATCTCTCTCTTGAGCACCCATCTCTGCAGAGAAGAGGCAGGTTC
HOXC_0875	CACCTTTGGGGCAAGCCTGGGACCTCTTGTTAGCTTTT	CCAGTGCTCGTGTGAGAAGTCTATCTTAAGTCTTCGCGTGTTGTCTCGTCTGGGTATTGCGTTCACCTTTGGGGCAAGCCTGGGACCTCTTGTTAGCTTTTCTGCAGAGAAGAGGCAGGTTC
HOXC_0876	CAAATGGACGCGAGGTGGCGCTGTTGCTCAATGTTA	CCAGTGCTCGTGTGAGAAGTCTATCTTAAGTCTTCGCGTGTTGTCTCGTCTGGGTATTGCGTTCAAATGGACGCGAGGTGGCGCTGTTGCTCAATGTTACTGCAGAGAAGAGGCAGGTTC
HOXC_0877	CCTGCGAGGTGTAAATAATTCGCGAGTGGCAGCGG	CCAGTGCTCGTGTGAGAAGTCTATCTTAAGTCTTCGCGTGTTGTCTCGTCTGGGTATTGCGTTCCTGCGAGGTGTAAATAATTCGCGAGTGGCAGCGGCTGCAGAGAAGAGGCAGGTTC
HOXC_0878	AAAATAATCGCTTTGTGGAGGAGATAAGTGCAAAGCAGGC	CCAGTGCTCGTGTGAGAAGTCTATCTTAAGTCTTCGCGTGTTGTCTCGTCTGGGTATTGCGTTAAAATAATCGCTTTGTGGAGGAGATAAGTGCAAAGCAGGCCTGCAGAGAAGAGGCAGGTTC
HOXC_0879	AAAAGGCAGAATGACCCGGACAAACGAACATAAATCC	CCAGTGCTCGTGTGAGAAGTCTATCTTAAGTCTTCGCGTGTTGTCTCGTCTGGGTATTGCGTTAAAAGGCAGAATGACCCGGACAAACGAACATAAATCCCTGCAGAGAAGAGGCAGGTTC
HOXC_0880	CCTCGGCGAGGATGGCTGCTTTCGGTTCCTTTATT	CCAGTGCTCGTGTGAGAAGTCTATCTTAAGTCTTCGCGTGTTGTCTCGTCTGGGTATTGCGTTCCTCGGCGAGGATGGCTGCTTTCGGTTCCTTTATTCTGCAGAGAAGAGGCAGGTTC
HOXC_0881	GGCACACTCGGGACAGTCGCATTCCAAGACACAAA	CCAGTGCTCGTGTGAGAAGTCTATCTTAAGTCTTCGCGTGTTGTCTCGTCTGGGTATTGCGTTGGCACACTCGGGACAGTCGCATTCCAAGACACAAACTGCAGAGAAGAGGCAGGTTC
HOXC_0882	CCCCGGAAGAATAGCTCTCTGGCAGGGTTTTCGCT	CCAGTGCTCGTGTGAGAAGTCTATCTTAAGTCTTCGCGTGTTGTCTCGTCTGGGTATTGCGTTCCCCGGAAGAATAGCTCTCTGGCAGGGTTTTCGCTCTGCAGAGAAGAGGCAGGTTC
HOXC_0883	CTAAATGATAAGGCGCAGGCCCCAGAGCGGATCCA	CCAGTGCTCGTGTGAGAAGTCTATCTTAAGTCTTCGCGTGTTGTCTCGTCTGGGTATTGCGTTCTAAATGATAAGGCGCAGGCCCCAGAGCGGATCCACTGCAGAGAAGAGGCAGGTTC
HOXC_0884	TTTTCCAGGCTGGGAAGAGAAAGTATTTATGACAGTCTCCA	CCAGTGCTCGTGTGAGAAGTCTATCTTAAGTCTTCGCGTGTTGTCTCGTCTGGGTATTGCGTTTTTTCCAGGCTGGGAAGAGAAAGTATTTATGACAGTCTCCACTGCAGAGAAGAGGCAGGTTC
HOXC_0885	CCAAGGCTGAAGCGAGCTGTGGTACGGGTAGAGAC	CCAGTGCTCGTGTGAGAAGTCTATCTTAAGTCTTCGCGTGTTGTCTCGTCTGGGTATTGCGTTCCAAGGCTGAAGCGAGCTGTGGTACGGGTAGAGACCTGCAGAGAAGAGGCAGGTTC
HOXC_0886	CCCTGTCCTGACCCCTACTGTTCTGGACCCTAGGG	CCAGTGCTCGTGTGAGAAGTCTATCTTAAGTCTTCGCGTGTTGTCTCGTCTGGGTATTGCGTTCCCTGTCCTGACCCCTACTGTTCTGGACCCTAGGGCTGCAGAGAAGAGGCAGGTTC
HOXC_0887	CCCTCTTCTGACCCTTCCCTCGTGCTGCTCCAATG	CCAGTGCTCGTGTGAGAAGTCTATCTTAAGTCTTCGCGTGTTGTCTCGTCTGGGTATTGCGTTCCCTCTTCTGACCCTTCCCTCGTGCTGCTCCAATGCTGCAGAGAAGAGGCAGGTTC
HOXC_0888	CCAGAGTTCTGGGTGTCTAAGAGTTTGGGCAGCTC	CCAGTGCTCGTGTGAGAAGTCTATCTTAAGTCTTCGCGTGTTGTCTCGTCTGGGTATTGCGTTCCAGAGTTCTGGGTGTCTAAGAGTTTGGGCAGCTCCTGCAGAGAAGAGGCAGGTTC
HOXC_0889	TGACAGAGAGTGGCCATTTCCCCAGCAATTACTTA	CCAGTGCTCGTGTGAGAAGTCTATCTTAAGTCTTCGCGTGTTGTCTCGTCTGGGTATTGCGTTTGACAGAGAGTGGCCATTTCCCCAGCAATTACTTACTGCAGAGAAGAGGCAGGTTC
HOXC_0890	GGGACTGGGTTGGGTGGGAGGAGGTGTTCATTCTC	CCAGTGCTCGTGTGAGAAGTCTATCTTAAGTCTTCGCGTGTTGTCTCGTCTGGGTATTGCGTTGGGACTGGGTTGGGTGGGAGGAGGTGTTCATTCTCCTGCAGAGAAGAGGCAGGTTC
HOXC_0891	TCTAAACCATCCTGCCCTGAACCGCCATTCCTTCT	CCAGTGCTCGTGTGAGAAGTCTATCTTAAGTCTTCGCGTGTTGTCTCGTCTGGGTATTGCGTTTCTAAACCATCCTGCCCTGAACCGCCATTCCTTCTCTGCAGAGAAGAGGCAGGTTC
HOXC_0892	CATAATGCAAAGACCTAAAGATGCATCTGTGTTTGTCAGGC	CCAGTGCTCGTGTGAGAAGTCTATCTTAAGTCTTCGCGTGTTGTCTCGTCTGGGTATTGCGTTCATAATGCAAAGACCTAAAGATGCATCTGTGTTTGTCAGGCCTGCAGAGAAGAGGCAGGTTC
HOXC_0893	GTCTCAGGGTGAAAAGTAGCACGTACAGTGTGTGT	CCAGTGCTCGTGTGAGAAGTCTATCTTAAGTCTTCGCGTGTTGTCTCGTCTGGGTATTGCGTTGTCTCAGGGTGAAAAGTAGCACGTACAGTGTGTGTCTGCAGAGAAGAGGCAGGTTC
HOXC_0894	GTGTCCTGAGTGTGCTCTAGGATTTCCTGGGTGTA	CCAGTGCTCGTGTGAGAAGTCTATCTTAAGTCTTCGCGTGTTGTCTCGTCTGGGTATTGCGTTGTGTCCTGAGTGTGCTCTAGGATTTCCTGGGTGTACTGCAGAGAAGAGGCAGGTTC
HOXC_0895	TTTTCTCTCTGTCTGTGTTAAGCCCAAATCACTGTACACAC	CCAGTGCTCGTGTGAGAAGTCTATCTTAAGTCTTCGCGTGTTGTCTCGTCTGGGTATTGCGTTTTTTCTCTCTGTCTGTGTTAAGCCCAAATCACTGTACACACCTGCAGAGAAGAGGCAGGTTC
HOXC_0896	TTATGGCCAGAGAAGGGTGCTGATGGACTAAGGTT	CCAGTGCTCGTGTGAGAAGTCTATCTTAAGTCTTCGCGTGTTGTCTCGTCTGGGTATTGCGTTTTATGGCCAGAGAAGGGTGCTGATGGACTAAGGTTCTGCAGAGAAGAGGCAGGTTC
HOXC_0897	GGGGTATGTGGGGACAAGTAAGAGGCCTGCTCCAG	CCAGTGCTCGTGTGAGAAGTCTATCTTAAGTCTTCGCGTGTTGTCTCGTCTGGGTATTGCGTTGGGGTATGTGGGGACAAGTAAGAGGCCTGCTCCAGCTGCAGAGAAGAGGCAGGTTC
HOXC_0898	TCCCCTCCAACTCAGATGCAAATAGTCTCCTAAGAAGA	CCAGTGCTCGTGTGAGAAGTCTATCTTAAGTCTTCGCGTGTTGTCTCGTCTGGGTATTGCGTTTCCCCTCCAACTCAGATGCAAATAGTCTCCTAAGAAGACTGCAGAGAAGAGGCAGGTTC
HOXC_0899	AATGTCCTGAATCAGCCCAGCTAGAAACCAGGGAC	CCAGTGCTCGTGTGAGAAGTCTATCTTAAGTCTTCGCGTGTTGTCTCGTCTGGGTATTGCGTTAATGTCCTGAATCAGCCCAGCTAGAAACCAGGGACCTGCAGAGAAGAGGCAGGTTC
HOXC_0900	ACACAGCTGCCCTTTCCTTTTAGTCTCCATAAGCA	CCAGTGCTCGTGTGAGAAGTCTATCTTAAGTCTTCGCGTGTTGTCTCGTCTGGGTATTGCGTTACACAGCTGCCCTTTCCTTTTAGTCTCCATAAGCACTGCAGAGAAGAGGCAGGTTC
HOXC_0901	CAGGTAGCAAGAGAGTCTCCTGGATCTAAGGAAGAAGAC	CCAGTGCTCGTGTGAGAAGTCTATCTTAAGTCTTCGCGTGTTGTCTCGTCTGGGTATTGCGTTCAGGTAGCAAGAGAGTCTCCTGGATCTAAGGAAGAAGACCTGCAGAGAAGAGGCAGGTTC
HOXC_0902	GGCCAGGGGATGGAGGGTCTGATGCCTGAAGTATT	CCAGTGCTCGTGTGAGAAGTCTATCTTAAGTCTTCGCGTGTTGTCTCGTCTGGGTATTGCGTTGGCCAGGGGATGGAGGGTCTGATGCCTGAAGTATTCTGCAGAGAAGAGGCAGGTTC
HOXC_0903	TGGGAGTATGGTGTGCTTGTTCCTCCTCAAAGTCT	CCAGTGCTCGTGTGAGAAGTCTATCTTAAGTCTTCGCGTGTTGTCTCGTCTGGGTATTGCGTTTGGGAGTATGGTGTGCTTGTTCCTCCTCAAAGTCTCTGCAGAGAAGAGGCAGGTTC
HOXC_0904	CTCTGGCTTGCAGGTATTCATCCCCTTGGAGGTCT	CCAGTGCTCGTGTGAGAAGTCTATCTTAAGTCTTCGCGTGTTGTCTCGTCTGGGTATTGCGTTCTCTGGCTTGCAGGTATTCATCCCCTTGGAGGTCTCTGCAGAGAAGAGGCAGGTTC
HOXC_0905	GGGGCGAGAGGCACCTTCACATCTAAATTCGTACC	CCAGTGCTCGTGTGAGAAGTCTATCTTAAGTCTTCGCGTGTTGTCTCGTCTGGGTATTGCGTTGGGGCGAGAGGCACCTTCACATCTAAATTCGTACCCTGCAGAGAAGAGGCAGGTTC
HOXC_0906	GCCTGTCTTCATGTCGTGGATTGATGAACGCGAAT	CCAGTGCTCGTGTGAGAAGTCTATCTTAAGTCTTCGCGTGTTGTCTCGTCTGGGTATTGCGTTGCCTGTCTTCATGTCGTGGATTGATGAACGCGAATCTGCAGAGAAGAGGCAGGTTC
HOXC_0907	CCGGGAGTCTGAGGAATTCGCCTGGGCTGTTAGAG	CCAGTGCTCGTGTGAGAAGTCTATCTTAAGTCTTCGCGTGTTGTCTCGTCTGGGTATTGCGTTCCGGGAGTCTGAGGAATTCGCCTGGGCTGTTAGAGCTGCAGAGAAGAGGCAGGTTC
HOXC_0908	GAAAGAGCTAAGTGAGAGAGCGCGAGCTCTACCTA	CCAGTGCTCGTGTGAGAAGTCTATCTTAAGTCTTCGCGTGTTGTCTCGTCTGGGTATTGCGTTGAAAGAGCTAAGTGAGAGAGCGCGAGCTCTACCTACTGCAGAGAAGAGGCAGGTTC
HOXC_0909	GCTTCCAGCACGCTTCGCACCACGTTCAAGACTTC	CCAGTGCTCGTGTGAGAAGTCTATCTTAAGTCTTCGCGTGTTGTCTCGTCTGGGTATTGCGTTGCTTCCAGCACGCTTCGCACCACGTTCAAGACTTCCTGCAGAGAAGAGGCAGGTTC
HOXC_0910	CCTCCGGCATCTCCAACTCAGGCTACCAGCAGAAC	CCAGTGCTCGTGTGAGAAGTCTATCTTAAGTCTTCGCGTGTTGTCTCGTCTGGGTATTGCGTTCCTCCGGCATCTCCAACTCAGGCTACCAGCAGAACCTGCAGAGAAGAGGCAGGTTC
HOXC_0911	CTCGCTTAGCTGCCACGGAGACGCCTCCAAATTCT	CCAGTGCTCGTGTGAGAAGTCTATCTTAAGTCTTCGCGTGTTGTCTCGTCTGGGTATTGCGTTCTCGCTTAGCTGCCACGGAGACGCCTCCAAATTCTCTGCAGAGAAGAGGCAGGTTC
HOXC_0912	GCTCCCCAGACAGTCCCTTTATGGGGCTCAGCAAG	CCAGTGCTCGTGTGAGAAGTCTATCTTAAGTCTTCGCGTGTTGTCTCGTCTGGGTATTGCGTTGCTCCCCAGACAGTCCCTTTATGGGGCTCAGCAAGCTGCAGAGAAGAGGCAGGTTC
HOXC_0913	TCCGCCAACACTAACAGTAGCGAAGGACAAGGCCA	CCAGTGCTCGTGTGAGAAGTCTATCTTAAGTCTTCGCGTGTTGTCTCGTCTGGGTATTGCGTTTCCGCCAACACTAACAGTAGCGAAGGACAAGGCCACTGCAGAGAAGAGGCAGGTTC
HOXC_0914	CTTAAATCAAAACTCGTCTCCCAGCCTCATGTTTCCATGG	CCAGTGCTCGTGTGAGAAGTCTATCTTAAGTCTTCGCGTGTTGTCTCGTCTGGGTATTGCGTTCTTAAATCAAAACTCGTCTCCCAGCCTCATGTTTCCATGGCTGCAGAGAAGAGGCAGGTTC
HOXC_0915	ATGAGACCCCACGGTGAGAAGCCTTTTCTCTTTCC	CCAGTGCTCGTGTGAGAAGTCTATCTTAAGTCTTCGCGTGTTGTCTCGTCTGGGTATTGCGTTATGAGACCCCACGGTGAGAAGCCTTTTCTCTTTCCCTGCAGAGAAGAGGCAGGTTC
HOXC_0916	GCCTGTGCCTGGGTGGTTTTCTCGAAGTTGGGAAG	CCAGTGCTCGTGTGAGAAGTCTATCTTAAGTCTTCGCGTGTTGTCTCGTCTGGGTATTGCGTTGCCTGTGCCTGGGTGGTTTTCTCGAAGTTGGGAAGCTGCAGAGAAGAGGCAGGTTC
HOXC_0917	GTGAGAGAAAGCTGGTGTGTGGCCGCAAAGGGTTA	CCAGTGCTCGTGTGAGAAGTCTATCTTAAGTCTTCGCGTGTTGTCTCGTCTGGGTATTGCGTTGTGAGAGAAAGCTGGTGTGTGGCCGCAAAGGGTTACTGCAGAGAAGAGGCAGGTTC
HOXC_0918	AAAGTCAAAGTTGGGGAGGTGGCTGGGAATGGTAC	CCAGTGCTCGTGTGAGAAGTCTATCTTAAGTCTTCGCGTGTTGTCTCGTCTGGGTATTGCGTTAAAGTCAAAGTTGGGGAGGTGGCTGGGAATGGTACCTGCAGAGAAGAGGCAGGTTC
HOXC_0919	CCTGAGTACCCTGAGACTGTCAGCCTTTGGAACAA	CCAGTGCTCGTGTGAGAAGTCTATCTTAAGTCTTCGCGTGTTGTCTCGTCTGGGTATTGCGTTCCTGAGTACCCTGAGACTGTCAGCCTTTGGAACAACTGCAGAGAAGAGGCAGGTTC
HOXC_0920	GCAAAGGGAGACAGACCCCTGTTGCTCTGCCCTAG	CCAGTGCTCGTGTGAGAAGTCTATCTTAAGTCTTCGCGTGTTGTCTCGTCTGGGTATTGCGTTGCAAAGGGAGACAGACCCCTGTTGCTCTGCCCTAGCTGCAGAGAAGAGGCAGGTTC
HOXC_0921	GGCTCTCTAGGGCACCCATAACCTCCTCTCAGAGA	CCAGTGCTCGTGTGAGAAGTCTATCTTAAGTCTTCGCGTGTTGTCTCGTCTGGGTATTGCGTTGGCTCTCTAGGGCACCCATAACCTCCTCTCAGAGACTGCAGAGAAGAGGCAGGTTC
HOXC_0922	AAAAGAGTGCTCAAAAGGAGAGAGGCCATAGAGATTAGGG	CCAGTGCTCGTGTGAGAAGTCTATCTTAAGTCTTCGCGTGTTGTCTCGTCTGGGTATTGCGTTAAAAGAGTGCTCAAAAGGAGAGAGGCCATAGAGATTAGGGCTGCAGAGAAGAGGCAGGTTC
HOXC_0923	CCCCAATCAAGGACTTGTGGGGTCTCCCTGAGACC	CCAGTGCTCGTGTGAGAAGTCTATCTTAAGTCTTCGCGTGTTGTCTCGTCTGGGTATTGCGTTCCCCAATCAAGGACTTGTGGGGTCTCCCTGAGACCCTGCAGAGAAGAGGCAGGTTC
HOXC_0924	TGCAGAGTAGCTTAGGTCATGAGCCCCTCCAAGGG	CCAGTGCTCGTGTGAGAAGTCTATCTTAAGTCTTCGCGTGTTGTCTCGTCTGGGTATTGCGTTTGCAGAGTAGCTTAGGTCATGAGCCCCTCCAAGGGCTGCAGAGAAGAGGCAGGTTC
HOXC_0925	CTGGTCTCCAGTTAGCAATCAGGCGGAGCGGTGAC	CCAGTGCTCGTGTGAGAAGTCTATCTTAAGTCTTCGCGTGTTGTCTCGTCTGGGTATTGCGTTCTGGTCTCCAGTTAGCAATCAGGCGGAGCGGTGACCTGCAGAGAAGAGGCAGGTTC
HOXC_0926	TCGCTCACTAAATGCCCTGCTGCACTTGTAAACAA	CCAGTGCTCGTGTGAGAAGTCTATCTTAAGTCTTCGCGTGTTGTCTCGTCTGGGTATTGCGTTTCGCTCACTAAATGCCCTGCTGCACTTGTAAACAACTGCAGAGAAGAGGCAGGTTC
HOXC_0927	AGCTGCAAAGGCCAGTTCCTAGGATTACAGGCCTG	CCAGTGCTCGTGTGAGAAGTCTATCTTAAGTCTTCGCGTGTTGTCTCGTCTGGGTATTGCGTTAGCTGCAAAGGCCAGTTCCTAGGATTACAGGCCTGCTGCAGAGAAGAGGCAGGTTC
HOXC_0928	CCCCAACTTTTCTGCCCTTGTCTGCCTTCTGCTCT	CCAGTGCTCGTGTGAGAAGTCTATCTTAAGTCTTCGCGTGTTGTCTCGTCTGGGTATTGCGTTCCCCAACTTTTCTGCCCTTGTCTGCCTTCTGCTCTCTGCAGAGAAGAGGCAGGTTC
HOXC_0929	TCAGAGAGGGGAGTTTAGAGTAGGAAGAGTGGCAA	CCAGTGCTCGTGTGAGAAGTCTATCTTAAGTCTTCGCGTGTTGTCTCGTCTGGGTATTGCGTTTCAGAGAGGGGAGTTTAGAGTAGGAAGAGTGGCAACTGCAGAGAAGAGGCAGGTTC
HOXC_0930	CCCCATCCAAACGTAACCAGACTGGGGTTTTCTTC	CCAGTGCTCGTGTGAGAAGTCTATCTTAAGTCTTCGCGTGTTGTCTCGTCTGGGTATTGCGTTCCCCATCCAAACGTAACCAGACTGGGGTTTTCTTCCTGCAGAGAAGAGGCAGGTTC
HOXC_0931	CGCAGTGGACGGCAAACTTACAGCCGGTATCAGAC	CCAGTGCTCGTGTGAGAAGTCTATCTTAAGTCTTCGCGTGTTGTCTCGTCTGGGTATTGCGTTCGCAGTGGACGGCAAACTTACAGCCGGTATCAGACCTGCAGAGAAGAGGCAGGTTC
HOXC_0932	AATCCTTATTTGACACGAAAACGTCGGATTGAAGTCTCTCA	CCAGTGCTCGTGTGAGAAGTCTATCTTAAGTCTTCGCGTGTTGTCTCGTCTGGGTATTGCGTTAATCCTTATTTGACACGAAAACGTCGGATTGAAGTCTCTCACTGCAGAGAAGAGGCAGGTTC
HOXC_0933	AAAAGGAGAACAACAAGGATAAACTGCCGGGAGCC	CCAGTGCTCGTGTGAGAAGTCTATCTTAAGTCTTCGCGTGTTGTCTCGTCTGGGTATTGCGTTAAAAGGAGAACAACAAGGATAAACTGCCGGGAGCCCTGCAGAGAAGAGGCAGGTTC
HOXC_0934	CCCCTTAGCAACTCCCTTGAAGTTTCGTTTTATGGTAGC	CCAGTGCTCGTGTGAGAAGTCTATCTTAAGTCTTCGCGTGTTGTCTCGTCTGGGTATTGCGTTCCCCTTAGCAACTCCCTTGAAGTTTCGTTTTATGGTAGCCTGCAGAGAAGAGGCAGGTTC
HOXC_0935	ATGACACTCACAACTCTAACTACCTGTCAGATACTTGCAGC	CCAGTGCTCGTGTGAGAAGTCTATCTTAAGTCTTCGCGTGTTGTCTCGTCTGGGTATTGCGTTATGACACTCACAACTCTAACTACCTGTCAGATACTTGCAGCCTGCAGAGAAGAGGCAGGTTC
HOXC_0936	GGGGAGACGGAGAAACAGTGAAAAGTTCGGACTCT	CCAGTGCTCGTGTGAGAAGTCTATCTTAAGTCTTCGCGTGTTGTCTCGTCTGGGTATTGCGTTGGGGAGACGGAGAAACAGTGAAAAGTTCGGACTCTCTGCAGAGAAGAGGCAGGTTC
HOXC_0937	GTCTGTCTCTCACCACACTCCCACCTCCCTGCTTC	CCAGTGCTCGTGTGAGAAGTCTATCTTAAGTCTTCGCGTGTTGTCTCGTCTGGGTATTGCGTTGTCTGTCTCTCACCACACTCCCACCTCCCTGCTTCCTGCAGAGAAGAGGCAGGTTC
HOXC_0938	CCCCTCGAAATGCAGAAAAGGACTTGTGGTTTTGT	CCAGTGCTCGTGTGAGAAGTCTATCTTAAGTCTTCGCGTGTTGTCTCGTCTGGGTATTGCGTTCCCCTCGAAATGCAGAAAAGGACTTGTGGTTTTGTCTGCAGAGAAGAGGCAGGTTC
HOXC_0939	CCCCTTGACTTTCTCTAGGAACCTGATGGAAACCT	CCAGTGCTCGTGTGAGAAGTCTATCTTAAGTCTTCGCGTGTTGTCTCGTCTGGGTATTGCGTTCCCCTTGACTTTCTCTAGGAACCTGATGGAAACCTCTGCAGAGAAGAGGCAGGTTC
HOXC_0940	CCCCATTTCCAGAAGGGTAGATAGGAGCCTGCAGT	CCAGTGCTCGTGTGAGAAGTCTATCTTAAGTCTTCGCGTGTTGTCTCGTCTGGGTATTGCGTTCCCCATTTCCAGAAGGGTAGATAGGAGCCTGCAGTCTGCAGAGAAGAGGCAGGTTC
HOXC_0941	GGGCCCATGCCTTCCTCTCCTTCGCTGTTTGATTT	CCAGTGCTCGTGTGAGAAGTCTATCTTAAGTCTTCGCGTGTTGTCTCGTCTGGGTATTGCGTTGGGCCCATGCCTTCCTCTCCTTCGCTGTTTGATTTCTGCAGAGAAGAGGCAGGTTC
HOXC_0942	CTATTCTGTTGGGCCCGCCTTCCTCTGAGCTGCAT	CCAGTGCTCGTGTGAGAAGTCTATCTTAAGTCTTCGCGTGTTGTCTCGTCTGGGTATTGCGTTCTATTCTGTTGGGCCCGCCTTCCTCTGAGCTGCATCTGCAGAGAAGAGGCAGGTTC
HOXC_0943	AATCCTGCTTTGAGAGTATTTGTAATGCGGTTTTGTTGTCG	CCAGTGCTCGTGTGAGAAGTCTATCTTAAGTCTTCGCGTGTTGTCTCGTCTGGGTATTGCGTTAATCCTGCTTTGAGAGTATTTGTAATGCGGTTTTGTTGTCGCTGCAGAGAAGAGGCAGGTTC
HOXC_0944	TGCTGCTTATTTCACTAAGAAAACCCAACAACTGAGACTGC	CCAGTGCTCGTGTGAGAAGTCTATCTTAAGTCTTCGCGTGTTGTCTCGTCTGGGTATTGCGTTTGCTGCTTATTTCACTAAGAAAACCCAACAACTGAGACTGCCTGCAGAGAAGAGGCAGGTTC
HOXC_0945	TTTATGTCCAGCTATGAATGTAGATTTTGTGTCCCGACAGC	CCAGTGCTCGTGTGAGAAGTCTATCTTAAGTCTTCGCGTGTTGTCTCGTCTGGGTATTGCGTTTTTATGTCCAGCTATGAATGTAGATTTTGTGTCCCGACAGCCTGCAGAGAAGAGGCAGGTTC
HOXC_0946	CCCCTGTCCAACTCTCTGGAAAAGGTCTGCTTCAC	CCAGTGCTCGTGTGAGAAGTCTATCTTAAGTCTTCGCGTGTTGTCTCGTCTGGGTATTGCGTTCCCCTGTCCAACTCTCTGGAAAAGGTCTGCTTCACCTGCAGAGAAGAGGCAGGTTC
HOXC_0947	TGCTCTGGCTTTGGGGTTCAGAAACTCACGTGGAG	CCAGTGCTCGTGTGAGAAGTCTATCTTAAGTCTTCGCGTGTTGTCTCGTCTGGGTATTGCGTTTGCTCTGGCTTTGGGGTTCAGAAACTCACGTGGAGCTGCAGAGAAGAGGCAGGTTC
HOXC_0948	AGAAGCCTGGGAATTGAGAAAGCATGCTGGCCTGG	CCAGTGCTCGTGTGAGAAGTCTATCTTAAGTCTTCGCGTGTTGTCTCGTCTGGGTATTGCGTTAGAAGCCTGGGAATTGAGAAAGCATGCTGGCCTGGCTGCAGAGAAGAGGCAGGTTC
HOXC_0949	AAAAGGAGCAGTCCATTGGTTGAGAGAGTAAGGAGTC	CCAGTGCTCGTGTGAGAAGTCTATCTTAAGTCTTCGCGTGTTGTCTCGTCTGGGTATTGCGTTAAAAGGAGCAGTCCATTGGTTGAGAGAGTAAGGAGTCCTGCAGAGAAGAGGCAGGTTC
HOXC_0950	GGGGAATCTTGGCTCCAAACAAAGTGGGTTTCCAG	CCAGTGCTCGTGTGAGAAGTCTATCTTAAGTCTTCGCGTGTTGTCTCGTCTGGGTATTGCGTTGGGGAATCTTGGCTCCAAACAAAGTGGGTTTCCAGCTGCAGAGAAGAGGCAGGTTC
HOXC_0951	ACGCCAGGATCCCAATGGGAAGAAAGATTTCCTCA	CCAGTGCTCGTGTGAGAAGTCTATCTTAAGTCTTCGCGTGTTGTCTCGTCTGGGTATTGCGTTACGCCAGGATCCCAATGGGAAGAAAGATTTCCTCACTGCAGAGAAGAGGCAGGTTC
HOXC_0952	TTTTCTTCCAGGGTCTGGGGCTGAGGATGAGATAG	CCAGTGCTCGTGTGAGAAGTCTATCTTAAGTCTTCGCGTGTTGTCTCGTCTGGGTATTGCGTTTTTTCTTCCAGGGTCTGGGGCTGAGGATGAGATAGCTGCAGAGAAGAGGCAGGTTC
HOXC_0953	GGGGATGCTAAGAATGGAGGGTGAGGAAGCTTAAG	CCAGTGCTCGTGTGAGAAGTCTATCTTAAGTCTTCGCGTGTTGTCTCGTCTGGGTATTGCGTTGGGGATGCTAAGAATGGAGGGTGAGGAAGCTTAAGCTGCAGAGAAGAGGCAGGTTC
HOXC_0954	CTCGTAGGCAACCAGCCTGAGCCCACATCCTGAAA	CCAGTGCTCGTGTGAGAAGTCTATCTTAAGTCTTCGCGTGTTGTCTCGTCTGGGTATTGCGTTCTCGTAGGCAACCAGCCTGAGCCCACATCCTGAAACTGCAGAGAAGAGGCAGGTTC
HOXC_0955	TTCACATTCAATCCTCTGCACAGGAAGATTGTCATCACT	CCAGTGCTCGTGTGAGAAGTCTATCTTAAGTCTTCGCGTGTTGTCTCGTCTGGGTATTGCGTTTTCACATTCAATCCTCTGCACAGGAAGATTGTCATCACTCTGCAGAGAAGAGGCAGGTTC
HOXC_0956	GTCATTCAGCCCGCTTGCATCCACTCCAACTTCTG	CCAGTGCTCGTGTGAGAAGTCTATCTTAAGTCTTCGCGTGTTGTCTCGTCTGGGTATTGCGTTGTCATTCAGCCCGCTTGCATCCACTCCAACTTCTGCTGCAGAGAAGAGGCAGGTTC
HOXC_0957	CCCCAGTCACAGCGGGGTAAGAGGGCGTCTTTATT	CCAGTGCTCGTGTGAGAAGTCTATCTTAAGTCTTCGCGTGTTGTCTCGTCTGGGTATTGCGTTCCCCAGTCACAGCGGGGTAAGAGGGCGTCTTTATTCTGCAGAGAAGAGGCAGGTTC
HOXC_0958	GGTATCTTCATTCCCCAAAATGAAGAATTGAAGGCTCAGGG	CCAGTGCTCGTGTGAGAAGTCTATCTTAAGTCTTCGCGTGTTGTCTCGTCTGGGTATTGCGTTGGTATCTTCATTCCCCAAAATGAAGAATTGAAGGCTCAGGGCTGCAGAGAAGAGGCAGGTTC
HOXC_0959	GGGGTAGAAGGGTCTCTCACTTCTCTCTGGAGAGT	CCAGTGCTCGTGTGAGAAGTCTATCTTAAGTCTTCGCGTGTTGTCTCGTCTGGGTATTGCGTTGGGGTAGAAGGGTCTCTCACTTCTCTCTGGAGAGTCTGCAGAGAAGAGGCAGGTTC
HOXC_0960	ATCCCAAATTCCAGAGATACAAGTCTTCTGACTCAGTCAGG	CCAGTGCTCGTGTGAGAAGTCTATCTTAAGTCTTCGCGTGTTGTCTCGTCTGGGTATTGCGTTATCCCAAATTCCAGAGATACAAGTCTTCTGACTCAGTCAGGCTGCAGAGAAGAGGCAGGTTC
HOXC_0961	AATGATTTTCCCAGACCTAGGCCCAGGCCAACTCT	CCAGTGCTCGTGTGAGAAGTCTATCTTAAGTCTTCGCGTGTTGTCTCGTCTGGGTATTGCGTTAATGATTTTCCCAGACCTAGGCCCAGGCCAACTCTCTGCAGAGAAGAGGCAGGTTC
HOXC_0962	TGTTTTGTGGAATTTCACCCAGGTCCCAGTCACTG	CCAGTGCTCGTGTGAGAAGTCTATCTTAAGTCTTCGCGTGTTGTCTCGTCTGGGTATTGCGTTTGTTTTGTGGAATTTCACCCAGGTCCCAGTCACTGCTGCAGAGAAGAGGCAGGTTC
HOXC_0963	GCAAACCGGGCCTGAAAATCGGGCCTGAGTAGAGA	CCAGTGCTCGTGTGAGAAGTCTATCTTAAGTCTTCGCGTGTTGTCTCGTCTGGGTATTGCGTTGCAAACCGGGCCTGAAAATCGGGCCTGAGTAGAGACTGCAGAGAAGAGGCAGGTTC
HOXC_0964	GGGGACTCCTGCAGTCCGAGAAAGGCTGTGAATTG	CCAGTGCTCGTGTGAGAAGTCTATCTTAAGTCTTCGCGTGTTGTCTCGTCTGGGTATTGCGTTGGGGACTCCTGCAGTCCGAGAAAGGCTGTGAATTGCTGCAGAGAAGAGGCAGGTTC
HOXC_0965	GCTACCCACCAGGGAAGCCAGAAAAGAGGCCATTT	CCAGTGCTCGTGTGAGAAGTCTATCTTAAGTCTTCGCGTGTTGTCTCGTCTGGGTATTGCGTTGCTACCCACCAGGGAAGCCAGAAAAGAGGCCATTTCTGCAGAGAAGAGGCAGGTTC
HOXC_0966	CTCCATACTCCGAGGGATGGCTGAGGTCCCGTTTC	CCAGTGCTCGTGTGAGAAGTCTATCTTAAGTCTTCGCGTGTTGTCTCGTCTGGGTATTGCGTTCTCCATACTCCGAGGGATGGCTGAGGTCCCGTTTCCTGCAGAGAAGAGGCAGGTTC
HOXC_0967	AAAATATCTGGCCCAGTAGCCTAGCGGAATGAACC	CCAGTGCTCGTGTGAGAAGTCTATCTTAAGTCTTCGCGTGTTGTCTCGTCTGGGTATTGCGTTAAAATATCTGGCCCAGTAGCCTAGCGGAATGAACCCTGCAGAGAAGAGGCAGGTTC
HOXC_0968	CATTAAATGGCTCCGAAGGGCCTCGCCGCCTTTTC	CCAGTGCTCGTGTGAGAAGTCTATCTTAAGTCTTCGCGTGTTGTCTCGTCTGGGTATTGCGTTCATTAAATGGCTCCGAAGGGCCTCGCCGCCTTTTCCTGCAGAGAAGAGGCAGGTTC
HOXC_0969	CTCCTGCCCACCGCCTCTGTTTTCTCGTTTGGAAA	CCAGTGCTCGTGTGAGAAGTCTATCTTAAGTCTTCGCGTGTTGTCTCGTCTGGGTATTGCGTTCTCCTGCCCACCGCCTCTGTTTTCTCGTTTGGAAACTGCAGAGAAGAGGCAGGTTC
HOXC_0970	GGGGAACGTAATTGTGAGCGGGATGCGCTCTCTTT	CCAGTGCTCGTGTGAGAAGTCTATCTTAAGTCTTCGCGTGTTGTCTCGTCTGGGTATTGCGTTGGGGAACGTAATTGTGAGCGGGATGCGCTCTCTTTCTGCAGAGAAGAGGCAGGTTC
HOXC_0971	CATTACCGGAATGGGGACCATTCGGCTGCTGCAGATA	CCAGTGCTCGTGTGAGAAGTCTATCTTAAGTCTTCGCGTGTTGTCTCGTCTGGGTATTGCGTTCATTACCGGAATGGGGACCATTCGGCTGCTGCAGATACTGCAGAGAAGAGGCAGGTTC
HOXC_0972	TTTTATTAGCCAATCAAAGTGGCTTCCGAAAGCCATTTGT	CCAGTGCTCGTGTGAGAAGTCTATCTTAAGTCTTCGCGTGTTGTCTCGTCTGGGTATTGCGTTTTTTATTAGCCAATCAAAGTGGCTTCCGAAAGCCATTTGTCTGCAGAGAAGAGGCAGGTTC
HOXC_0973	ATCTCAACCGTAGAGCTGGAATAATGCAGCTATTAAGTTGG	CCAGTGCTCGTGTGAGAAGTCTATCTTAAGTCTTCGCGTGTTGTCTCGTCTGGGTATTGCGTTATCTCAACCGTAGAGCTGGAATAATGCAGCTATTAAGTTGGCTGCAGAGAAGAGGCAGGTTC
HOXC_0974	TTTTCCTCCCCACTCCCTCATTGCATCAGCCAAGG	CCAGTGCTCGTGTGAGAAGTCTATCTTAAGTCTTCGCGTGTTGTCTCGTCTGGGTATTGCGTTTTTTCCTCCCCACTCCCTCATTGCATCAGCCAAGGCTGCAGAGAAGAGGCAGGTTC
HOXC_0975	TGGGTGAGAGAGGTAGTGAGCGTCCTGAAGGGCTC	CCAGTGCTCGTGTGAGAAGTCTATCTTAAGTCTTCGCGTGTTGTCTCGTCTGGGTATTGCGTTTGGGTGAGAGAGGTAGTGAGCGTCCTGAAGGGCTCCTGCAGAGAAGAGGCAGGTTC
HOXC_0976	CTTGAGGGACCCTTGGATAGGCGAGTGGTTTGGTC	CCAGTGCTCGTGTGAGAAGTCTATCTTAAGTCTTCGCGTGTTGTCTCGTCTGGGTATTGCGTTCTTGAGGGACCCTTGGATAGGCGAGTGGTTTGGTCCTGCAGAGAAGAGGCAGGTTC
HOXC_0977	CTGGCTGGGAAAGTTACCCCGCCCAATTAGGGAGA	CCAGTGCTCGTGTGAGAAGTCTATCTTAAGTCTTCGCGTGTTGTCTCGTCTGGGTATTGCGTTCTGGCTGGGAAAGTTACCCCGCCCAATTAGGGAGACTGCAGAGAAGAGGCAGGTTC
HOXC_0978	ATTCAGGACAGGTTGTGCCACAGTCTAGAAGTAAAATTTCC	CCAGTGCTCGTGTGAGAAGTCTATCTTAAGTCTTCGCGTGTTGTCTCGTCTGGGTATTGCGTTATTCAGGACAGGTTGTGCCACAGTCTAGAAGTAAAATTTCCCTGCAGAGAAGAGGCAGGTTC
HOXC_0979	GTCCCATTCTCCCCGCTGCCCATTGTGAAAAGCTG	CCAGTGCTCGTGTGAGAAGTCTATCTTAAGTCTTCGCGTGTTGTCTCGTCTGGGTATTGCGTTGTCCCATTCTCCCCGCTGCCCATTGTGAAAAGCTGCTGCAGAGAAGAGGCAGGTTC
HOXC_0980	TAAAATTTATGGGTGGGTTTGTGAAAAGAAACGAGGTCCCT	CCAGTGCTCGTGTGAGAAGTCTATCTTAAGTCTTCGCGTGTTGTCTCGTCTGGGTATTGCGTTTAAAATTTATGGGTGGGTTTGTGAAAAGAAACGAGGTCCCTCTGCAGAGAAGAGGCAGGTTC
HOXC_0981	CCAACCATTGAGATTCCCATGCCAGCTTGATGCGG	CCAGTGCTCGTGTGAGAAGTCTATCTTAAGTCTTCGCGTGTTGTCTCGTCTGGGTATTGCGTTCCAACCATTGAGATTCCCATGCCAGCTTGATGCGGCTGCAGAGAAGAGGCAGGTTC
HOXC_0982	GACCAAGTGGAGAGATGCCGGCCTTCAAATCTCGA	CCAGTGCTCGTGTGAGAAGTCTATCTTAAGTCTTCGCGTGTTGTCTCGTCTGGGTATTGCGTTGACCAAGTGGAGAGATGCCGGCCTTCAAATCTCGACTGCAGAGAAGAGGCAGGTTC
HOXC_0983	GGGGAATTTATTCTGGACTCACCTTCAAAATTAGGGGTCT	CCAGTGCTCGTGTGAGAAGTCTATCTTAAGTCTTCGCGTGTTGTCTCGTCTGGGTATTGCGTTGGGGAATTTATTCTGGACTCACCTTCAAAATTAGGGGTCTCTGCAGAGAAGAGGCAGGTTC
HOXC_0984	AAAACAGGCTGCTCGAAATTTTAGCACAGAAGGTGG	CCAGTGCTCGTGTGAGAAGTCTATCTTAAGTCTTCGCGTGTTGTCTCGTCTGGGTATTGCGTTAAAACAGGCTGCTCGAAATTTTAGCACAGAAGGTGGCTGCAGAGAAGAGGCAGGTTC
HOXC_0985	TTTTCTGAGAAAGGCAGGTGGGTATGGGCAATCTG	CCAGTGCTCGTGTGAGAAGTCTATCTTAAGTCTTCGCGTGTTGTCTCGTCTGGGTATTGCGTTTTTTCTGAGAAAGGCAGGTGGGTATGGGCAATCTGCTGCAGAGAAGAGGCAGGTTC
HOXC_0986	ACACGATCCAAAAGGCTTACTGCCTTGCACCCCTC	CCAGTGCTCGTGTGAGAAGTCTATCTTAAGTCTTCGCGTGTTGTCTCGTCTGGGTATTGCGTTACACGATCCAAAAGGCTTACTGCCTTGCACCCCTCCTGCAGAGAAGAGGCAGGTTC
HOXC_0987	AAGATTTCAAATAAGCCACCATTTGAACTGGGAAGGGAAAC	CCAGTGCTCGTGTGAGAAGTCTATCTTAAGTCTTCGCGTGTTGTCTCGTCTGGGTATTGCGTTAAGATTTCAAATAAGCCACCATTTGAACTGGGAAGGGAAACCTGCAGAGAAGAGGCAGGTTC
HOXC_0988	GGGGAAAATGTCATTCTCTCTAAGAAAGGGACCCCG	CCAGTGCTCGTGTGAGAAGTCTATCTTAAGTCTTCGCGTGTTGTCTCGTCTGGGTATTGCGTTGGGGAAAATGTCATTCTCTCTAAGAAAGGGACCCCGCTGCAGAGAAGAGGCAGGTTC
HOXC_0989	TGCCCAGGGTAGGTCTAGTCCCCTAGGTTCTTCAG	CCAGTGCTCGTGTGAGAAGTCTATCTTAAGTCTTCGCGTGTTGTCTCGTCTGGGTATTGCGTTTGCCCAGGGTAGGTCTAGTCCCCTAGGTTCTTCAGCTGCAGAGAAGAGGCAGGTTC
HOXC_0990	GTTTGGTTGGGTGGCTGCCAGTGGTCTTCCACTAC	CCAGTGCTCGTGTGAGAAGTCTATCTTAAGTCTTCGCGTGTTGTCTCGTCTGGGTATTGCGTTGTTTGGTTGGGTGGCTGCCAGTGGTCTTCCACTACCTGCAGAGAAGAGGCAGGTTC
HOXC_0991	TGTTCCTGTCTAGGGTGGAGTAGGAGCTTTCAGGG	CCAGTGCTCGTGTGAGAAGTCTATCTTAAGTCTTCGCGTGTTGTCTCGTCTGGGTATTGCGTTTGTTCCTGTCTAGGGTGGAGTAGGAGCTTTCAGGGCTGCAGAGAAGAGGCAGGTTC
HOXC_0992	GTAGGGGTAGGGAGGCACCCTTTCAATCCCTGCAA	CCAGTGCTCGTGTGAGAAGTCTATCTTAAGTCTTCGCGTGTTGTCTCGTCTGGGTATTGCGTTGTAGGGGTAGGGAGGCACCCTTTCAATCCCTGCAACTGCAGAGAAGAGGCAGGTTC
HOXC_0993	TTGCAAAGCTTTGAATTCCGCCTGATCCAACCTTA	CCAGTGCTCGTGTGAGAAGTCTATCTTAAGTCTTCGCGTGTTGTCTCGTCTGGGTATTGCGTTTTGCAAAGCTTTGAATTCCGCCTGATCCAACCTTACTGCAGAGAAGAGGCAGGTTC
HOXC_0994	TATTAAGGACAATATTTAAAACTCGGCAAGCCAGGAGAGGC	CCAGTGCTCGTGTGAGAAGTCTATCTTAAGTCTTCGCGTGTTGTCTCGTCTGGGTATTGCGTTTATTAAGGACAATATTTAAAACTCGGCAAGCCAGGAGAGGCCTGCAGAGAAGAGGCAGGTTC
HOXC_0995	AACCGACCCTCAGTGCTTGAAGCTTTCTTTCGCCT	CCAGTGCTCGTGTGAGAAGTCTATCTTAAGTCTTCGCGTGTTGTCTCGTCTGGGTATTGCGTTAACCGACCCTCAGTGCTTGAAGCTTTCTTTCGCCTCTGCAGAGAAGAGGCAGGTTC
HOXC_0996	CCGGGGATGCTCCCTCTATGAGAGAATTGGGTAAA	CCAGTGCTCGTGTGAGAAGTCTATCTTAAGTCTTCGCGTGTTGTCTCGTCTGGGTATTGCGTTCCGGGGATGCTCCCTCTATGAGAGAATTGGGTAAACTGCAGAGAAGAGGCAGGTTC
HOXC_0997	AATAAAAGTTTACGATCGACTCACAAGTTGGATTGGCCACA	CCAGTGCTCGTGTGAGAAGTCTATCTTAAGTCTTCGCGTGTTGTCTCGTCTGGGTATTGCGTTAATAAAAGTTTACGATCGACTCACAAGTTGGATTGGCCACACTGCAGAGAAGAGGCAGGTTC
HOXC_0998	TTTTATTGTGGTTTGTCCGTTCCGAGCGCTCCGCA	CCAGTGCTCGTGTGAGAAGTCTATCTTAAGTCTTCGCGTGTTGTCTCGTCTGGGTATTGCGTTTTTTATTGTGGTTTGTCCGTTCCGAGCGCTCCGCACTGCAGAGAAGAGGCAGGTTC
HOXC_0999	GAACAGTCCTCCCTGTAAGAGCCTAACCATTGCCA	CCAGTGCTCGTGTGAGAAGTCTATCTTAAGTCTTCGCGTGTTGTCTCGTCTGGGTATTGCGTTGAACAGTCCTCCCTGTAAGAGCCTAACCATTGCCACTGCAGAGAAGAGGCAGGTTC
HOXC_1000	GAAACCTGCCCTGGGCGCTCCCTTCATTAGCAGTA	CCAGTGCTCGTGTGAGAAGTCTATCTTAAGTCTTCGCGTGTTGTCTCGTCTGGGTATTGCGTTGAAACCTGCCCTGGGCGCTCCCTTCATTAGCAGTACTGCAGAGAAGAGGCAGGTTC
HOXC_1001	CAGGAGGAATGCAGGAGCAGGAGTTGAGCTTGGGA	CCAGTGCTCGTGTGAGAAGTCTATCTTAAGTCTTCGCGTGTTGTCTCGTCTGGGTATTGCGTTCAGGAGGAATGCAGGAGCAGGAGTTGAGCTTGGGACTGCAGAGAAGAGGCAGGTTC
HOXC_1002	CCCCTTCTTGCAACTCTCCTTAATTTTGTTTGGCTTTTGG	CCAGTGCTCGTGTGAGAAGTCTATCTTAAGTCTTCGCGTGTTGTCTCGTCTGGGTATTGCGTTCCCCTTCTTGCAACTCTCCTTAATTTTGTTTGGCTTTTGGCTGCAGAGAAGAGGCAGGTTC
HOXC_1003	TTCCTTATTGGTTCAAATATGTAACTAATGGTCCGTGGCGG	CCAGTGCTCGTGTGAGAAGTCTATCTTAAGTCTTCGCGTGTTGTCTCGTCTGGGTATTGCGTTTTCCTTATTGGTTCAAATATGTAACTAATGGTCCGTGGCGGCTGCAGAGAAGAGGCAGGTTC
HOXC_1004	TTTCAAGAATAGGACAGCAGCGGCTTCTCTTGGTT	CCAGTGCTCGTGTGAGAAGTCTATCTTAAGTCTTCGCGTGTTGTCTCGTCTGGGTATTGCGTTTTTCAAGAATAGGACAGCAGCGGCTTCTCTTGGTTCTGCAGAGAAGAGGCAGGTTC
HOXC_1005	GGGGAGAGAAACGGGGTTAAACTGGAATACCGGTA	CCAGTGCTCGTGTGAGAAGTCTATCTTAAGTCTTCGCGTGTTGTCTCGTCTGGGTATTGCGTTGGGGAGAGAAACGGGGTTAAACTGGAATACCGGTACTGCAGAGAAGAGGCAGGTTC
HOXC_1006	ACTGGTAGTGGGGCGATTGTGTTGTCCTGATGTCA	CCAGTGCTCGTGTGAGAAGTCTATCTTAAGTCTTCGCGTGTTGTCTCGTCTGGGTATTGCGTTACTGGTAGTGGGGCGATTGTGTTGTCCTGATGTCACTGCAGAGAAGAGGCAGGTTC
HOXC_1007	CCAGCTCTCTGCTGCCCACTGTGTCAGTACCTGCTTATTA	CCAGTGCTCGTGTGAGAAGTCTATCTTAAGTCTTCGCGTGTTGTCTCGTCTGGGTATTGCGTTCCAGCTCTCTGCTGCCCACTGTGTCAGTACCTGCTTATTACTGCAGAGAAGAGGCAGGTTC
HOXC_1008	TAGATCTTCGGTCTCTTGGCTAATGGAACTGGGTCG	CCAGTGCTCGTGTGAGAAGTCTATCTTAAGTCTTCGCGTGTTGTCTCGTCTGGGTATTGCGTTTAGATCTTCGGTCTCTTGGCTAATGGAACTGGGTCGCTGCAGAGAAGAGGCAGGTTC
HOXC_1009	CCCCAAACAAACTTTCCAGCTTCCCCTCCCTGTCT	CCAGTGCTCGTGTGAGAAGTCTATCTTAAGTCTTCGCGTGTTGTCTCGTCTGGGTATTGCGTTCCCCAAACAAACTTTCCAGCTTCCCCTCCCTGTCTCTGCAGAGAAGAGGCAGGTTC
HOXC_1010	CTCCCAGAGAGCGCGACTGCTAGAGCTCACACATG	CCAGTGCTCGTGTGAGAAGTCTATCTTAAGTCTTCGCGTGTTGTCTCGTCTGGGTATTGCGTTCTCCCAGAGAGCGCGACTGCTAGAGCTCACACATGCTGCAGAGAAGAGGCAGGTTC
HOXC_1011	CTGTACTCAAAAGCCATCTTGTGCTCAGAGAAAAGAGGC	CCAGTGCTCGTGTGAGAAGTCTATCTTAAGTCTTCGCGTGTTGTCTCGTCTGGGTATTGCGTTCTGTACTCAAAAGCCATCTTGTGCTCAGAGAAAAGAGGCCTGCAGAGAAGAGGCAGGTTC
HOXC_1012	GGGACAGGCCCAGTCCTCCTGGTAGAGTCTCCTAG	CCAGTGCTCGTGTGAGAAGTCTATCTTAAGTCTTCGCGTGTTGTCTCGTCTGGGTATTGCGTTGGGACAGGCCCAGTCCTCCTGGTAGAGTCTCCTAGCTGCAGAGAAGAGGCAGGTTC
HOXC_1013	ATTGGTGCTAATGGCCTGTTGTATAGTCTTAACCCGA	CCAGTGCTCGTGTGAGAAGTCTATCTTAAGTCTTCGCGTGTTGTCTCGTCTGGGTATTGCGTTATTGGTGCTAATGGCCTGTTGTATAGTCTTAACCCGACTGCAGAGAAGAGGCAGGTTC
HOXC_1014	TCATAACACAGTGGCTTAATTTCTTCCAAATGTACGTGGCC	CCAGTGCTCGTGTGAGAAGTCTATCTTAAGTCTTCGCGTGTTGTCTCGTCTGGGTATTGCGTTTCATAACACAGTGGCTTAATTTCTTCCAAATGTACGTGGCCCTGCAGAGAAGAGGCAGGTTC
HOXC_1015	CTGAATGTGTTGCAGTTTGATATATGACCCCGCCC	CCAGTGCTCGTGTGAGAAGTCTATCTTAAGTCTTCGCGTGTTGTCTCGTCTGGGTATTGCGTTCTGAATGTGTTGCAGTTTGATATATGACCCCGCCCCTGCAGAGAAGAGGCAGGTTC
HOXC_1016	GAGGCTCCGAGGCGGCCCCATAAGTGTGAATTTCT	CCAGTGCTCGTGTGAGAAGTCTATCTTAAGTCTTCGCGTGTTGTCTCGTCTGGGTATTGCGTTGAGGCTCCGAGGCGGCCCCATAAGTGTGAATTTCTCTGCAGAGAAGAGGCAGGTTC
HOXC_1017	GGGGCCAGACTTACCTTAATCTAAGCCAAGACACC	CCAGTGCTCGTGTGAGAAGTCTATCTTAAGTCTTCGCGTGTTGTCTCGTCTGGGTATTGCGTTGGGGCCAGACTTACCTTAATCTAAGCCAAGACACCCTGCAGAGAAGAGGCAGGTTC
HOXC_1018	GGGGAGGGGATCGCTCCACGATTTCCTGTTTAAAC	CCAGTGCTCGTGTGAGAAGTCTATCTTAAGTCTTCGCGTGTTGTCTCGTCTGGGTATTGCGTTGGGGAGGGGATCGCTCCACGATTTCCTGTTTAAACCTGCAGAGAAGAGGCAGGTTC
HOXC_1019	AAAATACAGTTTGCATTCAGATCAAACCGTTTGGGCCA	CCAGTGCTCGTGTGAGAAGTCTATCTTAAGTCTTCGCGTGTTGTCTCGTCTGGGTATTGCGTTAAAATACAGTTTGCATTCAGATCAAACCGTTTGGGCCACTGCAGAGAAGAGGCAGGTTC
HOXC_1020	CCCCGCTAAATTCCCCTTTCGCAGCCATCATAAAG	CCAGTGCTCGTGTGAGAAGTCTATCTTAAGTCTTCGCGTGTTGTCTCGTCTGGGTATTGCGTTCCCCGCTAAATTCCCCTTTCGCAGCCATCATAAAGCTGCAGAGAAGAGGCAGGTTC
HOXC_1021	GTAGGACTTGTGTGTCGGCAGAGGCGTCTGACGAG	CCAGTGCTCGTGTGAGAAGTCTATCTTAAGTCTTCGCGTGTTGTCTCGTCTGGGTATTGCGTTGTAGGACTTGTGTGTCGGCAGAGGCGTCTGACGAGCTGCAGAGAAGAGGCAGGTTC
HOXC_1022	GGGCTAATTTCGCTTTCCTTGTTTACGATCGAGAAAAGC	CCAGTGCTCGTGTGAGAAGTCTATCTTAAGTCTTCGCGTGTTGTCTCGTCTGGGTATTGCGTTGGGCTAATTTCGCTTTCCTTGTTTACGATCGAGAAAAGCCTGCAGAGAAGAGGCAGGTTC
HOXC_1023	GAACCCGGAGTCTGTGGGACCTGAAAAGGGCAAAG	CCAGTGCTCGTGTGAGAAGTCTATCTTAAGTCTTCGCGTGTTGTCTCGTCTGGGTATTGCGTTGAACCCGGAGTCTGTGGGACCTGAAAAGGGCAAAGCTGCAGAGAAGAGGCAGGTTC
HOXC_1024	AAAAGGGAGCCTTTCTCCTGGAGTAATGTGGGAAT	CCAGTGCTCGTGTGAGAAGTCTATCTTAAGTCTTCGCGTGTTGTCTCGTCTGGGTATTGCGTTAAAAGGGAGCCTTTCTCCTGGAGTAATGTGGGAATCTGCAGAGAAGAGGCAGGTTC
HOXC_1025	AAAACCTTTTCCAGAGAAGGCCATTCAGGCCAGTG	CCAGTGCTCGTGTGAGAAGTCTATCTTAAGTCTTCGCGTGTTGTCTCGTCTGGGTATTGCGTTAAAACCTTTTCCAGAGAAGGCCATTCAGGCCAGTGCTGCAGAGAAGAGGCAGGTTC
HOXC_1026	GCGGGCCTGGGCGAGGCTGAGGTATTTCTCTTAAT	CCAGTGCTCGTGTGAGAAGTCTATCTTAAGTCTTCGCGTGTTGTCTCGTCTGGGTATTGCGTTGCGGGCCTGGGCGAGGCTGAGGTATTTCTCTTAATCTGCAGAGAAGAGGCAGGTTC
HOXC_1027	CCTAGAACGACCTCACTGAGTGTACCCACAGCGAG	CCAGTGCTCGTGTGAGAAGTCTATCTTAAGTCTTCGCGTGTTGTCTCGTCTGGGTATTGCGTTCCTAGAACGACCTCACTGAGTGTACCCACAGCGAGCTGCAGAGAAGAGGCAGGTTC
HOXC_1028	ATTTGGAGGTGCTAGAGTTCGAGGTTGGCCGCTTA	CCAGTGCTCGTGTGAGAAGTCTATCTTAAGTCTTCGCGTGTTGTCTCGTCTGGGTATTGCGTTATTTGGAGGTGCTAGAGTTCGAGGTTGGCCGCTTACTGCAGAGAAGAGGCAGGTTC
HOXC_1029	ACAAGACAGAGGCAAGCAGAGAAGGCATAGCAGCA	CCAGTGCTCGTGTGAGAAGTCTATCTTAAGTCTTCGCGTGTTGTCTCGTCTGGGTATTGCGTTACAAGACAGAGGCAAGCAGAGAAGGCATAGCAGCACTGCAGAGAAGAGGCAGGTTC
HOXC_1030	AGGGGATAAACTGGACCCCAGTGGACTCCAACACC	CCAGTGCTCGTGTGAGAAGTCTATCTTAAGTCTTCGCGTGTTGTCTCGTCTGGGTATTGCGTTAGGGGATAAACTGGACCCCAGTGGACTCCAACACCCTGCAGAGAAGAGGCAGGTTC
HOXC_1031	AACTCTCTGCTTCCCAGTTACTTTCGATTTTCTTTCCCT	CCAGTGCTCGTGTGAGAAGTCTATCTTAAGTCTTCGCGTGTTGTCTCGTCTGGGTATTGCGTTAACTCTCTGCTTCCCAGTTACTTTCGATTTTCTTTCCCTCTGCAGAGAAGAGGCAGGTTC
HOXC_1032	AGCACAAGAGGACCCACCAGTGGCAACTCTAAGCC	CCAGTGCTCGTGTGAGAAGTCTATCTTAAGTCTTCGCGTGTTGTCTCGTCTGGGTATTGCGTTAGCACAAGAGGACCCACCAGTGGCAACTCTAAGCCCTGCAGAGAAGAGGCAGGTTC
HOXC_1033	CCCTTCTGTGATTATCTAATAATAGCCAGGGTGGCTGAGA	CCAGTGCTCGTGTGAGAAGTCTATCTTAAGTCTTCGCGTGTTGTCTCGTCTGGGTATTGCGTTCCCTTCTGTGATTATCTAATAATAGCCAGGGTGGCTGAGACTGCAGAGAAGAGGCAGGTTC
HOXC_1034	ATAGAATCTGGCTCAAGGACTCTGCACACCCGGGG	CCAGTGCTCGTGTGAGAAGTCTATCTTAAGTCTTCGCGTGTTGTCTCGTCTGGGTATTGCGTTATAGAATCTGGCTCAAGGACTCTGCACACCCGGGGCTGCAGAGAAGAGGCAGGTTC
HOXC_1035	CAGAGACACTGAATCTGTGGGTCAGGGCCTGGCAA	CCAGTGCTCGTGTGAGAAGTCTATCTTAAGTCTTCGCGTGTTGTCTCGTCTGGGTATTGCGTTCAGAGACACTGAATCTGTGGGTCAGGGCCTGGCAACTGCAGAGAAGAGGCAGGTTC
HOXC_1036	CTTATAAGGGGCTTTGTCAGCCCTGCCATCCGCTG	CCAGTGCTCGTGTGAGAAGTCTATCTTAAGTCTTCGCGTGTTGTCTCGTCTGGGTATTGCGTTCTTATAAGGGGCTTTGTCAGCCCTGCCATCCGCTGCTGCAGAGAAGAGGCAGGTTC
HOXC_1037	AGAGCAAACCCTTTCTCACCCTGGTCTGACAGTTG	CCAGTGCTCGTGTGAGAAGTCTATCTTAAGTCTTCGCGTGTTGTCTCGTCTGGGTATTGCGTTAGAGCAAACCCTTTCTCACCCTGGTCTGACAGTTGCTGCAGAGAAGAGGCAGGTTC
HOXC_1038	TGATCCCGACAGAATGCGACCTTGTTTGGAGAAGG	CCAGTGCTCGTGTGAGAAGTCTATCTTAAGTCTTCGCGTGTTGTCTCGTCTGGGTATTGCGTTTGATCCCGACAGAATGCGACCTTGTTTGGAGAAGGCTGCAGAGAAGAGGCAGGTTC
HOXC_1039	CGACCTTGTTGGGTTGGCTGTGTTCTGAAACCAGG	CCAGTGCTCGTGTGAGAAGTCTATCTTAAGTCTTCGCGTGTTGTCTCGTCTGGGTATTGCGTTCGACCTTGTTGGGTTGGCTGTGTTCTGAAACCAGGCTGCAGAGAAGAGGCAGGTTC
HOXC_1040	ACCATGCCTATATTCGCTCAAACACCATTTTATGTTCATGC	CCAGTGCTCGTGTGAGAAGTCTATCTTAAGTCTTCGCGTGTTGTCTCGTCTGGGTATTGCGTTACCATGCCTATATTCGCTCAAACACCATTTTATGTTCATGCCTGCAGAGAAGAGGCAGGTTC
HOXC_1041	TGTGCTCACTGGAATCGGAGTATGCGGGTTCCAGT	CCAGTGCTCGTGTGAGAAGTCTATCTTAAGTCTTCGCGTGTTGTCTCGTCTGGGTATTGCGTTTGTGCTCACTGGAATCGGAGTATGCGGGTTCCAGTCTGCAGAGAAGAGGCAGGTTC
HOXC_1042	TTTTGTTGCCCAAGCAGCTGGACTGGGGAAATACT	CCAGTGCTCGTGTGAGAAGTCTATCTTAAGTCTTCGCGTGTTGTCTCGTCTGGGTATTGCGTTTTTTGTTGCCCAAGCAGCTGGACTGGGGAAATACTCTGCAGAGAAGAGGCAGGTTC
HOXC_1043	TTTTACAAGGGAGACCAGTTGTCTTGAAATTGAGTTCTGCG	CCAGTGCTCGTGTGAGAAGTCTATCTTAAGTCTTCGCGTGTTGTCTCGTCTGGGTATTGCGTTTTTTACAAGGGAGACCAGTTGTCTTGAAATTGAGTTCTGCGCTGCAGAGAAGAGGCAGGTTC
HOXC_1044	CGCTGGAAGCCTCACTGGAGCGATGAAGGGATCAG	CCAGTGCTCGTGTGAGAAGTCTATCTTAAGTCTTCGCGTGTTGTCTCGTCTGGGTATTGCGTTCGCTGGAAGCCTCACTGGAGCGATGAAGGGATCAGCTGCAGAGAAGAGGCAGGTTC
HOXC_1045	GCTGGCCAGGGTGCTTGGAGAAGCTTGTGGAAAAG	CCAGTGCTCGTGTGAGAAGTCTATCTTAAGTCTTCGCGTGTTGTCTCGTCTGGGTATTGCGTTGCTGGCCAGGGTGCTTGGAGAAGCTTGTGGAAAAGCTGCAGAGAAGAGGCAGGTTC
HOXC_1046	GCAAGCCAAAAGGGGTAGGGATGCAGTGAATATCT	CCAGTGCTCGTGTGAGAAGTCTATCTTAAGTCTTCGCGTGTTGTCTCGTCTGGGTATTGCGTTGCAAGCCAAAAGGGGTAGGGATGCAGTGAATATCTCTGCAGAGAAGAGGCAGGTTC
HOXC_1047	CCTGCATCCGTGGCGGCAGATTGGGAGTTCTCTAA	CCAGTGCTCGTGTGAGAAGTCTATCTTAAGTCTTCGCGTGTTGTCTCGTCTGGGTATTGCGTTCCTGCATCCGTGGCGGCAGATTGGGAGTTCTCTAACTGCAGAGAAGAGGCAGGTTC
HOXC_1048	CCCCAAATACCCAGATCTGGTTACTGGATGAACTGC	CCAGTGCTCGTGTGAGAAGTCTATCTTAAGTCTTCGCGTGTTGTCTCGTCTGGGTATTGCGTTCCCCAAATACCCAGATCTGGTTACTGGATGAACTGCCTGCAGAGAAGAGGCAGGTTC
HOXC_1049	GCTGAGAATTGATGGGCCTCCTTTCCCAGCCTTTT	CCAGTGCTCGTGTGAGAAGTCTATCTTAAGTCTTCGCGTGTTGTCTCGTCTGGGTATTGCGTTGCTGAGAATTGATGGGCCTCCTTTCCCAGCCTTTTCTGCAGAGAAGAGGCAGGTTC
HOXC_1050	AAAAGACAGAGCAGAGGGGAAATATCAATGTCAGTGGAAA	CCAGTGCTCGTGTGAGAAGTCTATCTTAAGTCTTCGCGTGTTGTCTCGTCTGGGTATTGCGTTAAAAGACAGAGCAGAGGGGAAATATCAATGTCAGTGGAAACTGCAGAGAAGAGGCAGGTTC
HOXC_1051	CCATAAAAGAAAGCAGGGACCAGAGCGGGGCTGGA	CCAGTGCTCGTGTGAGAAGTCTATCTTAAGTCTTCGCGTGTTGTCTCGTCTGGGTATTGCGTTCCATAAAAGAAAGCAGGGACCAGAGCGGGGCTGGACTGCAGAGAAGAGGCAGGTTC
HOXC_1052	GGGGTTTTCCGCTACTCTCTCTAGGTGATCGGGTT	CCAGTGCTCGTGTGAGAAGTCTATCTTAAGTCTTCGCGTGTTGTCTCGTCTGGGTATTGCGTTGGGGTTTTCCGCTACTCTCTCTAGGTGATCGGGTTCTGCAGAGAAGAGGCAGGTTC
HOXC_1053	CAGCTTTCTTCCACCTTCCTCCCGCCCTTCAAGGA	CCAGTGCTCGTGTGAGAAGTCTATCTTAAGTCTTCGCGTGTTGTCTCGTCTGGGTATTGCGTTCAGCTTTCTTCCACCTTCCTCCCGCCCTTCAAGGACTGCAGAGAAGAGGCAGGTTC
HOXC_1054	CCTTGGTCACCCCAGGCACTGGGGTGACATTACTC	CCAGTGCTCGTGTGAGAAGTCTATCTTAAGTCTTCGCGTGTTGTCTCGTCTGGGTATTGCGTTCCTTGGTCACCCCAGGCACTGGGGTGACATTACTCCTGCAGAGAAGAGGCAGGTTC
HOXC_1055	GCCGCAGCCGCTCCTGTTTATTGTGTCTGTGAGTT	CCAGTGCTCGTGTGAGAAGTCTATCTTAAGTCTTCGCGTGTTGTCTCGTCTGGGTATTGCGTTGCCGCAGCCGCTCCTGTTTATTGTGTCTGTGAGTTCTGCAGAGAAGAGGCAGGTTC
HOXC_1056	GTTTACTTGTTTTGTCTGCTGCCACCCTGCGTCAG	CCAGTGCTCGTGTGAGAAGTCTATCTTAAGTCTTCGCGTGTTGTCTCGTCTGGGTATTGCGTTGTTTACTTGTTTTGTCTGCTGCCACCCTGCGTCAGCTGCAGAGAAGAGGCAGGTTC
HOXC_1057	CGGAGGGGAGGAAGCAGAAATAGTCTTAAAACAGGG	CCAGTGCTCGTGTGAGAAGTCTATCTTAAGTCTTCGCGTGTTGTCTCGTCTGGGTATTGCGTTCGGAGGGGAGGAAGCAGAAATAGTCTTAAAACAGGGCTGCAGAGAAGAGGCAGGTTC
HOXC_1058	CAGCTGTTTATAGGGTCAGGGGAATTATGGGGACA	CCAGTGCTCGTGTGAGAAGTCTATCTTAAGTCTTCGCGTGTTGTCTCGTCTGGGTATTGCGTTCAGCTGTTTATAGGGTCAGGGGAATTATGGGGACACTGCAGAGAAGAGGCAGGTTC
HOXC_1059	CCATAAACCTCTGGGTGTCCCTGTGGTGGACAGAC	CCAGTGCTCGTGTGAGAAGTCTATCTTAAGTCTTCGCGTGTTGTCTCGTCTGGGTATTGCGTTCCATAAACCTCTGGGTGTCCCTGTGGTGGACAGACCTGCAGAGAAGAGGCAGGTTC
HOXC_1060	TTCTGAGCAGCCCTTCCCTTGCCTAGGCTTTTCTT	CCAGTGCTCGTGTGAGAAGTCTATCTTAAGTCTTCGCGTGTTGTCTCGTCTGGGTATTGCGTTTTCTGAGCAGCCCTTCCCTTGCCTAGGCTTTTCTTCTGCAGAGAAGAGGCAGGTTC
HOXC_1061	TGAGACACAGGTTGTTGGGTTTTAAATCAGGGTAATGTTGG	CCAGTGCTCGTGTGAGAAGTCTATCTTAAGTCTTCGCGTGTTGTCTCGTCTGGGTATTGCGTTTGAGACACAGGTTGTTGGGTTTTAAATCAGGGTAATGTTGGCTGCAGAGAAGAGGCAGGTTC
HOXC_1062	AAAGCTAGATATAGCATGTCATTCTTCTCCCACACTCCCT	CCAGTGCTCGTGTGAGAAGTCTATCTTAAGTCTTCGCGTGTTGTCTCGTCTGGGTATTGCGTTAAAGCTAGATATAGCATGTCATTCTTCTCCCACACTCCCTCTGCAGAGAAGAGGCAGGTTC
HOXC_1063	AATTGCCCCTTTGCTAAAGATCCTATATGTCTCCAATCCTG	CCAGTGCTCGTGTGAGAAGTCTATCTTAAGTCTTCGCGTGTTGTCTCGTCTGGGTATTGCGTTAATTGCCCCTTTGCTAAAGATCCTATATGTCTCCAATCCTGCTGCAGAGAAGAGGCAGGTTC
HOXC_1064	CCAGGTGTAGAGTCAGATAGTTGGCTTTTGGCCTT	CCAGTGCTCGTGTGAGAAGTCTATCTTAAGTCTTCGCGTGTTGTCTCGTCTGGGTATTGCGTTCCAGGTGTAGAGTCAGATAGTTGGCTTTTGGCCTTCTGCAGAGAAGAGGCAGGTTC
HOXC_1065	GGGAAATGAGGATGCTGTTTTATTGTTGGCATATTGTTCCA	CCAGTGCTCGTGTGAGAAGTCTATCTTAAGTCTTCGCGTGTTGTCTCGTCTGGGTATTGCGTTGGGAAATGAGGATGCTGTTTTATTGTTGGCATATTGTTCCACTGCAGAGAAGAGGCAGGTTC
HOXC_1066	AACAACATTTTATTTTCAAGCAGGAGAGGTTAGACCAGGGG	CCAGTGCTCGTGTGAGAAGTCTATCTTAAGTCTTCGCGTGTTGTCTCGTCTGGGTATTGCGTTAACAACATTTTATTTTCAAGCAGGAGAGGTTAGACCAGGGGCTGCAGAGAAGAGGCAGGTTC
HOXC_1067	AAAACATGAAAGGAGGGCAGGAACCCACACACAAA	CCAGTGCTCGTGTGAGAAGTCTATCTTAAGTCTTCGCGTGTTGTCTCGTCTGGGTATTGCGTTAAAACATGAAAGGAGGGCAGGAACCCACACACAAACTGCAGAGAAGAGGCAGGTTC
HOXC_1068	TTATAATTCTCATGAACCTCTCAAATGGGTCCAAGCAGTGC	CCAGTGCTCGTGTGAGAAGTCTATCTTAAGTCTTCGCGTGTTGTCTCGTCTGGGTATTGCGTTTTATAATTCTCATGAACCTCTCAAATGGGTCCAAGCAGTGCCTGCAGAGAAGAGGCAGGTTC
HOXC_1069	CCCCTATTGCGGCTTCTTCCTCATGTGACATCCTC	CCAGTGCTCGTGTGAGAAGTCTATCTTAAGTCTTCGCGTGTTGTCTCGTCTGGGTATTGCGTTCCCCTATTGCGGCTTCTTCCTCATGTGACATCCTCCTGCAGAGAAGAGGCAGGTTC
HOXC_1070	CCCCTCAAGTGTCCCTAGGCATCTAAGCTCTCTCC	CCAGTGCTCGTGTGAGAAGTCTATCTTAAGTCTTCGCGTGTTGTCTCGTCTGGGTATTGCGTTCCCCTCAAGTGTCCCTAGGCATCTAAGCTCTCTCCCTGCAGAGAAGAGGCAGGTTC
HOXC_1071	CCCCTCCTCAGCTAATACTCAGCTGCTTGGAATAG	CCAGTGCTCGTGTGAGAAGTCTATCTTAAGTCTTCGCGTGTTGTCTCGTCTGGGTATTGCGTTCCCCTCCTCAGCTAATACTCAGCTGCTTGGAATAGCTGCAGAGAAGAGGCAGGTTC
HOXC_1072	GGCTCAGGGCTGAGCGTGATGGGGTAGAGATGTTT	CCAGTGCTCGTGTGAGAAGTCTATCTTAAGTCTTCGCGTGTTGTCTCGTCTGGGTATTGCGTTGGCTCAGGGCTGAGCGTGATGGGGTAGAGATGTTTCTGCAGAGAAGAGGCAGGTTC
HOXC_1073	ATGTGAGAGTTTGTATCTGCTGATGGTAGCAGCAATAAGTG	CCAGTGCTCGTGTGAGAAGTCTATCTTAAGTCTTCGCGTGTTGTCTCGTCTGGGTATTGCGTTATGTGAGAGTTTGTATCTGCTGATGGTAGCAGCAATAAGTGCTGCAGAGAAGAGGCAGGTTC
HOXC_1074	AAGTGCTGGTAAGGAAAGGTCAGGCAGAAATCTGG	CCAGTGCTCGTGTGAGAAGTCTATCTTAAGTCTTCGCGTGTTGTCTCGTCTGGGTATTGCGTTAAGTGCTGGTAAGGAAAGGTCAGGCAGAAATCTGGCTGCAGAGAAGAGGCAGGTTC
HOXC_1075	TCTTCTCCGTTTAATTGTAATAAAGCAAAAGCAGCTCGGGT	CCAGTGCTCGTGTGAGAAGTCTATCTTAAGTCTTCGCGTGTTGTCTCGTCTGGGTATTGCGTTTCTTCTCCGTTTAATTGTAATAAAGCAAAAGCAGCTCGGGTCTGCAGAGAAGAGGCAGGTTC
HOXC_1076	AGCCTCTCAACCTCTTAGCTCAAAAGAGGAATCACC	CCAGTGCTCGTGTGAGAAGTCTATCTTAAGTCTTCGCGTGTTGTCTCGTCTGGGTATTGCGTTAGCCTCTCAACCTCTTAGCTCAAAAGAGGAATCACCCTGCAGAGAAGAGGCAGGTTC
HOXC_1077	TTTCTGTGTTAGGTGTGTCAAATTTCACTTCTCTCCATGCC	CCAGTGCTCGTGTGAGAAGTCTATCTTAAGTCTTCGCGTGTTGTCTCGTCTGGGTATTGCGTTTTTCTGTGTTAGGTGTGTCAAATTTCACTTCTCTCCATGCCCTGCAGAGAAGAGGCAGGTTC
HOXC_1078	CCCCATCATATCTATGGGAAACTGGAAGCCCCTTAG	CCAGTGCTCGTGTGAGAAGTCTATCTTAAGTCTTCGCGTGTTGTCTCGTCTGGGTATTGCGTTCCCCATCATATCTATGGGAAACTGGAAGCCCCTTAGCTGCAGAGAAGAGGCAGGTTC
HOXC_1079	GTGAGCCATGCTTTGGTGTTCCCAAACAGCATTCC	CCAGTGCTCGTGTGAGAAGTCTATCTTAAGTCTTCGCGTGTTGTCTCGTCTGGGTATTGCGTTGTGAGCCATGCTTTGGTGTTCCCAAACAGCATTCCCTGCAGAGAAGAGGCAGGTTC
HOXC_1080	CTGCATTCAGGTTCTCTGGCAGACCAGGAGGCTCT	CCAGTGCTCGTGTGAGAAGTCTATCTTAAGTCTTCGCGTGTTGTCTCGTCTGGGTATTGCGTTCTGCATTCAGGTTCTCTGGCAGACCAGGAGGCTCTCTGCAGAGAAGAGGCAGGTTC
HOXC_1081	AAAAGTCTAATCATAGACCAATCGGGCCAACTGAGCA	CCAGTGCTCGTGTGAGAAGTCTATCTTAAGTCTTCGCGTGTTGTCTCGTCTGGGTATTGCGTTAAAAGTCTAATCATAGACCAATCGGGCCAACTGAGCACTGCAGAGAAGAGGCAGGTTC
HOXC_1082	GTCGCTCCAGAACAGCAAAGCCTTAACCAAATAGT	CCAGTGCTCGTGTGAGAAGTCTATCTTAAGTCTTCGCGTGTTGTCTCGTCTGGGTATTGCGTTGTCGCTCCAGAACAGCAAAGCCTTAACCAAATAGTCTGCAGAGAAGAGGCAGGTTC
HOXC_1083	CTTTCTCCGTAAGAGGGATTTTAGCCCTCGCCCAG	CCAGTGCTCGTGTGAGAAGTCTATCTTAAGTCTTCGCGTGTTGTCTCGTCTGGGTATTGCGTTCTTTCTCCGTAAGAGGGATTTTAGCCCTCGCCCAGCTGCAGAGAAGAGGCAGGTTC
HOXC_1084	CCAGCGGGGCAACCGTTCTTCTCTTGCTCAGAAAA	CCAGTGCTCGTGTGAGAAGTCTATCTTAAGTCTTCGCGTGTTGTCTCGTCTGGGTATTGCGTTCCAGCGGGGCAACCGTTCTTCTCTTGCTCAGAAAACTGCAGAGAAGAGGCAGGTTC
HOXC_1085	GTGTATCTGTGTGCGAGGGTTGGTGAGTTACAAAC	CCAGTGCTCGTGTGAGAAGTCTATCTTAAGTCTTCGCGTGTTGTCTCGTCTGGGTATTGCGTTGTGTATCTGTGTGCGAGGGTTGGTGAGTTACAAACCTGCAGAGAAGAGGCAGGTTC
HOXC_1086	GAGACAGGGAGAACACAACTAAGGAGGACCTCTGG	CCAGTGCTCGTGTGAGAAGTCTATCTTAAGTCTTCGCGTGTTGTCTCGTCTGGGTATTGCGTTGAGACAGGGAGAACACAACTAAGGAGGACCTCTGGCTGCAGAGAAGAGGCAGGTTC
HOXC_1087	AAATTCCAGATCTCATCCCTCTCACTTCAAATATCCCTCCC	CCAGTGCTCGTGTGAGAAGTCTATCTTAAGTCTTCGCGTGTTGTCTCGTCTGGGTATTGCGTTAAATTCCAGATCTCATCCCTCTCACTTCAAATATCCCTCCCCTGCAGAGAAGAGGCAGGTTC
HOXC_1088	AATTAATATATTTCCCAGAGCTGAGTGGAAAGCAAAGGCCA	CCAGTGCTCGTGTGAGAAGTCTATCTTAAGTCTTCGCGTGTTGTCTCGTCTGGGTATTGCGTTAATTAATATATTTCCCAGAGCTGAGTGGAAAGCAAAGGCCACTGCAGAGAAGAGGCAGGTTC
HOXC_1089	GAGTGGTAGCATTTAACTTGCCTAGGGAAATCCCCA	CCAGTGCTCGTGTGAGAAGTCTATCTTAAGTCTTCGCGTGTTGTCTCGTCTGGGTATTGCGTTGAGTGGTAGCATTTAACTTGCCTAGGGAAATCCCCACTGCAGAGAAGAGGCAGGTTC
HOXC_1090	CACCCTTATCCTTGGGGACTCCAGGCCAGTGACTG	CCAGTGCTCGTGTGAGAAGTCTATCTTAAGTCTTCGCGTGTTGTCTCGTCTGGGTATTGCGTTCACCCTTATCCTTGGGGACTCCAGGCCAGTGACTGCTGCAGAGAAGAGGCAGGTTC
HOXC_1091	TAATTAGCGCTATCAAAAGCATGTGTTTTGCATTGGAGAGG	CCAGTGCTCGTGTGAGAAGTCTATCTTAAGTCTTCGCGTGTTGTCTCGTCTGGGTATTGCGTTTAATTAGCGCTATCAAAAGCATGTGTTTTGCATTGGAGAGGCTGCAGAGAAGAGGCAGGTTC
HOXC_1092	AAAGCTTCTCTGAAAGTGAAAATCTGCTCTTGACACCAAGC	CCAGTGCTCGTGTGAGAAGTCTATCTTAAGTCTTCGCGTGTTGTCTCGTCTGGGTATTGCGTTAAAGCTTCTCTGAAAGTGAAAATCTGCTCTTGACACCAAGCCTGCAGAGAAGAGGCAGGTTC
HOXC_1093	AAATATAATCCAATGTAGGGAAGATCGGGCTCATCTGACCT	CCAGTGCTCGTGTGAGAAGTCTATCTTAAGTCTTCGCGTGTTGTCTCGTCTGGGTATTGCGTTAAATATAATCCAATGTAGGGAAGATCGGGCTCATCTGACCTCTGCAGAGAAGAGGCAGGTTC
HOXC_1094	CCCCTTGGAGCGAATCCTTTCAGCAAATTTCAGCT	CCAGTGCTCGTGTGAGAAGTCTATCTTAAGTCTTCGCGTGTTGTCTCGTCTGGGTATTGCGTTCCCCTTGGAGCGAATCCTTTCAGCAAATTTCAGCTCTGCAGAGAAGAGGCAGGTTC
HOXC_1095	TCTAAGAGAAAGAAGAGGGCTTCTTCTTTCCTCAGGAATGA	CCAGTGCTCGTGTGAGAAGTCTATCTTAAGTCTTCGCGTGTTGTCTCGTCTGGGTATTGCGTTTCTAAGAGAAAGAAGAGGGCTTCTTCTTTCCTCAGGAATGACTGCAGAGAAGAGGCAGGTTC
HOXC_1096	GAGACCTTTCAGTCTCTGCCCTCTGTTTAGGGACG	CCAGTGCTCGTGTGAGAAGTCTATCTTAAGTCTTCGCGTGTTGTCTCGTCTGGGTATTGCGTTGAGACCTTTCAGTCTCTGCCCTCTGTTTAGGGACGCTGCAGAGAAGAGGCAGGTTC
HOXC_1097	CTCCCTGAGCCCACCGACTTTAGGCCCCAATAGAG	CCAGTGCTCGTGTGAGAAGTCTATCTTAAGTCTTCGCGTGTTGTCTCGTCTGGGTATTGCGTTCTCCCTGAGCCCACCGACTTTAGGCCCCAATAGAGCTGCAGAGAAGAGGCAGGTTC
HOXC_1098	AATCTCCCCAACTTTGGGGCCCCTTTCCTCTCCAG	CCAGTGCTCGTGTGAGAAGTCTATCTTAAGTCTTCGCGTGTTGTCTCGTCTGGGTATTGCGTTAATCTCCCCAACTTTGGGGCCCCTTTCCTCTCCAGCTGCAGAGAAGAGGCAGGTTC
HOXC_1099	ACATGGTTGAGGAGGGGCTCAAGGAAACCTAGGCA	CCAGTGCTCGTGTGAGAAGTCTATCTTAAGTCTTCGCGTGTTGTCTCGTCTGGGTATTGCGTTACATGGTTGAGGAGGGGCTCAAGGAAACCTAGGCACTGCAGAGAAGAGGCAGGTTC
HOXC_1100	CTGTAGTCCATGCTGCCCCAGAAGCCCCTTCTTTC	CCAGTGCTCGTGTGAGAAGTCTATCTTAAGTCTTCGCGTGTTGTCTCGTCTGGGTATTGCGTTCTGTAGTCCATGCTGCCCCAGAAGCCCCTTCTTTCCTGCAGAGAAGAGGCAGGTTC
HOXC_1101	GGGACAGAGTTACTCTCTCTTCCGGCCTCTTCTAC	CCAGTGCTCGTGTGAGAAGTCTATCTTAAGTCTTCGCGTGTTGTCTCGTCTGGGTATTGCGTTGGGACAGAGTTACTCTCTCTTCCGGCCTCTTCTACCTGCAGAGAAGAGGCAGGTTC
HOXC_1102	TTGTTACACCACTACCCTTAGGGCAGAAAGGAGGC	CCAGTGCTCGTGTGAGAAGTCTATCTTAAGTCTTCGCGTGTTGTCTCGTCTGGGTATTGCGTTTTGTTACACCACTACCCTTAGGGCAGAAAGGAGGCCTGCAGAGAAGAGGCAGGTTC
HOXC_1103	TGGGAACTCTGAGAGAGGCTACTTGTGTCCAGGGG	CCAGTGCTCGTGTGAGAAGTCTATCTTAAGTCTTCGCGTGTTGTCTCGTCTGGGTATTGCGTTTGGGAACTCTGAGAGAGGCTACTTGTGTCCAGGGGCTGCAGAGAAGAGGCAGGTTC
HOXC_1104	TGCACTGACTTGTTCCCTAGCTCAGTCCCCAGAGT	CCAGTGCTCGTGTGAGAAGTCTATCTTAAGTCTTCGCGTGTTGTCTCGTCTGGGTATTGCGTTTGCACTGACTTGTTCCCTAGCTCAGTCCCCAGAGTCTGCAGAGAAGAGGCAGGTTC
HOXC_1105	AGGCATGCCATGAATTCGAGGACAGCTGGATTCTA	CCAGTGCTCGTGTGAGAAGTCTATCTTAAGTCTTCGCGTGTTGTCTCGTCTGGGTATTGCGTTAGGCATGCCATGAATTCGAGGACAGCTGGATTCTACTGCAGAGAAGAGGCAGGTTC
HOXC_1106	AAAAGCAACTCACATTGGTGTCTATGTTTGTGTACCTGC	CCAGTGCTCGTGTGAGAAGTCTATCTTAAGTCTTCGCGTGTTGTCTCGTCTGGGTATTGCGTTAAAAGCAACTCACATTGGTGTCTATGTTTGTGTACCTGCCTGCAGAGAAGAGGCAGGTTC
HOXC_1107	AAAATCCTCCTCTACCCTTTCCCCTTCATTTCCTTGG	CCAGTGCTCGTGTGAGAAGTCTATCTTAAGTCTTCGCGTGTTGTCTCGTCTGGGTATTGCGTTAAAATCCTCCTCTACCCTTTCCCCTTCATTTCCTTGGCTGCAGAGAAGAGGCAGGTTC
HOXC_1108	AATTTCTGTCCTTTCTGGAGGATTGGGGCTGTATTTTCT	CCAGTGCTCGTGTGAGAAGTCTATCTTAAGTCTTCGCGTGTTGTCTCGTCTGGGTATTGCGTTAATTTCTGTCCTTTCTGGAGGATTGGGGCTGTATTTTCTCTGCAGAGAAGAGGCAGGTTC
HOXC_1109	AACGAGGTTCATGTATTAACTAACATGTTGTCTCCACCAGC	CCAGTGCTCGTGTGAGAAGTCTATCTTAAGTCTTCGCGTGTTGTCTCGTCTGGGTATTGCGTTAACGAGGTTCATGTATTAACTAACATGTTGTCTCCACCAGCCTGCAGAGAAGAGGCAGGTTC
HOXC_1110	TCCTGCACACTGTCTGCTTTTGGGTTCGAAACTTT	CCAGTGCTCGTGTGAGAAGTCTATCTTAAGTCTTCGCGTGTTGTCTCGTCTGGGTATTGCGTTTCCTGCACACTGTCTGCTTTTGGGTTCGAAACTTTCTGCAGAGAAGAGGCAGGTTC
HOXC_1111	CCCCTAGCGACACTCCAGGGAAACCTTAACGTTAC	CCAGTGCTCGTGTGAGAAGTCTATCTTAAGTCTTCGCGTGTTGTCTCGTCTGGGTATTGCGTTCCCCTAGCGACACTCCAGGGAAACCTTAACGTTACCTGCAGAGAAGAGGCAGGTTC
HOXC_1112	TTTTCTCAGCATAGTCCCGTTTATGGCTTTATTGCTACCC	CCAGTGCTCGTGTGAGAAGTCTATCTTAAGTCTTCGCGTGTTGTCTCGTCTGGGTATTGCGTTTTTTCTCAGCATAGTCCCGTTTATGGCTTTATTGCTACCCCTGCAGAGAAGAGGCAGGTTC
HOXC_1113	CCACCACCCTTCTTTGTCAACTCAAGGCATTTTCA	CCAGTGCTCGTGTGAGAAGTCTATCTTAAGTCTTCGCGTGTTGTCTCGTCTGGGTATTGCGTTCCACCACCCTTCTTTGTCAACTCAAGGCATTTTCACTGCAGAGAAGAGGCAGGTTC
HOXC_1114	CCCCATCTGCACACTTTCCGCTGTTTCAGTTCGCC	CCAGTGCTCGTGTGAGAAGTCTATCTTAAGTCTTCGCGTGTTGTCTCGTCTGGGTATTGCGTTCCCCATCTGCACACTTTCCGCTGTTTCAGTTCGCCCTGCAGAGAAGAGGCAGGTTC
HOXC_1115	GCTCCCTCACAAGCCTCGGATTCAGCTGCCTTTTC	CCAGTGCTCGTGTGAGAAGTCTATCTTAAGTCTTCGCGTGTTGTCTCGTCTGGGTATTGCGTTGCTCCCTCACAAGCCTCGGATTCAGCTGCCTTTTCCTGCAGAGAAGAGGCAGGTTC
HOXC_1116	GGGGAATAAAATGGGCGTTGAGGTTGCTGAGAGGC	CCAGTGCTCGTGTGAGAAGTCTATCTTAAGTCTTCGCGTGTTGTCTCGTCTGGGTATTGCGTTGGGGAATAAAATGGGCGTTGAGGTTGCTGAGAGGCCTGCAGAGAAGAGGCAGGTTC
HOXC_1117	AACCCCTTTCTGAAGTCTCCAAGCCTCATAGCTCA	CCAGTGCTCGTGTGAGAAGTCTATCTTAAGTCTTCGCGTGTTGTCTCGTCTGGGTATTGCGTTAACCCCTTTCTGAAGTCTCCAAGCCTCATAGCTCACTGCAGAGAAGAGGCAGGTTC
HOXC_1118	CAGGGGCTTGAGCCTGCAGGAAGCTAACTGTCCAT	CCAGTGCTCGTGTGAGAAGTCTATCTTAAGTCTTCGCGTGTTGTCTCGTCTGGGTATTGCGTTCAGGGGCTTGAGCCTGCAGGAAGCTAACTGTCCATCTGCAGAGAAGAGGCAGGTTC
HOXC_1119	CAGAGCCCCACCAGCCTTCTCTTTCTGGCTGGATC	CCAGTGCTCGTGTGAGAAGTCTATCTTAAGTCTTCGCGTGTTGTCTCGTCTGGGTATTGCGTTCAGAGCCCCACCAGCCTTCTCTTTCTGGCTGGATCCTGCAGAGAAGAGGCAGGTTC
HOXC_1120	AAAATGCTGGAAGAGTTTTCCCAACAGAGGGGTCC	CCAGTGCTCGTGTGAGAAGTCTATCTTAAGTCTTCGCGTGTTGTCTCGTCTGGGTATTGCGTTAAAATGCTGGAAGAGTTTTCCCAACAGAGGGGTCCCTGCAGAGAAGAGGCAGGTTC
HOXC_1121	CCCTACTACATTCAAGACTCTCAGCCACACTCTACTTACTC	CCAGTGCTCGTGTGAGAAGTCTATCTTAAGTCTTCGCGTGTTGTCTCGTCTGGGTATTGCGTTCCCTACTACATTCAAGACTCTCAGCCACACTCTACTTACTCCTGCAGAGAAGAGGCAGGTTC
HOXC_1122	AAATACTAGTTTAGTGATGGGACTCACTCCATGGAGTGTCA	CCAGTGCTCGTGTGAGAAGTCTATCTTAAGTCTTCGCGTGTTGTCTCGTCTGGGTATTGCGTTAAATACTAGTTTAGTGATGGGACTCACTCCATGGAGTGTCACTGCAGAGAAGAGGCAGGTTC
HOXC_1123	AACATGAAACCAGATTGAAAATACAGGGGTTTCTCTAGCCC	CCAGTGCTCGTGTGAGAAGTCTATCTTAAGTCTTCGCGTGTTGTCTCGTCTGGGTATTGCGTTAACATGAAACCAGATTGAAAATACAGGGGTTTCTCTAGCCCCTGCAGAGAAGAGGCAGGTTC
HOXC_1124	GCCACAGCACAGCAAAGTTAGCTGGGGCTGAGAGATTT	CCAGTGCTCGTGTGAGAAGTCTATCTTAAGTCTTCGCGTGTTGTCTCGTCTGGGTATTGCGTTGCCACAGCACAGCAAAGTTAGCTGGGGCTGAGAGATTTCTGCAGAGAAGAGGCAGGTTC
HOXC_1125	CAAAGCACACACTTAGTCTCAACTAGGGAATCAACAGAAGC	CCAGTGCTCGTGTGAGAAGTCTATCTTAAGTCTTCGCGTGTTGTCTCGTCTGGGTATTGCGTTCAAAGCACACACTTAGTCTCAACTAGGGAATCAACAGAAGCCTGCAGAGAAGAGGCAGGTTC
HOXC_1126	GGGGTCAGCTGACTTTGTCATTTTGTCTGTCCTGG	CCAGTGCTCGTGTGAGAAGTCTATCTTAAGTCTTCGCGTGTTGTCTCGTCTGGGTATTGCGTTGGGGTCAGCTGACTTTGTCATTTTGTCTGTCCTGGCTGCAGAGAAGAGGCAGGTTC
HOXC_1127	ATTGGAGCCGTCCCTATAACCATCTAGTTCCGAGT	CCAGTGCTCGTGTGAGAAGTCTATCTTAAGTCTTCGCGTGTTGTCTCGTCTGGGTATTGCGTTATTGGAGCCGTCCCTATAACCATCTAGTTCCGAGTCTGCAGAGAAGAGGCAGGTTC
HOXC_1128	TTAAAGAAATCATAGACCGACCAGGTAAAGGCAAAGGGATG	CCAGTGCTCGTGTGAGAAGTCTATCTTAAGTCTTCGCGTGTTGTCTCGTCTGGGTATTGCGTTTTAAAGAAATCATAGACCGACCAGGTAAAGGCAAAGGGATGCTGCAGAGAAGAGGCAGGTTC
HOXC_1129	CCAACGTCGCCCTCAATTCCACCGCCTATGATCCA	CCAGTGCTCGTGTGAGAAGTCTATCTTAAGTCTTCGCGTGTTGTCTCGTCTGGGTATTGCGTTCCAACGTCGCCCTCAATTCCACCGCCTATGATCCACTGCAGAGAAGAGGCAGGTTC
HOXC_1130	GCCGTTGCCCAGAACCGGATCTACTCGACTCCCTTTTAT	CCAGTGCTCGTGTGAGAAGTCTATCTTAAGTCTTCGCGTGTTGTCTCGTCTGGGTATTGCGTTGCCGTTGCCCAGAACCGGATCTACTCGACTCCCTTTTATCTGCAGAGAAGAGGCAGGTTC
HOXC_1131	TCGCCACAGGAGAATGTCGTGTTCAGTTCCAGCCG	CCAGTGCTCGTGTGAGAAGTCTATCTTAAGTCTTCGCGTGTTGTCTCGTCTGGGTATTGCGTTTCGCCACAGGAGAATGTCGTGTTCAGTTCCAGCCGCTGCAGAGAAGAGGCAGGTTC
HOXC_1132	GGGGCCGTATGACTATGGATCTAATTCCTTTTACCAGG	CCAGTGCTCGTGTGAGAAGTCTATCTTAAGTCTTCGCGTGTTGTCTCGTCTGGGTATTGCGTTGGGGCCGTATGACTATGGATCTAATTCCTTTTACCAGGCTGCAGAGAAGAGGCAGGTTC
HOXC_1133	ACATAACACACAGACCTCAATCGCTCAGGATTTTAGTTCTG	CCAGTGCTCGTGTGAGAAGTCTATCTTAAGTCTTCGCGTGTTGTCTCGTCTGGGTATTGCGTTACATAACACACAGACCTCAATCGCTCAGGATTTTAGTTCTGCTGCAGAGAAGAGGCAGGTTC
HOXC_1134	ACTGCGCCCCAGGACCAGAAAGCCAGTATCCAGATTTA	CCAGTGCTCGTGTGAGAAGTCTATCTTAAGTCTTCGCGTGTTGTCTCGTCTGGGTATTGCGTTACTGCGCCCCAGGACCAGAAAGCCAGTATCCAGATTTACTGCAGAGAAGAGGCAGGTTC
HOXC_1135	CCCCTGGATGCAGCGAATGAATTCGCACAGTGGTG	CCAGTGCTCGTGTGAGAAGTCTATCTTAAGTCTTCGCGTGTTGTCTCGTCTGGGTATTGCGTTCCCCTGGATGCAGCGAATGAATTCGCACAGTGGTGCTGCAGAGAAGAGGCAGGTTC
HOXC_1136	AAATAAACTGAACTGGCTTTATGACCGGCTTCCCTAGA	CCAGTGCTCGTGTGAGAAGTCTATCTTAAGTCTTCGCGTGTTGTCTCGTCTGGGTATTGCGTTAAATAAACTGAACTGGCTTTATGACCGGCTTCCCTAGACTGCAGAGAAGAGGCAGGTTC
HOXC_1137	GGAGAGGAGAGGCAGATAAGTGGGGAGAAGTTTCC	CCAGTGCTCGTGTGAGAAGTCTATCTTAAGTCTTCGCGTGTTGTCTCGTCTGGGTATTGCGTTGGAGAGGAGAGGCAGATAAGTGGGGAGAAGTTTCCCTGCAGAGAAGAGGCAGGTTC
HOXC_1138	ACACACCTTTCTTTGGGACACACAGGTCCCACCTT	CCAGTGCTCGTGTGAGAAGTCTATCTTAAGTCTTCGCGTGTTGTCTCGTCTGGGTATTGCGTTACACACCTTTCTTTGGGACACACAGGTCCCACCTTCTGCAGAGAAGAGGCAGGTTC
HOXC_1139	ATAGGAGGTCTGAAGTTGGGGTCCTCGCTGTACCC	CCAGTGCTCGTGTGAGAAGTCTATCTTAAGTCTTCGCGTGTTGTCTCGTCTGGGTATTGCGTTATAGGAGGTCTGAAGTTGGGGTCCTCGCTGTACCCCTGCAGAGAAGAGGCAGGTTC
HOXC_1140	GGGGCAAGGCAAAAGGGAGAAGGCTAGAGCCCTAA	CCAGTGCTCGTGTGAGAAGTCTATCTTAAGTCTTCGCGTGTTGTCTCGTCTGGGTATTGCGTTGGGGCAAGGCAAAAGGGAGAAGGCTAGAGCCCTAACTGCAGAGAAGAGGCAGGTTC
HOXC_1141	CAGTCTGCAGAGGACGCTTTGCTGATTGCTTTTAG	CCAGTGCTCGTGTGAGAAGTCTATCTTAAGTCTTCGCGTGTTGTCTCGTCTGGGTATTGCGTTCAGTCTGCAGAGGACGCTTTGCTGATTGCTTTTAGCTGCAGAGAAGAGGCAGGTTC
HOXC_1142	TGTGTTTTGTGCCCGGATCTTTAGGGGTCGGCTAC	CCAGTGCTCGTGTGAGAAGTCTATCTTAAGTCTTCGCGTGTTGTCTCGTCTGGGTATTGCGTTTGTGTTTTGTGCCCGGATCTTTAGGGGTCGGCTACCTGCAGAGAAGAGGCAGGTTC
HOXC_1143	GCCAGATCTACTCGCGGTACCAGACCCTGGAACTG	CCAGTGCTCGTGTGAGAAGTCTATCTTAAGTCTTCGCGTGTTGTCTCGTCTGGGTATTGCGTTGCCAGATCTACTCGCGGTACCAGACCCTGGAACTGCTGCAGAGAAGAGGCAGGTTC
HOXC_1144	CAACGCGCTTTGCCTGACCGAGCGACAGATCAAAA	CCAGTGCTCGTGTGAGAAGTCTATCTTAAGTCTTCGCGTGTTGTCTCGTCTGGGTATTGCGTTCAACGCGCTTTGCCTGACCGAGCGACAGATCAAAACTGCAGAGAAGAGGCAGGTTC
HOXC_1145	ACCAACTCTCCCCTAATCACACACTCTGTATTTATCACTGG	CCAGTGCTCGTGTGAGAAGTCTATCTTAAGTCTTCGCGTGTTGTCTCGTCTGGGTATTGCGTTACCAACTCTCCCCTAATCACACACTCTGTATTTATCACTGGCTGCAGAGAAGAGGCAGGTTC
HOXC_1146	CACAACTCTCTTTCACCACGCGCCTCCTCCTCCTC	CCAGTGCTCGTGTGAGAAGTCTATCTTAAGTCTTCGCGTGTTGTCTCGTCTGGGTATTGCGTTCACAACTCTCTTTCACCACGCGCCTCCTCCTCCTCCTGCAGAGAAGAGGCAGGTTC
HOXC_1147	GCTCCCTTGCTAGCTCGTTCTCGGCTTGTCTACAG	CCAGTGCTCGTGTGAGAAGTCTATCTTAAGTCTTCGCGTGTTGTCTCGTCTGGGTATTGCGTTGCTCCCTTGCTAGCTCGTTCTCGGCTTGTCTACAGCTGCAGAGAAGAGGCAGGTTC
HOXC_1148	GGGGCTCGGACCCTGAACTCAGACTCTACAGATTG	CCAGTGCTCGTGTGAGAAGTCTATCTTAAGTCTTCGCGTGTTGTCTCGTCTGGGTATTGCGTTGGGGCTCGGACCCTGAACTCAGACTCTACAGATTGCTGCAGAGAAGAGGCAGGTTC
HOXC_1149	GGGGTCATTATGGCATTTTACAAACTGTGACCGTTTCT	CCAGTGCTCGTGTGAGAAGTCTATCTTAAGTCTTCGCGTGTTGTCTCGTCTGGGTATTGCGTTGGGGTCATTATGGCATTTTACAAACTGTGACCGTTTCTCTGCAGAGAAGAGGCAGGTTC
HOXC_1150	TAAATCCCTTCGTGTTACCCTCCTGTATAAATCCAACCTCT	CCAGTGCTCGTGTGAGAAGTCTATCTTAAGTCTTCGCGTGTTGTCTCGTCTGGGTATTGCGTTTAAATCCCTTCGTGTTACCCTCCTGTATAAATCCAACCTCTCTGCAGAGAAGAGGCAGGTTC
HOXC_1151	TTAAAACTTTATACCGGGAATTCTGTTAATTCGCTCGCCCG	CCAGTGCTCGTGTGAGAAGTCTATCTTAAGTCTTCGCGTGTTGTCTCGTCTGGGTATTGCGTTTTAAAACTTTATACCGGGAATTCTGTTAATTCGCTCGCCCGCTGCAGAGAAGAGGCAGGTTC
HOXC_1152	CGAACCCTGAGGCGCCCCGAAAGACCAGTAAAGAA	CCAGTGCTCGTGTGAGAAGTCTATCTTAAGTCTTCGCGTGTTGTCTCGTCTGGGTATTGCGTTCGAACCCTGAGGCGCCCCGAAAGACCAGTAAAGAACTGCAGAGAAGAGGCAGGTTC
HOXC_1153	TCGAGAGAGAAAGCCTGGAAACTGAGCTCTCGCCT	CCAGTGCTCGTGTGAGAAGTCTATCTTAAGTCTTCGCGTGTTGTCTCGTCTGGGTATTGCGTTTCGAGAGAGAAAGCCTGGAAACTGAGCTCTCGCCTCTGCAGAGAAGAGGCAGGTTC
HOXC_1154	GCTCTGGTACTCCTGACGTGGCCGGGACAAAATTC	CCAGTGCTCGTGTGAGAAGTCTATCTTAAGTCTTCGCGTGTTGTCTCGTCTGGGTATTGCGTTGCTCTGGTACTCCTGACGTGGCCGGGACAAAATTCCTGCAGAGAAGAGGCAGGTTC
HOXC_1155	CTTCTTCATTACAGCTCCAGCCGGGCTGGTTCCTT	CCAGTGCTCGTGTGAGAAGTCTATCTTAAGTCTTCGCGTGTTGTCTCGTCTGGGTATTGCGTTCTTCTTCATTACAGCTCCAGCCGGGCTGGTTCCTTCTGCAGAGAAGAGGCAGGTTC
HOXC_1156	ACTTTTCTCTCCTCAAACGGGTGAAGAGGCGGGTG	CCAGTGCTCGTGTGAGAAGTCTATCTTAAGTCTTCGCGTGTTGTCTCGTCTGGGTATTGCGTTACTTTTCTCTCCTCAAACGGGTGAAGAGGCGGGTGCTGCAGAGAAGAGGCAGGTTC
HOXC_1157	CCTACAGGGAGAGGTGTTGAGGAGGGTCTCCGGAG	CCAGTGCTCGTGTGAGAAGTCTATCTTAAGTCTTCGCGTGTTGTCTCGTCTGGGTATTGCGTTCCTACAGGGAGAGGTGTTGAGGAGGGTCTCCGGAGCTGCAGAGAAGAGGCAGGTTC
HOXC_1158	AAAATCCGCCAGAGTTTTCCGGGCCCTTCAGATTC	CCAGTGCTCGTGTGAGAAGTCTATCTTAAGTCTTCGCGTGTTGTCTCGTCTGGGTATTGCGTTAAAATCCGCCAGAGTTTTCCGGGCCCTTCAGATTCCTGCAGAGAAGAGGCAGGTTC
HOXC_1159	GCGGAGATTTCCTGGGAAGAAGCAGGCAGGGAAGT	CCAGTGCTCGTGTGAGAAGTCTATCTTAAGTCTTCGCGTGTTGTCTCGTCTGGGTATTGCGTTGCGGAGATTTCCTGGGAAGAAGCAGGCAGGGAAGTCTGCAGAGAAGAGGCAGGTTC
HOXC_1160	CCAGGTCCGCCCCATTCCTCTTGGTAGCTCAGAAA	CCAGTGCTCGTGTGAGAAGTCTATCTTAAGTCTTCGCGTGTTGTCTCGTCTGGGTATTGCGTTCCAGGTCCGCCCCATTCCTCTTGGTAGCTCAGAAACTGCAGAGAAGAGGCAGGTTC
HOXC_1161	ACATAACGGGCCTTTTCCTCTGCCATGCTCACGTA	CCAGTGCTCGTGTGAGAAGTCTATCTTAAGTCTTCGCGTGTTGTCTCGTCTGGGTATTGCGTTACATAACGGGCCTTTTCCTCTGCCATGCTCACGTACTGCAGAGAAGAGGCAGGTTC
HOXC_1162	ATATTTGTGGAGGCTTCAATCTTGCTTCTCCATGTCCT	CCAGTGCTCGTGTGAGAAGTCTATCTTAAGTCTTCGCGTGTTGTCTCGTCTGGGTATTGCGTTATATTTGTGGAGGCTTCAATCTTGCTTCTCCATGTCCTCTGCAGAGAAGAGGCAGGTTC
HOXC_1163	TTCTGTCTAAAACCTCTGGCATAGGTACCACATAAGGATCG	CCAGTGCTCGTGTGAGAAGTCTATCTTAAGTCTTCGCGTGTTGTCTCGTCTGGGTATTGCGTTTTCTGTCTAAAACCTCTGGCATAGGTACCACATAAGGATCGCTGCAGAGAAGAGGCAGGTTC
HOXC_1164	TCTGGCTCTGTCCGTGTCCACACACACACTTGAAA	CCAGTGCTCGTGTGAGAAGTCTATCTTAAGTCTTCGCGTGTTGTCTCGTCTGGGTATTGCGTTTCTGGCTCTGTCCGTGTCCACACACACACTTGAAACTGCAGAGAAGAGGCAGGTTC
HOXC_1165	CCATCCCAAACAGCCTGCAACACCCTCAGCTTCAT	CCAGTGCTCGTGTGAGAAGTCTATCTTAAGTCTTCGCGTGTTGTCTCGTCTGGGTATTGCGTTCCATCCCAAACAGCCTGCAACACCCTCAGCTTCATCTGCAGAGAAGAGGCAGGTTC
HOXC_1166	CCCCTATCTTGTTCTGACCACTCAGGATCCCTCCT	CCAGTGCTCGTGTGAGAAGTCTATCTTAAGTCTTCGCGTGTTGTCTCGTCTGGGTATTGCGTTCCCCTATCTTGTTCTGACCACTCAGGATCCCTCCTCTGCAGAGAAGAGGCAGGTTC
HOXC_1167	CCTGGGCGTCCTGTCTACCTCTTCAGAAGCTAATT	CCAGTGCTCGTGTGAGAAGTCTATCTTAAGTCTTCGCGTGTTGTCTCGTCTGGGTATTGCGTTCCTGGGCGTCCTGTCTACCTCTTCAGAAGCTAATTCTGCAGAGAAGAGGCAGGTTC
HOXC_1168	CTACTTTCTCTTGCTGATAGGCACCTCTTCAGCAGT	CCAGTGCTCGTGTGAGAAGTCTATCTTAAGTCTTCGCGTGTTGTCTCGTCTGGGTATTGCGTTCTACTTTCTCTTGCTGATAGGCACCTCTTCAGCAGTCTGCAGAGAAGAGGCAGGTTC
HOXC_1169	CCTTTGGTTTAGGGAACCTAAGTTAAACCCCATTGGTTCT	CCAGTGCTCGTGTGAGAAGTCTATCTTAAGTCTTCGCGTGTTGTCTCGTCTGGGTATTGCGTTCCTTTGGTTTAGGGAACCTAAGTTAAACCCCATTGGTTCTCTGCAGAGAAGAGGCAGGTTC
HOXC_1170	CCAGCCTGGGCATAGGCCACCTTACCTAACTTAAT	CCAGTGCTCGTGTGAGAAGTCTATCTTAAGTCTTCGCGTGTTGTCTCGTCTGGGTATTGCGTTCCAGCCTGGGCATAGGCCACCTTACCTAACTTAATCTGCAGAGAAGAGGCAGGTTC
HOXC_1171	TTTTGAAGATTGGAAGACCCTGGAGGTTGGGAGAA	CCAGTGCTCGTGTGAGAAGTCTATCTTAAGTCTTCGCGTGTTGTCTCGTCTGGGTATTGCGTTTTTTGAAGATTGGAAGACCCTGGAGGTTGGGAGAACTGCAGAGAAGAGGCAGGTTC
HOXC_1172	AAAAGCACTCTGTGCGTTATAAGTGGGGCCTCGTC	CCAGTGCTCGTGTGAGAAGTCTATCTTAAGTCTTCGCGTGTTGTCTCGTCTGGGTATTGCGTTAAAAGCACTCTGTGCGTTATAAGTGGGGCCTCGTCCTGCAGAGAAGAGGCAGGTTC
HOXC_1173	TGGTTGGGCTTTGCCAACATATCGAGATGCTTTTC	CCAGTGCTCGTGTGAGAAGTCTATCTTAAGTCTTCGCGTGTTGTCTCGTCTGGGTATTGCGTTTGGTTGGGCTTTGCCAACATATCGAGATGCTTTTCCTGCAGAGAAGAGGCAGGTTC
HOXC_1174	GCCAAATTTATGAGTGGCCGCTCGAGTCACGTGAC	CCAGTGCTCGTGTGAGAAGTCTATCTTAAGTCTTCGCGTGTTGTCTCGTCTGGGTATTGCGTTGCCAAATTTATGAGTGGCCGCTCGAGTCACGTGACCTGCAGAGAAGAGGCAGGTTC
HOXC_1175	TCTATTTAAGGCTCCCTTATTTGGGAAGAGCGCATAGG	CCAGTGCTCGTGTGAGAAGTCTATCTTAAGTCTTCGCGTGTTGTCTCGTCTGGGTATTGCGTTTCTATTTAAGGCTCCCTTATTTGGGAAGAGCGCATAGGCTGCAGAGAAGAGGCAGGTTC
HOXC_1176	AAACCCCTCAACTTCAAAGAGTCACAAATCACCCTTAATCA	CCAGTGCTCGTGTGAGAAGTCTATCTTAAGTCTTCGCGTGTTGTCTCGTCTGGGTATTGCGTTAAACCCCTCAACTTCAAAGAGTCACAAATCACCCTTAATCACTGCAGAGAAGAGGCAGGTTC
HOXC_1177	TCTATAAGCAGAGCCCCAATATCCCTGCCTATAACATGC	CCAGTGCTCGTGTGAGAAGTCTATCTTAAGTCTTCGCGTGTTGTCTCGTCTGGGTATTGCGTTTCTATAAGCAGAGCCCCAATATCCCTGCCTATAACATGCCTGCAGAGAAGAGGCAGGTTC
HOXC_1178	AAACTTGTGGGAACTATGGATCGGCCTCAGAGGTG	CCAGTGCTCGTGTGAGAAGTCTATCTTAAGTCTTCGCGTGTTGTCTCGTCTGGGTATTGCGTTAAACTTGTGGGAACTATGGATCGGCCTCAGAGGTGCTGCAGAGAAGAGGCAGGTTC
HOXC_1179	CAGGCATCCAGGTACTGCTACGGCGGATTGGACTT	CCAGTGCTCGTGTGAGAAGTCTATCTTAAGTCTTCGCGTGTTGTCTCGTCTGGGTATTGCGTTCAGGCATCCAGGTACTGCTACGGCGGATTGGACTTCTGCAGAGAAGAGGCAGGTTC
HOXC_1180	CTGCGCCTTCCAACTCTCTCCACGGGGTAGACATG	CCAGTGCTCGTGTGAGAAGTCTATCTTAAGTCTTCGCGTGTTGTCTCGTCTGGGTATTGCGTTCTGCGCCTTCCAACTCTCTCCACGGGGTAGACATGCTGCAGAGAAGAGGCAGGTTC
HOXC_1181	CTGGAGGAGCGAGCTAAGAGCAGTGGGGAGATCAA	CCAGTGCTCGTGTGAGAAGTCTATCTTAAGTCTTCGCGTGTTGTCTCGTCTGGGTATTGCGTTCTGGAGGAGCGAGCTAAGAGCAGTGGGGAGATCAACTGCAGAGAAGAGGCAGGTTC
HOXC_1182	CCCCGCCACAGATTTACCCGTGGATGACCAAACTG	CCAGTGCTCGTGTGAGAAGTCTATCTTAAGTCTTCGCGTGTTGTCTCGTCTGGGTATTGCGTTCCCCGCCACAGATTTACCCGTGGATGACCAAACTGCTGCAGAGAAGAGGCAGGTTC
HOXC_1183	CACATGAGCCACGGTAAACTTTAGGACTTCATTTTGCG	CCAGTGCTCGTGTGAGAAGTCTATCTTAAGTCTTCGCGTGTTGTCTCGTCTGGGTATTGCGTTCACATGAGCCACGGTAAACTTTAGGACTTCATTTTGCGCTGCAGAGAAGAGGCAGGTTC
HOXC_1184	CCGCCTGGGTTTTATAGGCCATGCGGGGCAAATAA	CCAGTGCTCGTGTGAGAAGTCTATCTTAAGTCTTCGCGTGTTGTCTCGTCTGGGTATTGCGTTCCGCCTGGGTTTTATAGGCCATGCGGGGCAAATAACTGCAGAGAAGAGGCAGGTTC
HOXC_1185	CAATGGCTCGTAAAACTGTCCACTAAAAGGCTTAGAGGC	CCAGTGCTCGTGTGAGAAGTCTATCTTAAGTCTTCGCGTGTTGTCTCGTCTGGGTATTGCGTTCAATGGCTCGTAAAACTGTCCACTAAAAGGCTTAGAGGCCTGCAGAGAAGAGGCAGGTTC
HOXC_1186	TGTGTGCGCCCAAATTTACGACGACATAATTGGAT	CCAGTGCTCGTGTGAGAAGTCTATCTTAAGTCTTCGCGTGTTGTCTCGTCTGGGTATTGCGTTTGTGTGCGCCCAAATTTACGACGACATAATTGGATCTGCAGAGAAGAGGCAGGTTC
HOXC_1187	AAAATAGAGGGATCTGAAGGGTGAGGAGCGCGGGG	CCAGTGCTCGTGTGAGAAGTCTATCTTAAGTCTTCGCGTGTTGTCTCGTCTGGGTATTGCGTTAAAATAGAGGGATCTGAAGGGTGAGGAGCGCGGGGCTGCAGAGAAGAGGCAGGTTC
HOXC_1188	CCCCGGTGCTCGGATCTCGAGGGTGCTTATTGTTC	CCAGTGCTCGTGTGAGAAGTCTATCTTAAGTCTTCGCGTGTTGTCTCGTCTGGGTATTGCGTTCCCCGGTGCTCGGATCTCGAGGGTGCTTATTGTTCCTGCAGAGAAGAGGCAGGTTC
HOXC_1189	GCTATTCACCCCTTCCTGGCTTGGGGTGGGGTTTA	CCAGTGCTCGTGTGAGAAGTCTATCTTAAGTCTTCGCGTGTTGTCTCGTCTGGGTATTGCGTTGCTATTCACCCCTTCCTGGCTTGGGGTGGGGTTTACTGCAGAGAAGAGGCAGGTTC
HOXC_1190	GGTCCCGAACCAGTTACACGCGCTACCAGACTCTG	CCAGTGCTCGTGTGAGAAGTCTATCTTAAGTCTTCGCGTGTTGTCTCGTCTGGGTATTGCGTTGGTCCCGAACCAGTTACACGCGCTACCAGACTCTGCTGCAGAGAAGAGGCAGGTTC
HOXC_1191	GAACTCGAGAAAGAATTCCACTTTAACCGCTACCTCACT	CCAGTGCTCGTGTGAGAAGTCTATCTTAAGTCTTCGCGTGTTGTCTCGTCTGGGTATTGCGTTGAACTCGAGAAAGAATTCCACTTTAACCGCTACCTCACTCTGCAGAGAAGAGGCAGGTTC
HOXC_1192	CCGCAGGCGCATAGAGATCGCCAACAACTTGTGTC	CCAGTGCTCGTGTGAGAAGTCTATCTTAAGTCTTCGCGTGTTGTCTCGTCTGGGTATTGCGTTCCGCAGGCGCATAGAGATCGCCAACAACTTGTGTCCTGCAGAGAAGAGGCAGGTTC
HOXC_1193	GGCCCCACAGACAAAAGCGCTTTTCCTTGGCATTC	CCAGTGCTCGTGTGAGAAGTCTATCTTAAGTCTTCGCGTGTTGTCTCGTCTGGGTATTGCGTTGGCCCCACAGACAAAAGCGCTTTTCCTTGGCATTCCTGCAGAGAAGAGGCAGGTTC
HOXC_1194	GAGAGTCTGGCCCTAGACTCGGGGTGCTTCCTTGTA	CCAGTGCTCGTGTGAGAAGTCTATCTTAAGTCTTCGCGTGTTGTCTCGTCTGGGTATTGCGTTGAGAGTCTGGCCCTAGACTCGGGGTGCTTCCTTGTACTGCAGAGAAGAGGCAGGTTC
HOXC_1195	TCACTTATGAATGATTTGCATATGAAAGGAGAGCATCGGCC	CCAGTGCTCGTGTGAGAAGTCTATCTTAAGTCTTCGCGTGTTGTCTCGTCTGGGTATTGCGTTTCACTTATGAATGATTTGCATATGAAAGGAGAGCATCGGCCCTGCAGAGAAGAGGCAGGTTC
HOXC_1196	CCCCACAGTTGCTCTATGCTTTCCAAACCTTATCTCC	CCAGTGCTCGTGTGAGAAGTCTATCTTAAGTCTTCGCGTGTTGTCTCGTCTGGGTATTGCGTTCCCCACAGTTGCTCTATGCTTTCCAAACCTTATCTCCCTGCAGAGAAGAGGCAGGTTC
HOXC_1197	CCTGCCACGAATTTCTGTGCCCTCCTGACCCATTG	CCAGTGCTCGTGTGAGAAGTCTATCTTAAGTCTTCGCGTGTTGTCTCGTCTGGGTATTGCGTTCCTGCCACGAATTTCTGTGCCCTCCTGACCCATTGCTGCAGAGAAGAGGCAGGTTC
HOXC_1198	TGTTGTCCAACTATTTATTGACTCTGGGTCCTTCCTGAAAC	CCAGTGCTCGTGTGAGAAGTCTATCTTAAGTCTTCGCGTGTTGTCTCGTCTGGGTATTGCGTTTGTTGTCCAACTATTTATTGACTCTGGGTCCTTCCTGAAACCTGCAGAGAAGAGGCAGGTTC
HOXC_1199	TCAAATAAAGAGAGAACAGGACTAAAGATGCAGTGGCTCCT	CCAGTGCTCGTGTGAGAAGTCTATCTTAAGTCTTCGCGTGTTGTCTCGTCTGGGTATTGCGTTTCAAATAAAGAGAGAACAGGACTAAAGATGCAGTGGCTCCTCTGCAGAGAAGAGGCAGGTTC
HOXC_1200	GTCTGTTTGGGGCATGTATTGGGTAAAATTGTCTAAATGGG	CCAGTGCTCGTGTGAGAAGTCTATCTTAAGTCTTCGCGTGTTGTCTCGTCTGGGTATTGCGTTGTCTGTTTGGGGCATGTATTGGGTAAAATTGTCTAAATGGGCTGCAGAGAAGAGGCAGGTTC
HOXC_1201	TGAAATTGAGCTCCTTTCCTGTTCCTTGGCTGCAA	CCAGTGCTCGTGTGAGAAGTCTATCTTAAGTCTTCGCGTGTTGTCTCGTCTGGGTATTGCGTTTGAAATTGAGCTCCTTTCCTGTTCCTTGGCTGCAACTGCAGAGAAGAGGCAGGTTC
HOXC_1202	GGAAGAGAAGGGCACCTAGGCCTCGAGTACTGGCTT	CCAGTGCTCGTGTGAGAAGTCTATCTTAAGTCTTCGCGTGTTGTCTCGTCTGGGTATTGCGTTGGAAGAGAAGGGCACCTAGGCCTCGAGTACTGGCTTCTGCAGAGAAGAGGCAGGTTC
HOXC_1203	CCTAGGTGGTCCCTGAGAGGCCTTGCTGGACATAG	CCAGTGCTCGTGTGAGAAGTCTATCTTAAGTCTTCGCGTGTTGTCTCGTCTGGGTATTGCGTTCCTAGGTGGTCCCTGAGAGGCCTTGCTGGACATAGCTGCAGAGAAGAGGCAGGTTC
HOXC_1204	GGCTGAGCCCTCACTCTAGGGACCCATTTGGTCTC	CCAGTGCTCGTGTGAGAAGTCTATCTTAAGTCTTCGCGTGTTGTCTCGTCTGGGTATTGCGTTGGCTGAGCCCTCACTCTAGGGACCCATTTGGTCTCCTGCAGAGAAGAGGCAGGTTC
HOXC_1205	GGGTGTTGGGAGAGTTGGAGGAGGTGTGCCTCAGTAT	CCAGTGCTCGTGTGAGAAGTCTATCTTAAGTCTTCGCGTGTTGTCTCGTCTGGGTATTGCGTTGGGTGTTGGGAGAGTTGGAGGAGGTGTGCCTCAGTATCTGCAGAGAAGAGGCAGGTTC
HOXC_1206	TCTGCAGTGTGTATCAGCCTGGCAGGAAATGTTCA	CCAGTGCTCGTGTGAGAAGTCTATCTTAAGTCTTCGCGTGTTGTCTCGTCTGGGTATTGCGTTTCTGCAGTGTGTATCAGCCTGGCAGGAAATGTTCACTGCAGAGAAGAGGCAGGTTC
HOXC_1207	GACTGTTTCCACCACCTTCTAGGGCCTCGGGCTAT	CCAGTGCTCGTGTGAGAAGTCTATCTTAAGTCTTCGCGTGTTGTCTCGTCTGGGTATTGCGTTGACTGTTTCCACCACCTTCTAGGGCCTCGGGCTATCTGCAGAGAAGAGGCAGGTTC
HOXC_1208	GCAGGACAATTAACTGGGAAAGGAGCTGCATAGACC	CCAGTGCTCGTGTGAGAAGTCTATCTTAAGTCTTCGCGTGTTGTCTCGTCTGGGTATTGCGTTGCAGGACAATTAACTGGGAAAGGAGCTGCATAGACCCTGCAGAGAAGAGGCAGGTTC
HOXC_1209	TCAGTCTCTGGGATTTTGTGTGGAGGGGAGGATGG	CCAGTGCTCGTGTGAGAAGTCTATCTTAAGTCTTCGCGTGTTGTCTCGTCTGGGTATTGCGTTTCAGTCTCTGGGATTTTGTGTGGAGGGGAGGATGGCTGCAGAGAAGAGGCAGGTTC
HOXC_1210	GGGGAGGAAGCACTTTACAGTAGAAACAAATGTGGGA	CCAGTGCTCGTGTGAGAAGTCTATCTTAAGTCTTCGCGTGTTGTCTCGTCTGGGTATTGCGTTGGGGAGGAAGCACTTTACAGTAGAAACAAATGTGGGACTGCAGAGAAGAGGCAGGTTC
HOXC_1211	AGGGTCCATAAAACTTTACTGCATTTCCTCTCCCACC	CCAGTGCTCGTGTGAGAAGTCTATCTTAAGTCTTCGCGTGTTGTCTCGTCTGGGTATTGCGTTAGGGTCCATAAAACTTTACTGCATTTCCTCTCCCACCCTGCAGAGAAGAGGCAGGTTC
HOXC_1212	TCCCACAACAGGGTGATTTCCTGGAGCCAAGCCTA	CCAGTGCTCGTGTGAGAAGTCTATCTTAAGTCTTCGCGTGTTGTCTCGTCTGGGTATTGCGTTTCCCACAACAGGGTGATTTCCTGGAGCCAAGCCTACTGCAGAGAAGAGGCAGGTTC
HOXC_1213	TGCTCCTTGGATTTATTATAAGGACTAACTTCGCTGCATCC	CCAGTGCTCGTGTGAGAAGTCTATCTTAAGTCTTCGCGTGTTGTCTCGTCTGGGTATTGCGTTTGCTCCTTGGATTTATTATAAGGACTAACTTCGCTGCATCCCTGCAGAGAAGAGGCAGGTTC
HOXC_1214	CACAACTACCACCCTTCCCCTTCGCACTGCACTCA	CCAGTGCTCGTGTGAGAAGTCTATCTTAAGTCTTCGCGTGTTGTCTCGTCTGGGTATTGCGTTCACAACTACCACCCTTCCCCTTCGCACTGCACTCACTGCAGAGAAGAGGCAGGTTC
HOXC_1215	TTTCTCCATGCTGAGTAAAACTATTGAGTGAGCAGTGAAGC	CCAGTGCTCGTGTGAGAAGTCTATCTTAAGTCTTCGCGTGTTGTCTCGTCTGGGTATTGCGTTTTTCTCCATGCTGAGTAAAACTATTGAGTGAGCAGTGAAGCCTGCAGAGAAGAGGCAGGTTC
HOXC_1216	GGAGAAGCACTGGCGTCTCCGGTGGGTAACAGTTA	CCAGTGCTCGTGTGAGAAGTCTATCTTAAGTCTTCGCGTGTTGTCTCGTCTGGGTATTGCGTTGGAGAAGCACTGGCGTCTCCGGTGGGTAACAGTTACTGCAGAGAAGAGGCAGGTTC
HOXC_1217	GCCTCTCCTTCCCTGGAGGAGCTGAAGGTCTGACT	CCAGTGCTCGTGTGAGAAGTCTATCTTAAGTCTTCGCGTGTTGTCTCGTCTGGGTATTGCGTTGCCTCTCCTTCCCTGGAGGAGCTGAAGGTCTGACTCTGCAGAGAAGAGGCAGGTTC
HOXC_1218	CATTTTGGCTTGGGTAGACACAGAGTGCCTGCCTG	CCAGTGCTCGTGTGAGAAGTCTATCTTAAGTCTTCGCGTGTTGTCTCGTCTGGGTATTGCGTTCATTTTGGCTTGGGTAGACACAGAGTGCCTGCCTGCTGCAGAGAAGAGGCAGGTTC
HOXC_1219	CCCTCCTCCTTCCTGTCACAATCTGCAGGTCTGCC	CCAGTGCTCGTGTGAGAAGTCTATCTTAAGTCTTCGCGTGTTGTCTCGTCTGGGTATTGCGTTCCCTCCTCCTTCCTGTCACAATCTGCAGGTCTGCCCTGCAGAGAAGAGGCAGGTTC
HOXC_1220	GCAACCAAGCCAGAGGCCTCGTACCTACTTCCCTA	CCAGTGCTCGTGTGAGAAGTCTATCTTAAGTCTTCGCGTGTTGTCTCGTCTGGGTATTGCGTTGCAACCAAGCCAGAGGCCTCGTACCTACTTCCCTACTGCAGAGAAGAGGCAGGTTC
HOXC_1221	AGAGACTATGGAGCCTGCCTCTCCACTTTGCCCTG	CCAGTGCTCGTGTGAGAAGTCTATCTTAAGTCTTCGCGTGTTGTCTCGTCTGGGTATTGCGTTAGAGACTATGGAGCCTGCCTCTCCACTTTGCCCTGCTGCAGAGAAGAGGCAGGTTC
HOXC_1222	CCCCTCTGGCAGCAAGAAAGAAGGGGAAGAAGCAT	CCAGTGCTCGTGTGAGAAGTCTATCTTAAGTCTTCGCGTGTTGTCTCGTCTGGGTATTGCGTTCCCCTCTGGCAGCAAGAAAGAAGGGGAAGAAGCATCTGCAGAGAAGAGGCAGGTTC
HOXC_1223	GGGGACACGGCCCACTCTGAGCAATTAGAGGAAAG	CCAGTGCTCGTGTGAGAAGTCTATCTTAAGTCTTCGCGTGTTGTCTCGTCTGGGTATTGCGTTGGGGACACGGCCCACTCTGAGCAATTAGAGGAAAGCTGCAGAGAAGAGGCAGGTTC
HOXC_1224	AAAAGATCAACACGACCTCGAAGGCGACAGGTCCT	CCAGTGCTCGTGTGAGAAGTCTATCTTAAGTCTTCGCGTGTTGTCTCGTCTGGGTATTGCGTTAAAAGATCAACACGACCTCGAAGGCGACAGGTCCTCTGCAGAGAAGAGGCAGGTTC
HOXC_1225	ATTAAACCAAGTTTTATGGTGTAGGGAGAGCTGACAAACCC	CCAGTGCTCGTGTGAGAAGTCTATCTTAAGTCTTCGCGTGTTGTCTCGTCTGGGTATTGCGTTATTAAACCAAGTTTTATGGTGTAGGGAGAGCTGACAAACCCCTGCAGAGAAGAGGCAGGTTC
HOXC_1226	TTACATCATATATAATCTTAACTGTCCAGCCACGCAGCTGC	CCAGTGCTCGTGTGAGAAGTCTATCTTAAGTCTTCGCGTGTTGTCTCGTCTGGGTATTGCGTTTTACATCATATATAATCTTAACTGTCCAGCCACGCAGCTGCCTGCAGAGAAGAGGCAGGTTC
HOXC_1227	TGGTGAGGTTTAATGCTAGGACAGAGGGCCTGGCA	CCAGTGCTCGTGTGAGAAGTCTATCTTAAGTCTTCGCGTGTTGTCTCGTCTGGGTATTGCGTTTGGTGAGGTTTAATGCTAGGACAGAGGGCCTGGCACTGCAGAGAAGAGGCAGGTTC
HOXC_1228	GATTACGGCGCTGGGGACGATGGTGAGAGAGGTTA	CCAGTGCTCGTGTGAGAAGTCTATCTTAAGTCTTCGCGTGTTGTCTCGTCTGGGTATTGCGTTGATTACGGCGCTGGGGACGATGGTGAGAGAGGTTACTGCAGAGAAGAGGCAGGTTC
HOXC_1229	CCCCTCACTTGATAGAAGGCAGCTCCCACTTATTAG	CCAGTGCTCGTGTGAGAAGTCTATCTTAAGTCTTCGCGTGTTGTCTCGTCTGGGTATTGCGTTCCCCTCACTTGATAGAAGGCAGCTCCCACTTATTAGCTGCAGAGAAGAGGCAGGTTC
HOXC_1230	CTACCCTGAGCAGCCCTCCCCTTCCCACTCCTTATT	CCAGTGCTCGTGTGAGAAGTCTATCTTAAGTCTTCGCGTGTTGTCTCGTCTGGGTATTGCGTTCTACCCTGAGCAGCCCTCCCCTTCCCACTCCTTATTCTGCAGAGAAGAGGCAGGTTC
HOXC_1231	CTCTCTGACTGCAAGTCAACTGGGGTAGAGAGGCC	CCAGTGCTCGTGTGAGAAGTCTATCTTAAGTCTTCGCGTGTTGTCTCGTCTGGGTATTGCGTTCTCTCTGACTGCAAGTCAACTGGGGTAGAGAGGCCCTGCAGAGAAGAGGCAGGTTC
HOXC_1232	TTGGTTGTTTAGAGATTTGCCAGGTCTTCCTGACCC	CCAGTGCTCGTGTGAGAAGTCTATCTTAAGTCTTCGCGTGTTGTCTCGTCTGGGTATTGCGTTTTGGTTGTTTAGAGATTTGCCAGGTCTTCCTGACCCCTGCAGAGAAGAGGCAGGTTC
HOXC_1233	GGTTTTGTGGCTTCTACGCCCACAGGCTACTGCTG	CCAGTGCTCGTGTGAGAAGTCTATCTTAAGTCTTCGCGTGTTGTCTCGTCTGGGTATTGCGTTGGTTTTGTGGCTTCTACGCCCACAGGCTACTGCTGCTGCAGAGAAGAGGCAGGTTC
HOXC_1234	CCTGAACTGGCAAAAGTATCTCAAAGGTGGCTGTT	CCAGTGCTCGTGTGAGAAGTCTATCTTAAGTCTTCGCGTGTTGTCTCGTCTGGGTATTGCGTTCCTGAACTGGCAAAAGTATCTCAAAGGTGGCTGTTCTGCAGAGAAGAGGCAGGTTC
HOXC_1235	CCTCACTACCAGGCTTGGATGGGCAGCTGTCTCAG	CCAGTGCTCGTGTGAGAAGTCTATCTTAAGTCTTCGCGTGTTGTCTCGTCTGGGTATTGCGTTCCTCACTACCAGGCTTGGATGGGCAGCTGTCTCAGCTGCAGAGAAGAGGCAGGTTC
HOXC_1236	CCTCCGTAGTTTGGCATCTTAGTCCGTCTGAAGCC	CCAGTGCTCGTGTGAGAAGTCTATCTTAAGTCTTCGCGTGTTGTCTCGTCTGGGTATTGCGTTCCTCCGTAGTTTGGCATCTTAGTCCGTCTGAAGCCCTGCAGAGAAGAGGCAGGTTC
HOXC_1237	GGTCTTCCTGGCATTCCCAGCCCTTGCCTGAGATA	CCAGTGCTCGTGTGAGAAGTCTATCTTAAGTCTTCGCGTGTTGTCTCGTCTGGGTATTGCGTTGGTCTTCCTGGCATTCCCAGCCCTTGCCTGAGATACTGCAGAGAAGAGGCAGGTTC
HOXC_1238	AAACTAGGCTCTAAGAGCCCTAGAGGTTCCTGCTG	CCAGTGCTCGTGTGAGAAGTCTATCTTAAGTCTTCGCGTGTTGTCTCGTCTGGGTATTGCGTTAAACTAGGCTCTAAGAGCCCTAGAGGTTCCTGCTGCTGCAGAGAAGAGGCAGGTTC
HOXC_1239	TGAGTGGAGTGTAATTGTGTGTTGAATGGGTGAGGG	CCAGTGCTCGTGTGAGAAGTCTATCTTAAGTCTTCGCGTGTTGTCTCGTCTGGGTATTGCGTTTGAGTGGAGTGTAATTGTGTGTTGAATGGGTGAGGGCTGCAGAGAAGAGGCAGGTTC
HOXC_1240	AGCAGAGGCAATGTCTTTGCTAGGCTGGGAAAGTA	CCAGTGCTCGTGTGAGAAGTCTATCTTAAGTCTTCGCGTGTTGTCTCGTCTGGGTATTGCGTTAGCAGAGGCAATGTCTTTGCTAGGCTGGGAAAGTACTGCAGAGAAGAGGCAGGTTC
HOXC_1241	CCCAATATGAGCACTGCACCCTGGGGTCAATCCTC	CCAGTGCTCGTGTGAGAAGTCTATCTTAAGTCTTCGCGTGTTGTCTCGTCTGGGTATTGCGTTCCCAATATGAGCACTGCACCCTGGGGTCAATCCTCCTGCAGAGAAGAGGCAGGTTC
HOXC_1242	GCTAGGGCGCCCTTCAGGTTTCTAGGAAGGAGCAG	CCAGTGCTCGTGTGAGAAGTCTATCTTAAGTCTTCGCGTGTTGTCTCGTCTGGGTATTGCGTTGCTAGGGCGCCCTTCAGGTTTCTAGGAAGGAGCAGCTGCAGAGAAGAGGCAGGTTC
HOXC_1243	CAGAAGCGTTGGGCATGAGAGGCACATGTCTTCCA	CCAGTGCTCGTGTGAGAAGTCTATCTTAAGTCTTCGCGTGTTGTCTCGTCTGGGTATTGCGTTCAGAAGCGTTGGGCATGAGAGGCACATGTCTTCCACTGCAGAGAAGAGGCAGGTTC
HOXC_1244	GCGTCACCGGGAGCTAAGCCAGGAAAGTGACAACAT	CCAGTGCTCGTGTGAGAAGTCTATCTTAAGTCTTCGCGTGTTGTCTCGTCTGGGTATTGCGTTGCGTCACCGGGAGCTAAGCCAGGAAAGTGACAACATCTGCAGAGAAGAGGCAGGTTC
HOXC_1245	GACCCATAGGTGCAACTCCTCCAGGCTGGGAGAAA	CCAGTGCTCGTGTGAGAAGTCTATCTTAAGTCTTCGCGTGTTGTCTCGTCTGGGTATTGCGTTGACCCATAGGTGCAACTCCTCCAGGCTGGGAGAAACTGCAGAGAAGAGGCAGGTTC
HOXC_1246	GTGTCTGGGCATCTGCTTTGTGGAGAGGTGCTGTT	CCAGTGCTCGTGTGAGAAGTCTATCTTAAGTCTTCGCGTGTTGTCTCGTCTGGGTATTGCGTTGTGTCTGGGCATCTGCTTTGTGGAGAGGTGCTGTTCTGCAGAGAAGAGGCAGGTTC
HOXC_1247	GGGGCACAGAGGCCCAAATAAATGGGGAGTCTTAG	CCAGTGCTCGTGTGAGAAGTCTATCTTAAGTCTTCGCGTGTTGTCTCGTCTGGGTATTGCGTTGGGGCACAGAGGCCCAAATAAATGGGGAGTCTTAGCTGCAGAGAAGAGGCAGGTTC
HOXC_1248	CTGAGCCCCATTCTTCAGTCTAGGGGTCTCTCACT	CCAGTGCTCGTGTGAGAAGTCTATCTTAAGTCTTCGCGTGTTGTCTCGTCTGGGTATTGCGTTCTGAGCCCCATTCTTCAGTCTAGGGGTCTCTCACTCTGCAGAGAAGAGGCAGGTTC
HOXC_1249	CATCCCTCAGGGCCTCAGTCTCGGCCAAGATTCAG	CCAGTGCTCGTGTGAGAAGTCTATCTTAAGTCTTCGCGTGTTGTCTCGTCTGGGTATTGCGTTCATCCCTCAGGGCCTCAGTCTCGGCCAAGATTCAGCTGCAGAGAAGAGGCAGGTTC
HOXC_1250	CCCCACCCTCCTCCCTGATACCTTTATTTTCCTAGG	CCAGTGCTCGTGTGAGAAGTCTATCTTAAGTCTTCGCGTGTTGTCTCGTCTGGGTATTGCGTTCCCCACCCTCCTCCCTGATACCTTTATTTTCCTAGGCTGCAGAGAAGAGGCAGGTTC
HOXC_1251	ATCCCAGGGAATTCTCTCCAGCAACGCATTGGAAA	CCAGTGCTCGTGTGAGAAGTCTATCTTAAGTCTTCGCGTGTTGTCTCGTCTGGGTATTGCGTTATCCCAGGGAATTCTCTCCAGCAACGCATTGGAAACTGCAGAGAAGAGGCAGGTTC
HOXC_1252	ACTAATTATCAGTTTCTCCCTTCCTCATTACCCGTCCTTCT	CCAGTGCTCGTGTGAGAAGTCTATCTTAAGTCTTCGCGTGTTGTCTCGTCTGGGTATTGCGTTACTAATTATCAGTTTCTCCCTTCCTCATTACCCGTCCTTCTCTGCAGAGAAGAGGCAGGTTC
HOXC_1253	GTTTCTGGAAACTTTCCTATCCAAGCAGCGGAGAC	CCAGTGCTCGTGTGAGAAGTCTATCTTAAGTCTTCGCGTGTTGTCTCGTCTGGGTATTGCGTTGTTTCTGGAAACTTTCCTATCCAAGCAGCGGAGACCTGCAGAGAAGAGGCAGGTTC
HOXC_1254	ATGGGAGTTTCTCTTGGTCTGTAACTTGACTCTTCCCC	CCAGTGCTCGTGTGAGAAGTCTATCTTAAGTCTTCGCGTGTTGTCTCGTCTGGGTATTGCGTTATGGGAGTTTCTCTTGGTCTGTAACTTGACTCTTCCCCCTGCAGAGAAGAGGCAGGTTC
HOXC_1255	CCAGGGCTCTAGGGAGCGAGTGCAGTGGTCTTTAA	CCAGTGCTCGTGTGAGAAGTCTATCTTAAGTCTTCGCGTGTTGTCTCGTCTGGGTATTGCGTTCCAGGGCTCTAGGGAGCGAGTGCAGTGGTCTTTAACTGCAGAGAAGAGGCAGGTTC
HOXC_1256	CCGCCCTGACTCTCGGCCAAATCTCAGTCCCATTC	CCAGTGCTCGTGTGAGAAGTCTATCTTAAGTCTTCGCGTGTTGTCTCGTCTGGGTATTGCGTTCCGCCCTGACTCTCGGCCAAATCTCAGTCCCATTCCTGCAGAGAAGAGGCAGGTTC
HOXC_1257	TTAGGCTCAAAAGTTCCATTTAAATACCACCCCTCTTCCTG	CCAGTGCTCGTGTGAGAAGTCTATCTTAAGTCTTCGCGTGTTGTCTCGTCTGGGTATTGCGTTTTAGGCTCAAAAGTTCCATTTAAATACCACCCCTCTTCCTGCTGCAGAGAAGAGGCAGGTTC
HOXC_1258	AAAAGTTTCTAGTTCCACCTGGAAACAGGGCAAACG	CCAGTGCTCGTGTGAGAAGTCTATCTTAAGTCTTCGCGTGTTGTCTCGTCTGGGTATTGCGTTAAAAGTTTCTAGTTCCACCTGGAAACAGGGCAAACGCTGCAGAGAAGAGGCAGGTTC
HOXC_1259	CAAAGGAGGCCTGAAATTCTTGGTTTTCCCACCCA	CCAGTGCTCGTGTGAGAAGTCTATCTTAAGTCTTCGCGTGTTGTCTCGTCTGGGTATTGCGTTCAAAGGAGGCCTGAAATTCTTGGTTTTCCCACCCACTGCAGAGAAGAGGCAGGTTC
HOXC_1260	CTACCCCAAACCCTAATTTGGAGTGTCTCTGGAGC	CCAGTGCTCGTGTGAGAAGTCTATCTTAAGTCTTCGCGTGTTGTCTCGTCTGGGTATTGCGTTCTACCCCAAACCCTAATTTGGAGTGTCTCTGGAGCCTGCAGAGAAGAGGCAGGTTC
HOXC_1261	ATTTTGTTCCTAGGACTTTAACCCAAGGAGAGGTCAAGC	CCAGTGCTCGTGTGAGAAGTCTATCTTAAGTCTTCGCGTGTTGTCTCGTCTGGGTATTGCGTTATTTTGTTCCTAGGACTTTAACCCAAGGAGAGGTCAAGCCTGCAGAGAAGAGGCAGGTTC
HOXC_1262	AACCAATCAGAAATGCACTAAGCAGGGTCACATGG	CCAGTGCTCGTGTGAGAAGTCTATCTTAAGTCTTCGCGTGTTGTCTCGTCTGGGTATTGCGTTAACCAATCAGAAATGCACTAAGCAGGGTCACATGGCTGCAGAGAAGAGGCAGGTTC
HOXC_1263	AAAACTACTTGGGTCTCTGTCTCGCTCTTCCCATC	CCAGTGCTCGTGTGAGAAGTCTATCTTAAGTCTTCGCGTGTTGTCTCGTCTGGGTATTGCGTTAAAACTACTTGGGTCTCTGTCTCGCTCTTCCCATCCTGCAGAGAAGAGGCAGGTTC
HOXC_1264	ACAGCCTTAGCTCCTGGGTTTATCCTATCTCAGATTTGG	CCAGTGCTCGTGTGAGAAGTCTATCTTAAGTCTTCGCGTGTTGTCTCGTCTGGGTATTGCGTTACAGCCTTAGCTCCTGGGTTTATCCTATCTCAGATTTGGCTGCAGAGAAGAGGCAGGTTC
HOXC_1265	TCTGTCAGTCCCTGAACCAACTCTGAGGAGTCTTT	CCAGTGCTCGTGTGAGAAGTCTATCTTAAGTCTTCGCGTGTTGTCTCGTCTGGGTATTGCGTTTCTGTCAGTCCCTGAACCAACTCTGAGGAGTCTTTCTGCAGAGAAGAGGCAGGTTC
HOXC_1266	GGCTTGTCTCCTCAGTTGCTTACAAAGTTGTATCTGGG	CCAGTGCTCGTGTGAGAAGTCTATCTTAAGTCTTCGCGTGTTGTCTCGTCTGGGTATTGCGTTGGCTTGTCTCCTCAGTTGCTTACAAAGTTGTATCTGGGCTGCAGAGAAGAGGCAGGTTC
HOXC_1267	AGTCAATCTCAAATGCACAAGGATGTGAAGTTGTGGG	CCAGTGCTCGTGTGAGAAGTCTATCTTAAGTCTTCGCGTGTTGTCTCGTCTGGGTATTGCGTTAGTCAATCTCAAATGCACAAGGATGTGAAGTTGTGGGCTGCAGAGAAGAGGCAGGTTC
HOXC_1268	GCATCCTCTGGATTATTCCCACGTTCGCCAGCGTG	CCAGTGCTCGTGTGAGAAGTCTATCTTAAGTCTTCGCGTGTTGTCTCGTCTGGGTATTGCGTTGCATCCTCTGGATTATTCCCACGTTCGCCAGCGTGCTGCAGAGAAGAGGCAGGTTC
HOXC_1269	ACAAGTATTCATTCTCTTCTGATTTTCATGAGGGCAGGTGG	CCAGTGCTCGTGTGAGAAGTCTATCTTAAGTCTTCGCGTGTTGTCTCGTCTGGGTATTGCGTTACAAGTATTCATTCTCTTCTGATTTTCATGAGGGCAGGTGGCTGCAGAGAAGAGGCAGGTTC
HOXC_1270	AATGCTCCAATAGCCATTAGCTTTATCAGACTGCCTCA	CCAGTGCTCGTGTGAGAAGTCTATCTTAAGTCTTCGCGTGTTGTCTCGTCTGGGTATTGCGTTAATGCTCCAATAGCCATTAGCTTTATCAGACTGCCTCACTGCAGAGAAGAGGCAGGTTC
HOXC_1271	GGCATGGTTAGGGAAGGGAGCAAAAGTGGAGATTT	CCAGTGCTCGTGTGAGAAGTCTATCTTAAGTCTTCGCGTGTTGTCTCGTCTGGGTATTGCGTTGGCATGGTTAGGGAAGGGAGCAAAAGTGGAGATTTCTGCAGAGAAGAGGCAGGTTC
HOXC_1272	TAACTTTGAGCTAGTTAAGGGTTCTGGAAAGGAATGAGCAC	CCAGTGCTCGTGTGAGAAGTCTATCTTAAGTCTTCGCGTGTTGTCTCGTCTGGGTATTGCGTTTAACTTTGAGCTAGTTAAGGGTTCTGGAAAGGAATGAGCACCTGCAGAGAAGAGGCAGGTTC
HOXC_1273	ATCAAAAGGTACAGCCACTGAAGGTGTGGATTTCAGT	CCAGTGCTCGTGTGAGAAGTCTATCTTAAGTCTTCGCGTGTTGTCTCGTCTGGGTATTGCGTTATCAAAAGGTACAGCCACTGAAGGTGTGGATTTCAGTCTGCAGAGAAGAGGCAGGTTC
HOXC_1274	GTTTGAGTTTACATGGATTAGGCCAAGAACAAGCAATAGGC	CCAGTGCTCGTGTGAGAAGTCTATCTTAAGTCTTCGCGTGTTGTCTCGTCTGGGTATTGCGTTGTTTGAGTTTACATGGATTAGGCCAAGAACAAGCAATAGGCCTGCAGAGAAGAGGCAGGTTC
HOXC_1275	GAGAAACTATTGCTGAGTAAGAGCATCTGATGGCACAGG	CCAGTGCTCGTGTGAGAAGTCTATCTTAAGTCTTCGCGTGTTGTCTCGTCTGGGTATTGCGTTGAGAAACTATTGCTGAGTAAGAGCATCTGATGGCACAGGCTGCAGAGAAGAGGCAGGTTC
HOXC_1276	GAGTGCACAGCTATGACAGAAATGCTTGTGTTTCCT	CCAGTGCTCGTGTGAGAAGTCTATCTTAAGTCTTCGCGTGTTGTCTCGTCTGGGTATTGCGTTGAGTGCACAGCTATGACAGAAATGCTTGTGTTTCCTCTGCAGAGAAGAGGCAGGTTC
HOXC_1277	CCCCAGCCACTTCTCTAGAGCTTTGTTTCAGAGTG	CCAGTGCTCGTGTGAGAAGTCTATCTTAAGTCTTCGCGTGTTGTCTCGTCTGGGTATTGCGTTCCCCAGCCACTTCTCTAGAGCTTTGTTTCAGAGTGCTGCAGAGAAGAGGCAGGTTC
HOXC_1278	TTCTGATGGACTGTGGCACCTGGACCTCTAAGCAC	CCAGTGCTCGTGTGAGAAGTCTATCTTAAGTCTTCGCGTGTTGTCTCGTCTGGGTATTGCGTTTTCTGATGGACTGTGGCACCTGGACCTCTAAGCACCTGCAGAGAAGAGGCAGGTTC
HOXC_1279	GGGGCATTAAGAGTACAAGAATGGGAAGGATAGTCCG	CCAGTGCTCGTGTGAGAAGTCTATCTTAAGTCTTCGCGTGTTGTCTCGTCTGGGTATTGCGTTGGGGCATTAAGAGTACAAGAATGGGAAGGATAGTCCGCTGCAGAGAAGAGGCAGGTTC
HOXC_1280	GACTGAGCTGGGCTTTGTCAACAATCCCCTCATTG	CCAGTGCTCGTGTGAGAAGTCTATCTTAAGTCTTCGCGTGTTGTCTCGTCTGGGTATTGCGTTGACTGAGCTGGGCTTTGTCAACAATCCCCTCATTGCTGCAGAGAAGAGGCAGGTTC
HOXC_1281	CCACAGGCCAGGTGGGAAGGATAAGGATGAGAAGC	CCAGTGCTCGTGTGAGAAGTCTATCTTAAGTCTTCGCGTGTTGTCTCGTCTGGGTATTGCGTTCCACAGGCCAGGTGGGAAGGATAAGGATGAGAAGCCTGCAGAGAAGAGGCAGGTTC
HOXC_1282	AAAAGAGCAGCTCTTCTCAGAAATCATTGAGCCCTCA	CCAGTGCTCGTGTGAGAAGTCTATCTTAAGTCTTCGCGTGTTGTCTCGTCTGGGTATTGCGTTAAAAGAGCAGCTCTTCTCAGAAATCATTGAGCCCTCACTGCAGAGAAGAGGCAGGTTC
HOXC_1283	CTTTTCAAGTTACCTTCAACCACACTGCTCCATCTGC	CCAGTGCTCGTGTGAGAAGTCTATCTTAAGTCTTCGCGTGTTGTCTCGTCTGGGTATTGCGTTCTTTTCAAGTTACCTTCAACCACACTGCTCCATCTGCCTGCAGAGAAGAGGCAGGTTC
HOXC_1284	AATTAAAGGACACACTTATTCTTCCCCAGTGAATGGTGTGG	CCAGTGCTCGTGTGAGAAGTCTATCTTAAGTCTTCGCGTGTTGTCTCGTCTGGGTATTGCGTTAATTAAAGGACACACTTATTCTTCCCCAGTGAATGGTGTGGCTGCAGAGAAGAGGCAGGTTC
HOXC_1285	ACTTCTCACACTGGGGTACCAGATCTCATGAAGAGT	CCAGTGCTCGTGTGAGAAGTCTATCTTAAGTCTTCGCGTGTTGTCTCGTCTGGGTATTGCGTTACTTCTCACACTGGGGTACCAGATCTCATGAAGAGTCTGCAGAGAAGAGGCAGGTTC
HOXC_1286	GGGGAGATTGGTTCTATCCACACAGGCACTGGGAA	CCAGTGCTCGTGTGAGAAGTCTATCTTAAGTCTTCGCGTGTTGTCTCGTCTGGGTATTGCGTTGGGGAGATTGGTTCTATCCACACAGGCACTGGGAACTGCAGAGAAGAGGCAGGTTC
HOXC_1287	AAGAGATTTTGTGAGTGCCTCGACCCCTCCTTGTG	CCAGTGCTCGTGTGAGAAGTCTATCTTAAGTCTTCGCGTGTTGTCTCGTCTGGGTATTGCGTTAAGAGATTTTGTGAGTGCCTCGACCCCTCCTTGTGCTGCAGAGAAGAGGCAGGTTC
HOXC_1288	TTTTGACTGTCGTTCTCTGTAACTGCTTTGGACTGAGT	CCAGTGCTCGTGTGAGAAGTCTATCTTAAGTCTTCGCGTGTTGTCTCGTCTGGGTATTGCGTTTTTTGACTGTCGTTCTCTGTAACTGCTTTGGACTGAGTCTGCAGAGAAGAGGCAGGTTC
HOXC_1289	AGGGTTTTGGGGTGAATGATTCAATTTAAGGAGAAGACGA	CCAGTGCTCGTGTGAGAAGTCTATCTTAAGTCTTCGCGTGTTGTCTCGTCTGGGTATTGCGTTAGGGTTTTGGGGTGAATGATTCAATTTAAGGAGAAGACGACTGCAGAGAAGAGGCAGGTTC
HOXC_1290	TGCTGTTTGAGAGCCAAGAAAGTCACATCCTTTCC	CCAGTGCTCGTGTGAGAAGTCTATCTTAAGTCTTCGCGTGTTGTCTCGTCTGGGTATTGCGTTTGCTGTTTGAGAGCCAAGAAAGTCACATCCTTTCCCTGCAGAGAAGAGGCAGGTTC
HOXC_1291	TACCCCTCCCAACTTTTATTGGCTCCTTGTGACCC	CCAGTGCTCGTGTGAGAAGTCTATCTTAAGTCTTCGCGTGTTGTCTCGTCTGGGTATTGCGTTTACCCCTCCCAACTTTTATTGGCTCCTTGTGACCCCTGCAGAGAAGAGGCAGGTTC
HOXC_1292	ACATTGGTGTGTCTGTACTGATACTATCTCTGCTAGCAGC	CCAGTGCTCGTGTGAGAAGTCTATCTTAAGTCTTCGCGTGTTGTCTCGTCTGGGTATTGCGTTACATTGGTGTGTCTGTACTGATACTATCTCTGCTAGCAGCCTGCAGAGAAGAGGCAGGTTC
HOXC_1293	TTTTGAGGCCTACACAACCCTTGTAATCATCTCCCT	CCAGTGCTCGTGTGAGAAGTCTATCTTAAGTCTTCGCGTGTTGTCTCGTCTGGGTATTGCGTTTTTTGAGGCCTACACAACCCTTGTAATCATCTCCCTCTGCAGAGAAGAGGCAGGTTC
HOXC_1294	CTCCCAATCCTAAGGTTCACTGAGAGGCAAAAGGG	CCAGTGCTCGTGTGAGAAGTCTATCTTAAGTCTTCGCGTGTTGTCTCGTCTGGGTATTGCGTTCTCCCAATCCTAAGGTTCACTGAGAGGCAAAAGGGCTGCAGAGAAGAGGCAGGTTC
HOXC_1295	GAACAGAGATACCTCAGAGGAAGCGGTATGGGTGT	CCAGTGCTCGTGTGAGAAGTCTATCTTAAGTCTTCGCGTGTTGTCTCGTCTGGGTATTGCGTTGAACAGAGATACCTCAGAGGAAGCGGTATGGGTGTCTGCAGAGAAGAGGCAGGTTC
HOXC_1296	GCAATGTGGGACTTGGGAAAATTGGACTCGGTTAT	CCAGTGCTCGTGTGAGAAGTCTATCTTAAGTCTTCGCGTGTTGTCTCGTCTGGGTATTGCGTTGCAATGTGGGACTTGGGAAAATTGGACTCGGTTATCTGCAGAGAAGAGGCAGGTTC
HOXC_1297	AGCAGCTATGAGAAGAGGTTGAACACTTGGGCTGG	CCAGTGCTCGTGTGAGAAGTCTATCTTAAGTCTTCGCGTGTTGTCTCGTCTGGGTATTGCGTTAGCAGCTATGAGAAGAGGTTGAACACTTGGGCTGGCTGCAGAGAAGAGGCAGGTTC
HOXC_1298	GAGCAAGTGCAGGGAGAAGGCTGCTTCTCTGCATC	CCAGTGCTCGTGTGAGAAGTCTATCTTAAGTCTTCGCGTGTTGTCTCGTCTGGGTATTGCGTTGAGCAAGTGCAGGGAGAAGGCTGCTTCTCTGCATCCTGCAGAGAAGAGGCAGGTTC
HOXC_1299	GTACACATGTACAGAGAAAGTTCTACAGTGATCTGCAACCC	CCAGTGCTCGTGTGAGAAGTCTATCTTAAGTCTTCGCGTGTTGTCTCGTCTGGGTATTGCGTTGTACACATGTACAGAGAAAGTTCTACAGTGATCTGCAACCCCTGCAGAGAAGAGGCAGGTTC
HOXC_1300	CATATGGGCTGGGTGAAATGTGTAGCCTGGTCACC	CCAGTGCTCGTGTGAGAAGTCTATCTTAAGTCTTCGCGTGTTGTCTCGTCTGGGTATTGCGTTCATATGGGCTGGGTGAAATGTGTAGCCTGGTCACCCTGCAGAGAAGAGGCAGGTTC
HOXC_1301	GAGGCAGTTCAGGCTTGGTTCTGCCCTCTAAAGAT	CCAGTGCTCGTGTGAGAAGTCTATCTTAAGTCTTCGCGTGTTGTCTCGTCTGGGTATTGCGTTGAGGCAGTTCAGGCTTGGTTCTGCCCTCTAAAGATCTGCAGAGAAGAGGCAGGTTC
HOXC_1302	TATGGTAGAGGTCAGAAGCCTGGGCTGGACACAGT	CCAGTGCTCGTGTGAGAAGTCTATCTTAAGTCTTCGCGTGTTGTCTCGTCTGGGTATTGCGTTTATGGTAGAGGTCAGAAGCCTGGGCTGGACACAGTCTGCAGAGAAGAGGCAGGTTC
HOXC_1303	CACTCCATTCTTCCCGTCAGCCCAGCTTGGAAACC	CCAGTGCTCGTGTGAGAAGTCTATCTTAAGTCTTCGCGTGTTGTCTCGTCTGGGTATTGCGTTCACTCCATTCTTCCCGTCAGCCCAGCTTGGAAACCCTGCAGAGAAGAGGCAGGTTC
HOXC_1304	CTCAAGCCCTGCGCAGCTGTTGAGTTTCCTTCCTT	CCAGTGCTCGTGTGAGAAGTCTATCTTAAGTCTTCGCGTGTTGTCTCGTCTGGGTATTGCGTTCTCAAGCCCTGCGCAGCTGTTGAGTTTCCTTCCTTCTGCAGAGAAGAGGCAGGTTC
HOXC_1305	CAGGGATGGTGGCAGCCAGGCTTTCTGTGATCTTC	CCAGTGCTCGTGTGAGAAGTCTATCTTAAGTCTTCGCGTGTTGTCTCGTCTGGGTATTGCGTTCAGGGATGGTGGCAGCCAGGCTTTCTGTGATCTTCCTGCAGAGAAGAGGCAGGTTC
HOXC_1306	TGAAGAGACATGGAGGGTCCAAGGAGGCCAGAATC	CCAGTGCTCGTGTGAGAAGTCTATCTTAAGTCTTCGCGTGTTGTCTCGTCTGGGTATTGCGTTTGAAGAGACATGGAGGGTCCAAGGAGGCCAGAATCCTGCAGAGAAGAGGCAGGTTC
HOXC_1307	TCCTCAGGGCTCCCTTGCTCAGACATTAGAGATAA	CCAGTGCTCGTGTGAGAAGTCTATCTTAAGTCTTCGCGTGTTGTCTCGTCTGGGTATTGCGTTTCCTCAGGGCTCCCTTGCTCAGACATTAGAGATAACTGCAGAGAAGAGGCAGGTTC
HOXC_1308	ACTTCTTTTAAAAGTCAACTTTCTGGCTGGAAAACACAGGC	CCAGTGCTCGTGTGAGAAGTCTATCTTAAGTCTTCGCGTGTTGTCTCGTCTGGGTATTGCGTTACTTCTTTTAAAAGTCAACTTTCTGGCTGGAAAACACAGGCCTGCAGAGAAGAGGCAGGTTC
HOXC_1309	CCTGTTGGGAGTAAAGACAGGGTCATAAACGCCTA	CCAGTGCTCGTGTGAGAAGTCTATCTTAAGTCTTCGCGTGTTGTCTCGTCTGGGTATTGCGTTCCTGTTGGGAGTAAAGACAGGGTCATAAACGCCTACTGCAGAGAAGAGGCAGGTTC
HOXC_1310	GAGTAGGGTGTTTTGATCTGGTGACTTCTCAGGAAGTAGC	CCAGTGCTCGTGTGAGAAGTCTATCTTAAGTCTTCGCGTGTTGTCTCGTCTGGGTATTGCGTTGAGTAGGGTGTTTTGATCTGGTGACTTCTCAGGAAGTAGCCTGCAGAGAAGAGGCAGGTTC
HOXC_1311	TATAACAGAGCATCTGGAGTCTTCAAAATCCTCTGACTCCA	CCAGTGCTCGTGTGAGAAGTCTATCTTAAGTCTTCGCGTGTTGTCTCGTCTGGGTATTGCGTTTATAACAGAGCATCTGGAGTCTTCAAAATCCTCTGACTCCACTGCAGAGAAGAGGCAGGTTC
HOXC_1312	AAAATAATGCAACGTTTCATTTCCTTTTGCCCATGCAGTC	CCAGTGCTCGTGTGAGAAGTCTATCTTAAGTCTTCGCGTGTTGTCTCGTCTGGGTATTGCGTTAAAATAATGCAACGTTTCATTTCCTTTTGCCCATGCAGTCCTGCAGAGAAGAGGCAGGTTC
HOXC_1313	CAGTAAATAGCCTCAGAGCCTGGCTGTAGATATCAGGA	CCAGTGCTCGTGTGAGAAGTCTATCTTAAGTCTTCGCGTGTTGTCTCGTCTGGGTATTGCGTTCAGTAAATAGCCTCAGAGCCTGGCTGTAGATATCAGGACTGCAGAGAAGAGGCAGGTTC
HOXC_1314	CTCTTCTGTTCTGGGGCTGATCTCTCCCTGTCACT	CCAGTGCTCGTGTGAGAAGTCTATCTTAAGTCTTCGCGTGTTGTCTCGTCTGGGTATTGCGTTCTCTTCTGTTCTGGGGCTGATCTCTCCCTGTCACTCTGCAGAGAAGAGGCAGGTTC
HOXC_1315	AAGACAGAGTTCATAGGAGCTAGGAATAAGAGGAGATGGC	CCAGTGCTCGTGTGAGAAGTCTATCTTAAGTCTTCGCGTGTTGTCTCGTCTGGGTATTGCGTTAAGACAGAGTTCATAGGAGCTAGGAATAAGAGGAGATGGCCTGCAGAGAAGAGGCAGGTTC
HOXC_1316	GGGCATAGGGGAACCCCATCGTGTACCGCATGAAT	CCAGTGCTCGTGTGAGAAGTCTATCTTAAGTCTTCGCGTGTTGTCTCGTCTGGGTATTGCGTTGGGCATAGGGGAACCCCATCGTGTACCGCATGAATCTGCAGAGAAGAGGCAGGTTC
HOXC_1317	ATTTCCTAATGATAATGAGTCTTCCCCTCCTAAGGATCCCC	CCAGTGCTCGTGTGAGAAGTCTATCTTAAGTCTTCGCGTGTTGTCTCGTCTGGGTATTGCGTTATTTCCTAATGATAATGAGTCTTCCCCTCCTAAGGATCCCCCTGCAGAGAAGAGGCAGGTTC
HOXC_1318	CTCCCTTGTGCCTGGGGCTACAGAGCTGAAGGAAA	CCAGTGCTCGTGTGAGAAGTCTATCTTAAGTCTTCGCGTGTTGTCTCGTCTGGGTATTGCGTTCTCCCTTGTGCCTGGGGCTACAGAGCTGAAGGAAACTGCAGAGAAGAGGCAGGTTC
HOXC_1319	ACAAAGTTAAGAGCCCTCTAATTCAGCCTTAGTTCAAGCC	CCAGTGCTCGTGTGAGAAGTCTATCTTAAGTCTTCGCGTGTTGTCTCGTCTGGGTATTGCGTTACAAAGTTAAGAGCCCTCTAATTCAGCCTTAGTTCAAGCCCTGCAGAGAAGAGGCAGGTTC
HOXC_1320	AGATCAGGTCAGGAAGCTTTCAGGCCCAGGCATCA	CCAGTGCTCGTGTGAGAAGTCTATCTTAAGTCTTCGCGTGTTGTCTCGTCTGGGTATTGCGTTAGATCAGGTCAGGAAGCTTTCAGGCCCAGGCATCACTGCAGAGAAGAGGCAGGTTC
HOXC_1321	ATGTCATAGATTATATGAGTTCCGGGCCCTCTTAGCACT	CCAGTGCTCGTGTGAGAAGTCTATCTTAAGTCTTCGCGTGTTGTCTCGTCTGGGTATTGCGTTATGTCATAGATTATATGAGTTCCGGGCCCTCTTAGCACTCTGCAGAGAAGAGGCAGGTTC
HOXC_1322	TGCGAAGTCTCTAGTCCACCCTCATTTCTTTCTCAGA	CCAGTGCTCGTGTGAGAAGTCTATCTTAAGTCTTCGCGTGTTGTCTCGTCTGGGTATTGCGTTTGCGAAGTCTCTAGTCCACCCTCATTTCTTTCTCAGACTGCAGAGAAGAGGCAGGTTC
HOXC_1323	TCATTCCTAGGACTCCATGCAAATAATCTTCACAGAGAGCT	CCAGTGCTCGTGTGAGAAGTCTATCTTAAGTCTTCGCGTGTTGTCTCGTCTGGGTATTGCGTTTCATTCCTAGGACTCCATGCAAATAATCTTCACAGAGAGCTCTGCAGAGAAGAGGCAGGTTC
HOXC_1324	AGATCCATAGTGAACATAACAGTCCTCGGTCAAATTCCTGT	CCAGTGCTCGTGTGAGAAGTCTATCTTAAGTCTTCGCGTGTTGTCTCGTCTGGGTATTGCGTTAGATCCATAGTGAACATAACAGTCCTCGGTCAAATTCCTGTCTGCAGAGAAGAGGCAGGTTC
HOXC_1325	TTAGAGATGGTTTCATAATGCATGCATCTGTGTATAGGGGC	CCAGTGCTCGTGTGAGAAGTCTATCTTAAGTCTTCGCGTGTTGTCTCGTCTGGGTATTGCGTTTTAGAGATGGTTTCATAATGCATGCATCTGTGTATAGGGGCCTGCAGAGAAGAGGCAGGTTC
HOXC_1326	TGTCTCTATTTCTAAGGCCATCTCCAAAATCTAGTCCCACT	CCAGTGCTCGTGTGAGAAGTCTATCTTAAGTCTTCGCGTGTTGTCTCGTCTGGGTATTGCGTTTGTCTCTATTTCTAAGGCCATCTCCAAAATCTAGTCCCACTCTGCAGAGAAGAGGCAGGTTC
HOXC_1327	AAGTTATCTGTCCCTCGAAAACCTACTCTAGGGGTCA	CCAGTGCTCGTGTGAGAAGTCTATCTTAAGTCTTCGCGTGTTGTCTCGTCTGGGTATTGCGTTAAGTTATCTGTCCCTCGAAAACCTACTCTAGGGGTCACTGCAGAGAAGAGGCAGGTTC
HOXC_1328	TAGACTGCCTCCAGGCTGCCTCTGTGACCTGAGAT	CCAGTGCTCGTGTGAGAAGTCTATCTTAAGTCTTCGCGTGTTGTCTCGTCTGGGTATTGCGTTTAGACTGCCTCCAGGCTGCCTCTGTGACCTGAGATCTGCAGAGAAGAGGCAGGTTC
HOXC_1329	TTTTATAGGGTGCCCAAATGATGCCAGGGTTACTGC	CCAGTGCTCGTGTGAGAAGTCTATCTTAAGTCTTCGCGTGTTGTCTCGTCTGGGTATTGCGTTTTTTATAGGGTGCCCAAATGATGCCAGGGTTACTGCCTGCAGAGAAGAGGCAGGTTC
HOXC_1330	ACAACCCATAGGTTCCTCCTCCCCAGTTGTTCTCG	CCAGTGCTCGTGTGAGAAGTCTATCTTAAGTCTTCGCGTGTTGTCTCGTCTGGGTATTGCGTTACAACCCATAGGTTCCTCCTCCCCAGTTGTTCTCGCTGCAGAGAAGAGGCAGGTTC
HOXC_1331	CTCTTATCGGCTGGGATTGATGCCTCCGCGTCTCC	CCAGTGCTCGTGTGAGAAGTCTATCTTAAGTCTTCGCGTGTTGTCTCGTCTGGGTATTGCGTTCTCTTATCGGCTGGGATTGATGCCTCCGCGTCTCCCTGCAGAGAAGAGGCAGGTTC
HOXC_1332	TTTTCTGTCCAACTCCTCGGCTCCTTTGGCTTCCG	CCAGTGCTCGTGTGAGAAGTCTATCTTAAGTCTTCGCGTGTTGTCTCGTCTGGGTATTGCGTTTTTTCTGTCCAACTCCTCGGCTCCTTTGGCTTCCGCTGCAGAGAAGAGGCAGGTTC
HOXC_1333	CTCCAGAATCCTAATAGCCAGGCAGGCGGACTCTT	CCAGTGCTCGTGTGAGAAGTCTATCTTAAGTCTTCGCGTGTTGTCTCGTCTGGGTATTGCGTTCTCCAGAATCCTAATAGCCAGGCAGGCGGACTCTTCTGCAGAGAAGAGGCAGGTTC
HOXC_1334	GGGGACAAGTATTGGGGTGTCGTAGGTCAGGGGAC	CCAGTGCTCGTGTGAGAAGTCTATCTTAAGTCTTCGCGTGTTGTCTCGTCTGGGTATTGCGTTGGGGACAAGTATTGGGGTGTCGTAGGTCAGGGGACCTGCAGAGAAGAGGCAGGTTC
HOXC_1335	AGGGAGAAGGTTGTGGCCAACTCAAGTGTCACTGA	CCAGTGCTCGTGTGAGAAGTCTATCTTAAGTCTTCGCGTGTTGTCTCGTCTGGGTATTGCGTTAGGGAGAAGGTTGTGGCCAACTCAAGTGTCACTGACTGCAGAGAAGAGGCAGGTTC
HOXC_1336	ACTTCTTCCCAGTCAGAAAGACATTCCCAATCCCC	CCAGTGCTCGTGTGAGAAGTCTATCTTAAGTCTTCGCGTGTTGTCTCGTCTGGGTATTGCGTTACTTCTTCCCAGTCAGAAAGACATTCCCAATCCCCCTGCAGAGAAGAGGCAGGTTC
HOXC_1337	ATAAATGAGAGAATAAGTGGAAAACCAGCAGTTTGGGGAGG	CCAGTGCTCGTGTGAGAAGTCTATCTTAAGTCTTCGCGTGTTGTCTCGTCTGGGTATTGCGTTATAAATGAGAGAATAAGTGGAAAACCAGCAGTTTGGGGAGGCTGCAGAGAAGAGGCAGGTTC
HOXC_1338	TTTCTCTCCCCACCCTAAGTCTACCCTTCTCATCA	CCAGTGCTCGTGTGAGAAGTCTATCTTAAGTCTTCGCGTGTTGTCTCGTCTGGGTATTGCGTTTTTCTCTCCCCACCCTAAGTCTACCCTTCTCATCACTGCAGAGAAGAGGCAGGTTC
HOXC_1339	GGCTGTGGAGCGAAAGTCAGATCCACCGCCTACTG	CCAGTGCTCGTGTGAGAAGTCTATCTTAAGTCTTCGCGTGTTGTCTCGTCTGGGTATTGCGTTGGCTGTGGAGCGAAAGTCAGATCCACCGCCTACTGCTGCAGAGAAGAGGCAGGTTC
HOXC_1340	CTCGCGCTGACTGGCGTAAAGTTGTGGCCGAATTC	CCAGTGCTCGTGTGAGAAGTCTATCTTAAGTCTTCGCGTGTTGTCTCGTCTGGGTATTGCGTTCTCGCGCTGACTGGCGTAAAGTTGTGGCCGAATTCCTGCAGAGAAGAGGCAGGTTC
HOXC_1341	CTTTGAGGCCAGGCCTGAAGGGATAACCCACACAG	CCAGTGCTCGTGTGAGAAGTCTATCTTAAGTCTTCGCGTGTTGTCTCGTCTGGGTATTGCGTTCTTTGAGGCCAGGCCTGAAGGGATAACCCACACAGCTGCAGAGAAGAGGCAGGTTC
HOXC_1342	AATAATGGAGCACAAAATAATTCAGAAAGCGAATGGGCAGG	CCAGTGCTCGTGTGAGAAGTCTATCTTAAGTCTTCGCGTGTTGTCTCGTCTGGGTATTGCGTTAATAATGGAGCACAAAATAATTCAGAAAGCGAATGGGCAGGCTGCAGAGAAGAGGCAGGTTC
HOXC_1343	GAGCACCGCGGCAGGACCATTTCGTTGGAATGTAG	CCAGTGCTCGTGTGAGAAGTCTATCTTAAGTCTTCGCGTGTTGTCTCGTCTGGGTATTGCGTTGAGCACCGCGGCAGGACCATTTCGTTGGAATGTAGCTGCAGAGAAGAGGCAGGTTC
HOXC_1344	CCTGTAAATTACAGCCCGCCGGGAGGACTCGGAAA	CCAGTGCTCGTGTGAGAAGTCTATCTTAAGTCTTCGCGTGTTGTCTCGTCTGGGTATTGCGTTCCTGTAAATTACAGCCCGCCGGGAGGACTCGGAAACTGCAGAGAAGAGGCAGGTTC
HOXC_1345	GTCCCGAGGCGGCCAAAGCGGAAATCAATCACGTAATTA	CCAGTGCTCGTGTGAGAAGTCTATCTTAAGTCTTCGCGTGTTGTCTCGTCTGGGTATTGCGTTGTCCCGAGGCGGCCAAAGCGGAAATCAATCACGTAATTACTGCAGAGAAGAGGCAGGTTC
HOXC_1346	GCGCGGAGGGGCTTCGGGGAAGTTTATAACACATC	CCAGTGCTCGTGTGAGAAGTCTATCTTAAGTCTTCGCGTGTTGTCTCGTCTGGGTATTGCGTTGCGCGGAGGGGCTTCGGGGAAGTTTATAACACATCCTGCAGAGAAGAGGCAGGTTC
HOXC_1347	GCTATTGATTCCCGCTTGGCTAGGAAGAGCAGACT	CCAGTGCTCGTGTGAGAAGTCTATCTTAAGTCTTCGCGTGTTGTCTCGTCTGGGTATTGCGTTGCTATTGATTCCCGCTTGGCTAGGAAGAGCAGACTCTGCAGAGAAGAGGCAGGTTC
HOXC_1348	TTTTGTGGGGTTGAGACGCGCAGTTGCAGTTGAAG	CCAGTGCTCGTGTGAGAAGTCTATCTTAAGTCTTCGCGTGTTGTCTCGTCTGGGTATTGCGTTTTTTGTGGGGTTGAGACGCGCAGTTGCAGTTGAAGCTGCAGAGAAGAGGCAGGTTC
HOXC_1349	GTTTGCGAACCCAAATGGCATCAAGATGCTGCCTT	CCAGTGCTCGTGTGAGAAGTCTATCTTAAGTCTTCGCGTGTTGTCTCGTCTGGGTATTGCGTTGTTTGCGAACCCAAATGGCATCAAGATGCTGCCTTCTGCAGAGAAGAGGCAGGTTC
HOXC_1350	CAGGCACTAAGAAATCTCTCTCGGCCTTGATTCCT	CCAGTGCTCGTGTGAGAAGTCTATCTTAAGTCTTCGCGTGTTGTCTCGTCTGGGTATTGCGTTCAGGCACTAAGAAATCTCTCTCGGCCTTGATTCCTCTGCAGAGAAGAGGCAGGTTC
HOXC_1351	CTTGGAAGGGGTGTGCGAGGCAGACGGGGTTATTA	CCAGTGCTCGTGTGAGAAGTCTATCTTAAGTCTTCGCGTGTTGTCTCGTCTGGGTATTGCGTTCTTGGAAGGGGTGTGCGAGGCAGACGGGGTTATTACTGCAGAGAAGAGGCAGGTTC
HOXC_1352	CTGAGCAAACTGGACCCCTTTGGGCTGGAAAGGAG	CCAGTGCTCGTGTGAGAAGTCTATCTTAAGTCTTCGCGTGTTGTCTCGTCTGGGTATTGCGTTCTGAGCAAACTGGACCCCTTTGGGCTGGAAAGGAGCTGCAGAGAAGAGGCAGGTTC
HOXC_1353	ATTGAGGTTAATCATGGTAATGATCTGGTATGGCTGGGTCA	CCAGTGCTCGTGTGAGAAGTCTATCTTAAGTCTTCGCGTGTTGTCTCGTCTGGGTATTGCGTTATTGAGGTTAATCATGGTAATGATCTGGTATGGCTGGGTCACTGCAGAGAAGAGGCAGGTTC
HOXC_1354	GCCCAGGAGACCGCGCTCTCCAAAGTTCTTTCTCA	CCAGTGCTCGTGTGAGAAGTCTATCTTAAGTCTTCGCGTGTTGTCTCGTCTGGGTATTGCGTTGCCCAGGAGACCGCGCTCTCCAAAGTTCTTTCTCACTGCAGAGAAGAGGCAGGTTC
HOXC_1355	GGGGAGTCAAGGGTTCCCCAACTTCACTATGGTTG	CCAGTGCTCGTGTGAGAAGTCTATCTTAAGTCTTCGCGTGTTGTCTCGTCTGGGTATTGCGTTGGGGAGTCAAGGGTTCCCCAACTTCACTATGGTTGCTGCAGAGAAGAGGCAGGTTC
HOXC_1356	TTTTCCTTGGCTCTCTCCAGTTTACTAAAATGCACGGT	CCAGTGCTCGTGTGAGAAGTCTATCTTAAGTCTTCGCGTGTTGTCTCGTCTGGGTATTGCGTTTTTTCCTTGGCTCTCTCCAGTTTACTAAAATGCACGGTCTGCAGAGAAGAGGCAGGTTC
HOXC_1357	TGACCCGACCAAGTCCTCATGAATTCTGATGCTGA	CCAGTGCTCGTGTGAGAAGTCTATCTTAAGTCTTCGCGTGTTGTCTCGTCTGGGTATTGCGTTTGACCCGACCAAGTCCTCATGAATTCTGATGCTGACTGCAGAGAAGAGGCAGGTTC
HOXC_1358	TTTTCCCAGTCTCTGCCTTCTTTGGTCTTGGGTGC	CCAGTGCTCGTGTGAGAAGTCTATCTTAAGTCTTCGCGTGTTGTCTCGTCTGGGTATTGCGTTTTTTCCCAGTCTCTGCCTTCTTTGGTCTTGGGTGCCTGCAGAGAAGAGGCAGGTTC
HOXC_1359	ATAATCTCATGGGTCTCTGGCAGTTCAGAGGCCAA	CCAGTGCTCGTGTGAGAAGTCTATCTTAAGTCTTCGCGTGTTGTCTCGTCTGGGTATTGCGTTATAATCTCATGGGTCTCTGGCAGTTCAGAGGCCAACTGCAGAGAAGAGGCAGGTTC
HOXC_1360	AAGTGTTTCCAGCTTCCTGTCATCTCTTTAATACTGGGAGT	CCAGTGCTCGTGTGAGAAGTCTATCTTAAGTCTTCGCGTGTTGTCTCGTCTGGGTATTGCGTTAAGTGTTTCCAGCTTCCTGTCATCTCTTTAATACTGGGAGTCTGCAGAGAAGAGGCAGGTTC
HOXC_1361	GCCAGCCTGATTTCTAGATCTTTTCAAGCCACATTTAGGT	CCAGTGCTCGTGTGAGAAGTCTATCTTAAGTCTTCGCGTGTTGTCTCGTCTGGGTATTGCGTTGCCAGCCTGATTTCTAGATCTTTTCAAGCCACATTTAGGTCTGCAGAGAAGAGGCAGGTTC
HOXC_1362	CCGCACAGCAAGGTTCCTGCATCCACACATCAGAA	CCAGTGCTCGTGTGAGAAGTCTATCTTAAGTCTTCGCGTGTTGTCTCGTCTGGGTATTGCGTTCCGCACAGCAAGGTTCCTGCATCCACACATCAGAACTGCAGAGAAGAGGCAGGTTC
HOXC_1363	ATAAGAAGTAAAGCTTGCATCAAAGTTAGCAAGGGACACCC	CCAGTGCTCGTGTGAGAAGTCTATCTTAAGTCTTCGCGTGTTGTCTCGTCTGGGTATTGCGTTATAAGAAGTAAAGCTTGCATCAAAGTTAGCAAGGGACACCCCTGCAGAGAAGAGGCAGGTTC
HOXC_1364	AAAAGGATATCATCCAGCAGTCTTGAAGAGGGGTGG	CCAGTGCTCGTGTGAGAAGTCTATCTTAAGTCTTCGCGTGTTGTCTCGTCTGGGTATTGCGTTAAAAGGATATCATCCAGCAGTCTTGAAGAGGGGTGGCTGCAGAGAAGAGGCAGGTTC
HOXC_1365	ACTAGTTATTGAACTCGCTGGAAGATCTAAAGGCCATTTGC	CCAGTGCTCGTGTGAGAAGTCTATCTTAAGTCTTCGCGTGTTGTCTCGTCTGGGTATTGCGTTACTAGTTATTGAACTCGCTGGAAGATCTAAAGGCCATTTGCCTGCAGAGAAGAGGCAGGTTC
HOXC_1366	AAGAGACAAATTTCAATGGAGTTTCCCCATCAATAACCCCA	CCAGTGCTCGTGTGAGAAGTCTATCTTAAGTCTTCGCGTGTTGTCTCGTCTGGGTATTGCGTTAAGAGACAAATTTCAATGGAGTTTCCCCATCAATAACCCCACTGCAGAGAAGAGGCAGGTTC
HOXC_1367	TGGCAGTGAACTATTGGAACAAGTCAAACACCCGA	CCAGTGCTCGTGTGAGAAGTCTATCTTAAGTCTTCGCGTGTTGTCTCGTCTGGGTATTGCGTTTGGCAGTGAACTATTGGAACAAGTCAAACACCCGACTGCAGAGAAGAGGCAGGTTC
HOXC_1368	GAAATGCAGGTCACTCTGTCTAACCAATATTAAAATGCGGC	CCAGTGCTCGTGTGAGAAGTCTATCTTAAGTCTTCGCGTGTTGTCTCGTCTGGGTATTGCGTTGAAATGCAGGTCACTCTGTCTAACCAATATTAAAATGCGGCCTGCAGAGAAGAGGCAGGTTC
HOXC_1369	CAAGGCAAGAGAAATCCATGAGAGGACCTTGCCTA	CCAGTGCTCGTGTGAGAAGTCTATCTTAAGTCTTCGCGTGTTGTCTCGTCTGGGTATTGCGTTCAAGGCAAGAGAAATCCATGAGAGGACCTTGCCTACTGCAGAGAAGAGGCAGGTTC
HOXC_1370	AAGATTTGCATATTCTTTTGCATACATTAGCCCTGGCTGC	CCAGTGCTCGTGTGAGAAGTCTATCTTAAGTCTTCGCGTGTTGTCTCGTCTGGGTATTGCGTTAAGATTTGCATATTCTTTTGCATACATTAGCCCTGGCTGCCTGCAGAGAAGAGGCAGGTTC
HOXC_1371	ATGGGCTATGAGCCTTGATTTAGTTTTGGGTTTTCAAGTTG	CCAGTGCTCGTGTGAGAAGTCTATCTTAAGTCTTCGCGTGTTGTCTCGTCTGGGTATTGCGTTATGGGCTATGAGCCTTGATTTAGTTTTGGGTTTTCAAGTTGCTGCAGAGAAGAGGCAGGTTC
HOXC_1372	TTCACACACATAAACCCTGCATTTCAAAGAGTAGGGAAAGG	CCAGTGCTCGTGTGAGAAGTCTATCTTAAGTCTTCGCGTGTTGTCTCGTCTGGGTATTGCGTTTTCACACACATAAACCCTGCATTTCAAAGAGTAGGGAAAGGCTGCAGAGAAGAGGCAGGTTC
HOXC_1373	TCAGAGAGGGGTACGATTTTAATGCAGCAGAGAATCTATGG	CCAGTGCTCGTGTGAGAAGTCTATCTTAAGTCTTCGCGTGTTGTCTCGTCTGGGTATTGCGTTTCAGAGAGGGGTACGATTTTAATGCAGCAGAGAATCTATGGCTGCAGAGAAGAGGCAGGTTC
HOXC_1374	GTTATCCAACGGTCAGTATGGTAATCCAGGCACAATAAGG	CCAGTGCTCGTGTGAGAAGTCTATCTTAAGTCTTCGCGTGTTGTCTCGTCTGGGTATTGCGTTGTTATCCAACGGTCAGTATGGTAATCCAGGCACAATAAGGCTGCAGAGAAGAGGCAGGTTC
HOXC_1375	TTTTCTTCAGCGATGTCAGAAGGGAAGCGCTTTGT	CCAGTGCTCGTGTGAGAAGTCTATCTTAAGTCTTCGCGTGTTGTCTCGTCTGGGTATTGCGTTTTTTCTTCAGCGATGTCAGAAGGGAAGCGCTTTGTCTGCAGAGAAGAGGCAGGTTC
HOXC_1376	CCGAAAGAGAAACCAAATCGAGATTTAGAAAGGAGATGGGG	CCAGTGCTCGTGTGAGAAGTCTATCTTAAGTCTTCGCGTGTTGTCTCGTCTGGGTATTGCGTTCCGAAAGAGAAACCAAATCGAGATTTAGAAAGGAGATGGGGCTGCAGAGAAGAGGCAGGTTC
HOXC_1377	AAAATAAATAAAACTGGGGCAAAGTGAGGTTGAGGACAGGG	CCAGTGCTCGTGTGAGAAGTCTATCTTAAGTCTTCGCGTGTTGTCTCGTCTGGGTATTGCGTTAAAATAAATAAAACTGGGGCAAAGTGAGGTTGAGGACAGGGCTGCAGAGAAGAGGCAGGTTC
HOXC_1378	CAAGGCGGGAGGCAGGAGGGTGAAACACAAAAGAA	CCAGTGCTCGTGTGAGAAGTCTATCTTAAGTCTTCGCGTGTTGTCTCGTCTGGGTATTGCGTTCAAGGCGGGAGGCAGGAGGGTGAAACACAAAAGAACTGCAGAGAAGAGGCAGGTTC
HOXC_1379	GACAGGACCAGATACAAGGATTCATCACAGATGAGAGC	CCAGTGCTCGTGTGAGAAGTCTATCTTAAGTCTTCGCGTGTTGTCTCGTCTGGGTATTGCGTTGACAGGACCAGATACAAGGATTCATCACAGATGAGAGCCTGCAGAGAAGAGGCAGGTTC
HOXC_1380	CCCCTCCCAATTAAGCCATTGCTAAGTGCAAAAGC	CCAGTGCTCGTGTGAGAAGTCTATCTTAAGTCTTCGCGTGTTGTCTCGTCTGGGTATTGCGTTCCCCTCCCAATTAAGCCATTGCTAAGTGCAAAAGCCTGCAGAGAAGAGGCAGGTTC
HOXC_1381	TGCTGTTGTTGTTTTGTAAATGATGTAGATGAGTGTGGGC	CCAGTGCTCGTGTGAGAAGTCTATCTTAAGTCTTCGCGTGTTGTCTCGTCTGGGTATTGCGTTTGCTGTTGTTGTTTTGTAAATGATGTAGATGAGTGTGGGCCTGCAGAGAAGAGGCAGGTTC
HOXC_1382	GGGGAATCTTGGAGATTTCACTTTCTGGATGTGCATG	CCAGTGCTCGTGTGAGAAGTCTATCTTAAGTCTTCGCGTGTTGTCTCGTCTGGGTATTGCGTTGGGGAATCTTGGAGATTTCACTTTCTGGATGTGCATGCTGCAGAGAAGAGGCAGGTTC
HOXC_1383	GGGGCATCTGAACCCTCTGTGTCTACTACTTATACTGG	CCAGTGCTCGTGTGAGAAGTCTATCTTAAGTCTTCGCGTGTTGTCTCGTCTGGGTATTGCGTTGGGGCATCTGAACCCTCTGTGTCTACTACTTATACTGGCTGCAGAGAAGAGGCAGGTTC
HOXC_1384	GGGGTGGGATGTGACAGGCAACATATTGGGGAGGA	CCAGTGCTCGTGTGAGAAGTCTATCTTAAGTCTTCGCGTGTTGTCTCGTCTGGGTATTGCGTTGGGGTGGGATGTGACAGGCAACATATTGGGGAGGACTGCAGAGAAGAGGCAGGTTC
HOXC_1385	GAGGGCTGAGAGGATGAGAGTCAGGCTCACAGCTC	CCAGTGCTCGTGTGAGAAGTCTATCTTAAGTCTTCGCGTGTTGTCTCGTCTGGGTATTGCGTTGAGGGCTGAGAGGATGAGAGTCAGGCTCACAGCTCCTGCAGAGAAGAGGCAGGTTC
HOXC_1386	CGCATCCAGGTACAGGCCTAGAAGGGAGACTGGGA	CCAGTGCTCGTGTGAGAAGTCTATCTTAAGTCTTCGCGTGTTGTCTCGTCTGGGTATTGCGTTCGCATCCAGGTACAGGCCTAGAAGGGAGACTGGGACTGCAGAGAAGAGGCAGGTTC
HOXC_1387	GGCCGGGAAGGTTTCCTCCCTCTTCATCAACCCTC	CCAGTGCTCGTGTGAGAAGTCTATCTTAAGTCTTCGCGTGTTGTCTCGTCTGGGTATTGCGTTGGCCGGGAAGGTTTCCTCCCTCTTCATCAACCCTCCTGCAGAGAAGAGGCAGGTTC
HOXC_1388	TCCACATGGCACCAAAGTTTGCTGAGCTTTGGACT	CCAGTGCTCGTGTGAGAAGTCTATCTTAAGTCTTCGCGTGTTGTCTCGTCTGGGTATTGCGTTTCCACATGGCACCAAAGTTTGCTGAGCTTTGGACTCTGCAGAGAAGAGGCAGGTTC
HOXC_1389	TAGGTACTAGGATTCAGCACTGGTTTCCCTTTGCC	CCAGTGCTCGTGTGAGAAGTCTATCTTAAGTCTTCGCGTGTTGTCTCGTCTGGGTATTGCGTTTAGGTACTAGGATTCAGCACTGGTTTCCCTTTGCCCTGCAGAGAAGAGGCAGGTTC
HOXC_1390	CCCCACCACCAATGATTAAGACAACCCCACACAAC	CCAGTGCTCGTGTGAGAAGTCTATCTTAAGTCTTCGCGTGTTGTCTCGTCTGGGTATTGCGTTCCCCACCACCAATGATTAAGACAACCCCACACAACCTGCAGAGAAGAGGCAGGTTC
HOXC_1391	CCAAACCACTATTAACCAAGCAGTAGCCTTCCTCCG	CCAGTGCTCGTGTGAGAAGTCTATCTTAAGTCTTCGCGTGTTGTCTCGTCTGGGTATTGCGTTCCAAACCACTATTAACCAAGCAGTAGCCTTCCTCCGCTGCAGAGAAGAGGCAGGTTC
HOXC_1392	CCCCTCACTCACAGTCTCAACTTCCTCTCCAACCA	CCAGTGCTCGTGTGAGAAGTCTATCTTAAGTCTTCGCGTGTTGTCTCGTCTGGGTATTGCGTTCCCCTCACTCACAGTCTCAACTTCCTCTCCAACCACTGCAGAGAAGAGGCAGGTTC
HOXC_1393	AAGAGTGGGCAAGGGTTCTCAGCCAACTCTGAGAA	CCAGTGCTCGTGTGAGAAGTCTATCTTAAGTCTTCGCGTGTTGTCTCGTCTGGGTATTGCGTTAAGAGTGGGCAAGGGTTCTCAGCCAACTCTGAGAACTGCAGAGAAGAGGCAGGTTC
HOXC_1394	TTTGGGAATCTCCATTAGAGGTGTTCAGCCTCTGG	CCAGTGCTCGTGTGAGAAGTCTATCTTAAGTCTTCGCGTGTTGTCTCGTCTGGGTATTGCGTTTTTGGGAATCTCCATTAGAGGTGTTCAGCCTCTGGCTGCAGAGAAGAGGCAGGTTC
HOXC_1395	GGAACTCCTGTTCCTTCACCTGGCCTGGTTACAGT	CCAGTGCTCGTGTGAGAAGTCTATCTTAAGTCTTCGCGTGTTGTCTCGTCTGGGTATTGCGTTGGAACTCCTGTTCCTTCACCTGGCCTGGTTACAGTCTGCAGAGAAGAGGCAGGTTC
HOXC_1396	GGGGATGGGCACTGTCCTCTTGGAGAGAGAGTATT	CCAGTGCTCGTGTGAGAAGTCTATCTTAAGTCTTCGCGTGTTGTCTCGTCTGGGTATTGCGTTGGGGATGGGCACTGTCCTCTTGGAGAGAGAGTATTCTGCAGAGAAGAGGCAGGTTC
HOXC_1397	ATGCCGTTTTAAAAGGTACTTATTCAAGTGTCAACCAGGCT	CCAGTGCTCGTGTGAGAAGTCTATCTTAAGTCTTCGCGTGTTGTCTCGTCTGGGTATTGCGTTATGCCGTTTTAAAAGGTACTTATTCAAGTGTCAACCAGGCTCTGCAGAGAAGAGGCAGGTTC
HOXC_1398	GCTGGGAGGAGGTAGCGTAGGGCGGCGAATTAAAG	CCAGTGCTCGTGTGAGAAGTCTATCTTAAGTCTTCGCGTGTTGTCTCGTCTGGGTATTGCGTTGCTGGGAGGAGGTAGCGTAGGGCGGCGAATTAAAGCTGCAGAGAAGAGGCAGGTTC
HOXC_1399	TGACTAATCACGGCGGCGATCATAATAATAAAATCAGAGGG	CCAGTGCTCGTGTGAGAAGTCTATCTTAAGTCTTCGCGTGTTGTCTCGTCTGGGTATTGCGTTTGACTAATCACGGCGGCGATCATAATAATAAAATCAGAGGGCTGCAGAGAAGAGGCAGGTTC
HOXC_1400	AAAATCACATTACGACTTTTCGTGGAAAGGAGGGAGCA	CCAGTGCTCGTGTGAGAAGTCTATCTTAAGTCTTCGCGTGTTGTCTCGTCTGGGTATTGCGTTAAAATCACATTACGACTTTTCGTGGAAAGGAGGGAGCACTGCAGAGAAGAGGCAGGTTC
HOXC_1401	TGACGTTTTACAGCCCTATAAAAGCTGTAGCGACGA	CCAGTGCTCGTGTGAGAAGTCTATCTTAAGTCTTCGCGTGTTGTCTCGTCTGGGTATTGCGTTTGACGTTTTACAGCCCTATAAAAGCTGTAGCGACGACTGCAGAGAAGAGGCAGGTTC
HOXC_1402	GGCAAGCGCTCCTACCACCGCTGGCAGATTTAGTCTAATA	CCAGTGCTCGTGTGAGAAGTCTATCTTAAGTCTTCGCGTGTTGTCTCGTCTGGGTATTGCGTTGGCAAGCGCTCCTACCACCGCTGGCAGATTTAGTCTAATACTGCAGAGAAGAGGCAGGTTC
HOXC_1403	AAACTATAATTGTTATCAAGTACAACAAGGGGACCCGGCTC	CCAGTGCTCGTGTGAGAAGTCTATCTTAAGTCTTCGCGTGTTGTCTCGTCTGGGTATTGCGTTAAACTATAATTGTTATCAAGTACAACAAGGGGACCCGGCTCCTGCAGAGAAGAGGCAGGTTC
HOXC_1404	CCCCGCAACTCTGAGTTATGGGCGATCAGTTAATT	CCAGTGCTCGTGTGAGAAGTCTATCTTAAGTCTTCGCGTGTTGTCTCGTCTGGGTATTGCGTTCCCCGCAACTCTGAGTTATGGGCGATCAGTTAATTCTGCAGAGAAGAGGCAGGTTC
HOXC_1405	TGCCTCCCCAACTTGGTGAGCTTAGCCTTCCGTTT	CCAGTGCTCGTGTGAGAAGTCTATCTTAAGTCTTCGCGTGTTGTCTCGTCTGGGTATTGCGTTTGCCTCCCCAACTTGGTGAGCTTAGCCTTCCGTTTCTGCAGAGAAGAGGCAGGTTC
HOXC_1406	TTGGAAAGCAGCCTGGAGCTGGCCTTTAGGAATTC	CCAGTGCTCGTGTGAGAAGTCTATCTTAAGTCTTCGCGTGTTGTCTCGTCTGGGTATTGCGTTTTGGAAAGCAGCCTGGAGCTGGCCTTTAGGAATTCCTGCAGAGAAGAGGCAGGTTC
HOXC_1407	CAAGCAGGCTCTACCCACACAGGCCTCCCTCTTAG	CCAGTGCTCGTGTGAGAAGTCTATCTTAAGTCTTCGCGTGTTGTCTCGTCTGGGTATTGCGTTCAAGCAGGCTCTACCCACACAGGCCTCCCTCTTAGCTGCAGAGAAGAGGCAGGTTC
HOXC_1408	CTAGGTCTGCCCTCTGTGGGGACAGAGAAAGAACT	CCAGTGCTCGTGTGAGAAGTCTATCTTAAGTCTTCGCGTGTTGTCTCGTCTGGGTATTGCGTTCTAGGTCTGCCCTCTGTGGGGACAGAGAAAGAACTCTGCAGAGAAGAGGCAGGTTC
HOXC_1409	GAAAATAGCAGGCCGGGCTGAATGGGGAGTGGAAA	CCAGTGCTCGTGTGAGAAGTCTATCTTAAGTCTTCGCGTGTTGTCTCGTCTGGGTATTGCGTTGAAAATAGCAGGCCGGGCTGAATGGGGAGTGGAAACTGCAGAGAAGAGGCAGGTTC
HOXC_1410	CAGAAGCCAGCAGTAGAAGAGATCCTCTGCTCTGG	CCAGTGCTCGTGTGAGAAGTCTATCTTAAGTCTTCGCGTGTTGTCTCGTCTGGGTATTGCGTTCAGAAGCCAGCAGTAGAAGAGATCCTCTGCTCTGGCTGCAGAGAAGAGGCAGGTTC
HOXC_1411	GTCAGTGGGTAGCAGGGGAAGGCGAGACTTCTGAA	CCAGTGCTCGTGTGAGAAGTCTATCTTAAGTCTTCGCGTGTTGTCTCGTCTGGGTATTGCGTTGTCAGTGGGTAGCAGGGGAAGGCGAGACTTCTGAACTGCAGAGAAGAGGCAGGTTC
HOXC_1412	CTCTGCTTTTGCCAACCACTTCCTGTCTCTCTTCA	CCAGTGCTCGTGTGAGAAGTCTATCTTAAGTCTTCGCGTGTTGTCTCGTCTGGGTATTGCGTTCTCTGCTTTTGCCAACCACTTCCTGTCTCTCTTCACTGCAGAGAAGAGGCAGGTTC
HOXC_1413	CATGGCCAGAGGGTTGGGTGAGTGTGTATGGGGAA	CCAGTGCTCGTGTGAGAAGTCTATCTTAAGTCTTCGCGTGTTGTCTCGTCTGGGTATTGCGTTCATGGCCAGAGGGTTGGGTGAGTGTGTATGGGGAACTGCAGAGAAGAGGCAGGTTC
HOXC_1414	GCTGCCCCGTGACCTACACAGACTGAGACACGATC	CCAGTGCTCGTGTGAGAAGTCTATCTTAAGTCTTCGCGTGTTGTCTCGTCTGGGTATTGCGTTGCTGCCCCGTGACCTACACAGACTGAGACACGATCCTGCAGAGAAGAGGCAGGTTC
HOXC_1415	GCCATGAATGGAGACCTCTGGAAAAGCTCAGGAGC	CCAGTGCTCGTGTGAGAAGTCTATCTTAAGTCTTCGCGTGTTGTCTCGTCTGGGTATTGCGTTGCCATGAATGGAGACCTCTGGAAAAGCTCAGGAGCCTGCAGAGAAGAGGCAGGTTC
HOXC_1416	GGAGCTTCCCATCTCCTTTTGCAGGGGAGGGTTGT	CCAGTGCTCGTGTGAGAAGTCTATCTTAAGTCTTCGCGTGTTGTCTCGTCTGGGTATTGCGTTGGAGCTTCCCATCTCCTTTTGCAGGGGAGGGTTGTCTGCAGAGAAGAGGCAGGTTC
HOXC_1417	CTCCGTGTGATTGGCCGGAGGAGTCACATGGTGAA	CCAGTGCTCGTGTGAGAAGTCTATCTTAAGTCTTCGCGTGTTGTCTCGTCTGGGTATTGCGTTCTCCGTGTGATTGGCCGGAGGAGTCACATGGTGAACTGCAGAGAAGAGGCAGGTTC
HOXC_1418	AGTAACTTTACAGGGTCGCTAGCTAGTAGGAGGGC	CCAGTGCTCGTGTGAGAAGTCTATCTTAAGTCTTCGCGTGTTGTCTCGTCTGGGTATTGCGTTAGTAACTTTACAGGGTCGCTAGCTAGTAGGAGGGCCTGCAGAGAAGAGGCAGGTTC
HOXC_1419	TCATGAGCTCGTATTTGATGGACTCTAACTACATCGATCCG	CCAGTGCTCGTGTGAGAAGTCTATCTTAAGTCTTCGCGTGTTGTCTCGTCTGGGTATTGCGTTTCATGAGCTCGTATTTGATGGACTCTAACTACATCGATCCGCTGCAGAGAAGAGGCAGGTTC
HOXC_1420	TTTCCTCCATGCGAAGAATATTCGCAAAATAGCTACATCCC	CCAGTGCTCGTGTGAGAAGTCTATCTTAAGTCTTCGCGTGTTGTCTCGTCTGGGTATTGCGTTTTTCCTCCATGCGAAGAATATTCGCAAAATAGCTACATCCCCTGCAGAGAAGAGGCAGGTTC
HOXC_1421	AATCGGGATTCCAGCATCACCACCAGGAGCTGTAC	CCAGTGCTCGTGTGAGAAGTCTATCTTAAGTCTTCGCGTGTTGTCTCGTCTGGGTATTGCGTTAATCGGGATTCCAGCATCACCACCAGGAGCTGTACCTGCAGAGAAGAGGCAGGTTC
HOXC_1422	CCTAGCTACCCTGAGCGCCAGTATAGCTGCACCAG	CCAGTGCTCGTGTGAGAAGTCTATCTTAAGTCTTCGCGTGTTGTCTCGTCTGGGTATTGCGTTCCTAGCTACCCTGAGCGCCAGTATAGCTGCACCAGCTGCAGAGAAGAGGCAGGTTC
HOXC_1423	AAAATTCACGTTAGCACGGGTAGGCAACTTTGCTT	CCAGTGCTCGTGTGAGAAGTCTATCTTAAGTCTTCGCGTGTTGTCTCGTCTGGGTATTGCGTTAAAATTCACGTTAGCACGGGTAGGCAACTTTGCTTCTGCAGAGAAGAGGCAGGTTC
HOXC_1424	CCCTCTCTCTCCAGGAGCGACTCTGGGTTAGCACA	CCAGTGCTCGTGTGAGAAGTCTATCTTAAGTCTTCGCGTGTTGTCTCGTCTGGGTATTGCGTTCCCTCTCTCTCCAGGAGCGACTCTGGGTTAGCACACTGCAGAGAAGAGGCAGGTTC
HOXC_1425	CCATAAATTTTATGGCTTAGCTACTCTGGGCAGTCCGA	CCAGTGCTCGTGTGAGAAGTCTATCTTAAGTCTTCGCGTGTTGTCTCGTCTGGGTATTGCGTTCCATAAATTTTATGGCTTAGCTACTCTGGGCAGTCCGACTGCAGAGAAGAGGCAGGTTC
HOXC_1426	TGTGCTACGATCTGTTATGTATGTGTGAAAACTATGCTCGC	CCAGTGCTCGTGTGAGAAGTCTATCTTAAGTCTTCGCGTGTTGTCTCGTCTGGGTATTGCGTTTGTGCTACGATCTGTTATGTATGTGTGAAAACTATGCTCGCCTGCAGAGAAGAGGCAGGTTC
HOXC_1427	AGGGCGCATAAATAATTCAGTGTCGTTACAATGAGGATTCC	CCAGTGCTCGTGTGAGAAGTCTATCTTAAGTCTTCGCGTGTTGTCTCGTCTGGGTATTGCGTTAGGGCGCATAAATAATTCAGTGTCGTTACAATGAGGATTCCCTGCAGAGAAGAGGCAGGTTC
HOXC_1428	AACCCATTTAAGCTTGATGACTTTATTTCCACCACTCCCT	CCAGTGCTCGTGTGAGAAGTCTATCTTAAGTCTTCGCGTGTTGTCTCGTCTGGGTATTGCGTTAACCCATTTAAGCTTGATGACTTTATTTCCACCACTCCCTCTGCAGAGAAGAGGCAGGTTC
HOXC_1429	CCCCAGTGAACCCCAATTATAACGGAGGGGAACCC	CCAGTGCTCGTGTGAGAAGTCTATCTTAAGTCTTCGCGTGTTGTCTCGTCTGGGTATTGCGTTCCCCAGTGAACCCCAATTATAACGGAGGGGAACCCCTGCAGAGAAGAGGCAGGTTC
HOXC_1430	CGAGGACAGCCTATACCCGGCAGCAAGTCCTGGAATTA	CCAGTGCTCGTGTGAGAAGTCTATCTTAAGTCTTCGCGTGTTGTCTCGTCTGGGTATTGCGTTCGAGGACAGCCTATACCCGGCAGCAAGTCCTGGAATTACTGCAGAGAAGAGGCAGGTTC
HOXC_1431	GAGAAAGAGTTTCATTACAACCGCTACCTGACCCGA	CCAGTGCTCGTGTGAGAAGTCTATCTTAAGTCTTCGCGTGTTGTCTCGTCTGGGTATTGCGTTGAGAAAGAGTTTCATTACAACCGCTACCTGACCCGACTGCAGAGAAGAGGCAGGTTC
HOXC_1432	CCCACTCGCTGTGCCTCTCTGAGAGGCAGATCAAA	CCAGTGCTCGTGTGAGAAGTCTATCTTAAGTCTTCGCGTGTTGTCTCGTCTGGGTATTGCGTTCCCACTCGCTGTGCCTCTCTGAGAGGCAGATCAAACTGCAGAGAAGAGGCAGGTTC
HOXC_1433	CACCCTTTCGGCAGCTACCCCGGGTACTTCTGAAG	CCAGTGCTCGTGTGAGAAGTCTATCTTAAGTCTTCGCGTGTTGTCTCGTCTGGGTATTGCGTTCACCCTTTCGGCAGCTACCCCGGGTACTTCTGAAGCTGCAGAGAAGAGGCAGGTTC
HOXC_1434	CCGGAGCAGCAACGGGCAGAGGACATTACCAGGTTATAAAA	CCAGTGCTCGTGTGAGAAGTCTATCTTAAGTCTTCGCGTGTTGTCTCGTCTGGGTATTGCGTTCCGGAGCAGCAACGGGCAGAGGACATTACCAGGTTATAAAACTGCAGAGAAGAGGCAGGTTC
HOXC_1435	CCCCACCCTCCCCTCACACACAAATTGACTCTTAT	CCAGTGCTCGTGTGAGAAGTCTATCTTAAGTCTTCGCGTGTTGTCTCGTCTGGGTATTGCGTTCCCCACCCTCCCCTCACACACAAATTGACTCTTATCTGCAGAGAAGAGGCAGGTTC
HOXC_1436	AAGCATGTGATGTTGTCTTAGCATGGTACCTGCTGG	CCAGTGCTCGTGTGAGAAGTCTATCTTAAGTCTTCGCGTGTTGTCTCGTCTGGGTATTGCGTTAAGCATGTGATGTTGTCTTAGCATGGTACCTGCTGGCTGCAGAGAAGAGGCAGGTTC
HOXC_1437	TTTCCTTAGGCCTTTTGCATTGAAAATGCACCAGGG	CCAGTGCTCGTGTGAGAAGTCTATCTTAAGTCTTCGCGTGTTGTCTCGTCTGGGTATTGCGTTTTTCCTTAGGCCTTTTGCATTGAAAATGCACCAGGGCTGCAGAGAAGAGGCAGGTTC
HOXC_1438	GGGGCGAAGACAGCAGACAAAGCTAAATGCATCTG	CCAGTGCTCGTGTGAGAAGTCTATCTTAAGTCTTCGCGTGTTGTCTCGTCTGGGTATTGCGTTGGGGCGAAGACAGCAGACAAAGCTAAATGCATCTGCTGCAGAGAAGAGGCAGGTTC
HOXC_1439	GAGAGCCTCTCAGAGCTGTTCAGTTTGAGGAGCCA	CCAGTGCTCGTGTGAGAAGTCTATCTTAAGTCTTCGCGTGTTGTCTCGTCTGGGTATTGCGTTGAGAGCCTCTCAGAGCTGTTCAGTTTGAGGAGCCACTGCAGAGAAGAGGCAGGTTC
HOXC_1440	TTTCAGTTCAGAGAGGCAGTCTATAGGTAGAATCTCTCCCC	CCAGTGCTCGTGTGAGAAGTCTATCTTAAGTCTTCGCGTGTTGTCTCGTCTGGGTATTGCGTTTTTCAGTTCAGAGAGGCAGTCTATAGGTAGAATCTCTCCCCCTGCAGAGAAGAGGCAGGTTC
HOXC_1441	ACCAGTGGATGTGAATTAGTTTTACGTCAATGTCTGATGGT	CCAGTGCTCGTGTGAGAAGTCTATCTTAAGTCTTCGCGTGTTGTCTCGTCTGGGTATTGCGTTACCAGTGGATGTGAATTAGTTTTACGTCAATGTCTGATGGTCTGCAGAGAAGAGGCAGGTTC
HOXC_1442	TTTTATTCCCCTCCCTCTCTGGCCTGGTAACATCC	CCAGTGCTCGTGTGAGAAGTCTATCTTAAGTCTTCGCGTGTTGTCTCGTCTGGGTATTGCGTTTTTTATTCCCCTCCCTCTCTGGCCTGGTAACATCCCTGCAGAGAAGAGGCAGGTTC
HOXC_1443	AGCTCTCCATTAGTCTTCCAATGTCCTTAGAAGAACAAGCA	CCAGTGCTCGTGTGAGAAGTCTATCTTAAGTCTTCGCGTGTTGTCTCGTCTGGGTATTGCGTTAGCTCTCCATTAGTCTTCCAATGTCCTTAGAAGAACAAGCACTGCAGAGAAGAGGCAGGTTC
HOXC_1444	GGGGTTGGGGTATGGGATCTTCAGAAGAGGGGATG	CCAGTGCTCGTGTGAGAAGTCTATCTTAAGTCTTCGCGTGTTGTCTCGTCTGGGTATTGCGTTGGGGTTGGGGTATGGGATCTTCAGAAGAGGGGATGCTGCAGAGAAGAGGCAGGTTC
HOXC_1445	CCCCTGAGTCTGCAGAGAGACCAGACTCCTCTGGG	CCAGTGCTCGTGTGAGAAGTCTATCTTAAGTCTTCGCGTGTTGTCTCGTCTGGGTATTGCGTTCCCCTGAGTCTGCAGAGAGACCAGACTCCTCTGGGCTGCAGAGAAGAGGCAGGTTC
HOXC_1446	GGGGCAAGTTTAGGGAGTGGGAAGGAGAATAGTTT	CCAGTGCTCGTGTGAGAAGTCTATCTTAAGTCTTCGCGTGTTGTCTCGTCTGGGTATTGCGTTGGGGCAAGTTTAGGGAGTGGGAAGGAGAATAGTTTCTGCAGAGAAGAGGCAGGTTC
HOXC_1447	TCATCTTTTAGGGCTCTTTTGGGATGAGGGATTAAGGAAGA	CCAGTGCTCGTGTGAGAAGTCTATCTTAAGTCTTCGCGTGTTGTCTCGTCTGGGTATTGCGTTTCATCTTTTAGGGCTCTTTTGGGATGAGGGATTAAGGAAGACTGCAGAGAAGAGGCAGGTTC
HOXC_1448	TGAGTTCTTAAAAGAAGGAAGGTTTTGAGCTGGTGACTCTG	CCAGTGCTCGTGTGAGAAGTCTATCTTAAGTCTTCGCGTGTTGTCTCGTCTGGGTATTGCGTTTGAGTTCTTAAAAGAAGGAAGGTTTTGAGCTGGTGACTCTGCTGCAGAGAAGAGGCAGGTTC
HOXC_1449	AAAAGACTGGCCAGAGGCCTGGGAGGTACCCTTGTTA	CCAGTGCTCGTGTGAGAAGTCTATCTTAAGTCTTCGCGTGTTGTCTCGTCTGGGTATTGCGTTAAAAGACTGGCCAGAGGCCTGGGAGGTACCCTTGTTACTGCAGAGAAGAGGCAGGTTC
HOXC_1450	TGGATAGGCCTCAAAGGCTGATGCCTGGAGATAAT	CCAGTGCTCGTGTGAGAAGTCTATCTTAAGTCTTCGCGTGTTGTCTCGTCTGGGTATTGCGTTTGGATAGGCCTCAAAGGCTGATGCCTGGAGATAATCTGCAGAGAAGAGGCAGGTTC
HOXC_1451	ATTCTCTAACTTTTATTATGGACCTGCCAGGTGTTGCGA	CCAGTGCTCGTGTGAGAAGTCTATCTTAAGTCTTCGCGTGTTGTCTCGTCTGGGTATTGCGTTATTCTCTAACTTTTATTATGGACCTGCCAGGTGTTGCGACTGCAGAGAAGAGGCAGGTTC
HOXC_1452	AGAGACTTAGGGAGAGTCAAGGACCACCCTCTCTT	CCAGTGCTCGTGTGAGAAGTCTATCTTAAGTCTTCGCGTGTTGTCTCGTCTGGGTATTGCGTTAGAGACTTAGGGAGAGTCAAGGACCACCCTCTCTTCTGCAGAGAAGAGGCAGGTTC
HOXC_1453	AAATCTTGCCTGGATTACCTGAATACATTCAAGCCAAAGGC	CCAGTGCTCGTGTGAGAAGTCTATCTTAAGTCTTCGCGTGTTGTCTCGTCTGGGTATTGCGTTAAATCTTGCCTGGATTACCTGAATACATTCAAGCCAAAGGCCTGCAGAGAAGAGGCAGGTTC
HOXC_1454	TCCCAAATAATTCTGGTCCTGAGATCCAGGCCCTA	CCAGTGCTCGTGTGAGAAGTCTATCTTAAGTCTTCGCGTGTTGTCTCGTCTGGGTATTGCGTTTCCCAAATAATTCTGGTCCTGAGATCCAGGCCCTACTGCAGAGAAGAGGCAGGTTC
HOXC_1455	GTTGGTGACCTTCTTCTCGGACGATTTATCCATATTTCAGG	CCAGTGCTCGTGTGAGAAGTCTATCTTAAGTCTTCGCGTGTTGTCTCGTCTGGGTATTGCGTTGTTGGTGACCTTCTTCTCGGACGATTTATCCATATTTCAGGCTGCAGAGAAGAGGCAGGTTC
HOXC_1456	CCCCTATCCCCAAATTCTGGAGTGAAAGGCAACAG	CCAGTGCTCGTGTGAGAAGTCTATCTTAAGTCTTCGCGTGTTGTCTCGTCTGGGTATTGCGTTCCCCTATCCCCAAATTCTGGAGTGAAAGGCAACAGCTGCAGAGAAGAGGCAGGTTC
HOXC_1457	TCAGTGGTACCCTGGAGACAACAAAACATGCTGCC	CCAGTGCTCGTGTGAGAAGTCTATCTTAAGTCTTCGCGTGTTGTCTCGTCTGGGTATTGCGTTTCAGTGGTACCCTGGAGACAACAAAACATGCTGCCCTGCAGAGAAGAGGCAGGTTC
HOXC_1458	TACAGTATGAGGAGGCAGGCCAACAATTATCTGGAGT	CCAGTGCTCGTGTGAGAAGTCTATCTTAAGTCTTCGCGTGTTGTCTCGTCTGGGTATTGCGTTTACAGTATGAGGAGGCAGGCCAACAATTATCTGGAGTCTGCAGAGAAGAGGCAGGTTC
HOXC_1459	ATGTAATCAAGTGAATTAGGGGCCAAATCTGACTGTAGCC	CCAGTGCTCGTGTGAGAAGTCTATCTTAAGTCTTCGCGTGTTGTCTCGTCTGGGTATTGCGTTATGTAATCAAGTGAATTAGGGGCCAAATCTGACTGTAGCCCTGCAGAGAAGAGGCAGGTTC
HOXC_1460	CCTATCGTCTTGAGGCGATTGCCCTTGGAACAGAA	CCAGTGCTCGTGTGAGAAGTCTATCTTAAGTCTTCGCGTGTTGTCTCGTCTGGGTATTGCGTTCCTATCGTCTTGAGGCGATTGCCCTTGGAACAGAACTGCAGAGAAGAGGCAGGTTC
HOXC_1461	GTCTAAGGGCACCAGGGTGTCTTTTCAAGCCTGTA	CCAGTGCTCGTGTGAGAAGTCTATCTTAAGTCTTCGCGTGTTGTCTCGTCTGGGTATTGCGTTGTCTAAGGGCACCAGGGTGTCTTTTCAAGCCTGTACTGCAGAGAAGAGGCAGGTTC
HOXC_1462	AAGGAGCTAAGATGGAAAGCAGGGAAGGGGTAAAT	CCAGTGCTCGTGTGAGAAGTCTATCTTAAGTCTTCGCGTGTTGTCTCGTCTGGGTATTGCGTTAAGGAGCTAAGATGGAAAGCAGGGAAGGGGTAAATCTGCAGAGAAGAGGCAGGTTC
HOXC_1463	TGAGATCCATGGTTCTTTCCTAAGTTTGCTCGCGT	CCAGTGCTCGTGTGAGAAGTCTATCTTAAGTCTTCGCGTGTTGTCTCGTCTGGGTATTGCGTTTGAGATCCATGGTTCTTTCCTAAGTTTGCTCGCGTCTGCAGAGAAGAGGCAGGTTC
HOXC_1464	GGCTTTCAGGGAGTTTATCCCTCTCCTCCTGAAAG	CCAGTGCTCGTGTGAGAAGTCTATCTTAAGTCTTCGCGTGTTGTCTCGTCTGGGTATTGCGTTGGCTTTCAGGGAGTTTATCCCTCTCCTCCTGAAAGCTGCAGAGAAGAGGCAGGTTC
HOXC_1465	CCTCACATACATGGTCATTCTGCATGTGTCTCCTTCT	CCAGTGCTCGTGTGAGAAGTCTATCTTAAGTCTTCGCGTGTTGTCTCGTCTGGGTATTGCGTTCCTCACATACATGGTCATTCTGCATGTGTCTCCTTCTCTGCAGAGAAGAGGCAGGTTC
HOXC_1466	AAAATCCCTTACATTTGAGTTTGAAGATTTTGGCCTCTGGC	CCAGTGCTCGTGTGAGAAGTCTATCTTAAGTCTTCGCGTGTTGTCTCGTCTGGGTATTGCGTTAAAATCCCTTACATTTGAGTTTGAAGATTTTGGCCTCTGGCCTGCAGAGAAGAGGCAGGTTC
HOXC_1467	CTTCCCTCCAGTGGGCTCCATTTTCTCCCCTTTCC	CCAGTGCTCGTGTGAGAAGTCTATCTTAAGTCTTCGCGTGTTGTCTCGTCTGGGTATTGCGTTCTTCCCTCCAGTGGGCTCCATTTTCTCCCCTTTCCCTGCAGAGAAGAGGCAGGTTC
HOXC_1468	CCTCGCTGGGAAGCTGAGGGCTGGGCTTTTATTTA	CCAGTGCTCGTGTGAGAAGTCTATCTTAAGTCTTCGCGTGTTGTCTCGTCTGGGTATTGCGTTCCTCGCTGGGAAGCTGAGGGCTGGGCTTTTATTTACTGCAGAGAAGAGGCAGGTTC
HOXC_1469	CCATTGCCTTTATATTCGGCAGCGCCTCTGACCTC	CCAGTGCTCGTGTGAGAAGTCTATCTTAAGTCTTCGCGTGTTGTCTCGTCTGGGTATTGCGTTCCATTGCCTTTATATTCGGCAGCGCCTCTGACCTCCTGCAGAGAAGAGGCAGGTTC
HOXC_1470	CAGCCCTTGCTCAGCCCTGGTCTCCAGATAGGATG	CCAGTGCTCGTGTGAGAAGTCTATCTTAAGTCTTCGCGTGTTGTCTCGTCTGGGTATTGCGTTCAGCCCTTGCTCAGCCCTGGTCTCCAGATAGGATGCTGCAGAGAAGAGGCAGGTTC
HOXC_1471	CCACTGCTTTTGTAGGACTGGGGATTTCTTGCCCA	CCAGTGCTCGTGTGAGAAGTCTATCTTAAGTCTTCGCGTGTTGTCTCGTCTGGGTATTGCGTTCCACTGCTTTTGTAGGACTGGGGATTTCTTGCCCACTGCAGAGAAGAGGCAGGTTC
HOXC_1472	GAGTAATGGGAGAGGCAAGGCGCATGAATGCCTGT	CCAGTGCTCGTGTGAGAAGTCTATCTTAAGTCTTCGCGTGTTGTCTCGTCTGGGTATTGCGTTGAGTAATGGGAGAGGCAAGGCGCATGAATGCCTGTCTGCAGAGAAGAGGCAGGTTC
HOXC_1473	GTTCCTTCTCTCCAAGCGCCAGGAGATCCCCACAG	CCAGTGCTCGTGTGAGAAGTCTATCTTAAGTCTTCGCGTGTTGTCTCGTCTGGGTATTGCGTTGTTCCTTCTCTCCAAGCGCCAGGAGATCCCCACAGCTGCAGAGAAGAGGCAGGTTC
HOXC_1474	GCCAAAGATCCCATTGACACGTAAGTAGTTAGCACTCG	CCAGTGCTCGTGTGAGAAGTCTATCTTAAGTCTTCGCGTGTTGTCTCGTCTGGGTATTGCGTTGCCAAAGATCCCATTGACACGTAAGTAGTTAGCACTCGCTGCAGAGAAGAGGCAGGTTC
HOXC_1475	GGGGTGAGGAGCACAAAAGTTTAAACTCTTATTTGCCA	CCAGTGCTCGTGTGAGAAGTCTATCTTAAGTCTTCGCGTGTTGTCTCGTCTGGGTATTGCGTTGGGGTGAGGAGCACAAAAGTTTAAACTCTTATTTGCCACTGCAGAGAAGAGGCAGGTTC
HOXC_1476	TTTTGTCTCAACTCCCGGTCTTAGGCAGGGAAGGC	CCAGTGCTCGTGTGAGAAGTCTATCTTAAGTCTTCGCGTGTTGTCTCGTCTGGGTATTGCGTTTTTTGTCTCAACTCCCGGTCTTAGGCAGGGAAGGCCTGCAGAGAAGAGGCAGGTTC
HOXC_1477	AAAAGAGAGAGTCTGAGAAAGTGAGACTGAGGGAAAAGGA	CCAGTGCTCGTGTGAGAAGTCTATCTTAAGTCTTCGCGTGTTGTCTCGTCTGGGTATTGCGTTAAAAGAGAGAGTCTGAGAAAGTGAGACTGAGGGAAAAGGACTGCAGAGAAGAGGCAGGTTC
HOXC_1478	GCACTTTGCCTTTCCGAGGGTCTCTTGCTGCTGTT	CCAGTGCTCGTGTGAGAAGTCTATCTTAAGTCTTCGCGTGTTGTCTCGTCTGGGTATTGCGTTGCACTTTGCCTTTCCGAGGGTCTCTTGCTGCTGTTCTGCAGAGAAGAGGCAGGTTC
HOXC_1479	TGTGTGAAGTTTCCTACAAAGTTTTCTCTGCAATCTGTGCT	CCAGTGCTCGTGTGAGAAGTCTATCTTAAGTCTTCGCGTGTTGTCTCGTCTGGGTATTGCGTTTGTGTGAAGTTTCCTACAAAGTTTTCTCTGCAATCTGTGCTCTGCAGAGAAGAGGCAGGTTC
HOXC_1480	TCAGTTTTCTTTCTGCTTGGACTTGGCAGATTGAAATCC	CCAGTGCTCGTGTGAGAAGTCTATCTTAAGTCTTCGCGTGTTGTCTCGTCTGGGTATTGCGTTTCAGTTTTCTTTCTGCTTGGACTTGGCAGATTGAAATCCCTGCAGAGAAGAGGCAGGTTC
HOXC_1481	GGAGCTTGGAGCCAGGGTGTCCTTCTCTGCTTTTC	CCAGTGCTCGTGTGAGAAGTCTATCTTAAGTCTTCGCGTGTTGTCTCGTCTGGGTATTGCGTTGGAGCTTGGAGCCAGGGTGTCCTTCTCTGCTTTTCCTGCAGAGAAGAGGCAGGTTC
HOXC_1482	TAGGATTAGGGGAGACTGACTCTGAAAGGGGCCCT	CCAGTGCTCGTGTGAGAAGTCTATCTTAAGTCTTCGCGTGTTGTCTCGTCTGGGTATTGCGTTTAGGATTAGGGGAGACTGACTCTGAAAGGGGCCCTCTGCAGAGAAGAGGCAGGTTC
HOXC_1483	TAAGATCAAGGGTGCTATGACGGGGAGGAGCAGTG	CCAGTGCTCGTGTGAGAAGTCTATCTTAAGTCTTCGCGTGTTGTCTCGTCTGGGTATTGCGTTTAAGATCAAGGGTGCTATGACGGGGAGGAGCAGTGCTGCAGAGAAGAGGCAGGTTC
HOXC_1484	GGGGAGCAAGCTATTGCACTCACAAAACCACCGCT	CCAGTGCTCGTGTGAGAAGTCTATCTTAAGTCTTCGCGTGTTGTCTCGTCTGGGTATTGCGTTGGGGAGCAAGCTATTGCACTCACAAAACCACCGCTCTGCAGAGAAGAGGCAGGTTC
HOXC_1485	TTTTAATTTAAATGTTCCCCTTCCAAGAGACCCCTCTCAGG	CCAGTGCTCGTGTGAGAAGTCTATCTTAAGTCTTCGCGTGTTGTCTCGTCTGGGTATTGCGTTTTTTAATTTAAATGTTCCCCTTCCAAGAGACCCCTCTCAGGCTGCAGAGAAGAGGCAGGTTC
HOXC_1486	CTTGGAATGAGAGATGGAAGATCCCTGAACACCAGAAC	CCAGTGCTCGTGTGAGAAGTCTATCTTAAGTCTTCGCGTGTTGTCTCGTCTGGGTATTGCGTTCTTGGAATGAGAGATGGAAGATCCCTGAACACCAGAACCTGCAGAGAAGAGGCAGGTTC
HOXC_1487	TCCAGCGGCCACCAGAGCAGAGGGAATATTTATTA	CCAGTGCTCGTGTGAGAAGTCTATCTTAAGTCTTCGCGTGTTGTCTCGTCTGGGTATTGCGTTTCCAGCGGCCACCAGAGCAGAGGGAATATTTATTACTGCAGAGAAGAGGCAGGTTC
HOXC_1488	ACTTCCTAATCTGTTAGCTTGATTTATCTGGATGGGCAGGA	CCAGTGCTCGTGTGAGAAGTCTATCTTAAGTCTTCGCGTGTTGTCTCGTCTGGGTATTGCGTTACTTCCTAATCTGTTAGCTTGATTTATCTGGATGGGCAGGACTGCAGAGAAGAGGCAGGTTC
HOXC_1489	TTTCTGCACCCTGCATTGCCAGCCCCATTTTGATT	CCAGTGCTCGTGTGAGAAGTCTATCTTAAGTCTTCGCGTGTTGTCTCGTCTGGGTATTGCGTTTTTCTGCACCCTGCATTGCCAGCCCCATTTTGATTCTGCAGAGAAGAGGCAGGTTC
HOXC_1490	GCTGCTCCGGGTGTTGGAGTTTTAGCTGCCTCTTG	CCAGTGCTCGTGTGAGAAGTCTATCTTAAGTCTTCGCGTGTTGTCTCGTCTGGGTATTGCGTTGCTGCTCCGGGTGTTGGAGTTTTAGCTGCCTCTTGCTGCAGAGAAGAGGCAGGTTC
HOXC_1491	GGGGCAGTGAACTCTGAGCTACAGATCTGTGAGGA	CCAGTGCTCGTGTGAGAAGTCTATCTTAAGTCTTCGCGTGTTGTCTCGTCTGGGTATTGCGTTGGGGCAGTGAACTCTGAGCTACAGATCTGTGAGGACTGCAGAGAAGAGGCAGGTTC
HOXC_1492	AGCTCAGACCCCTTTGGAGCTTGGGGAGCAGAAAG	CCAGTGCTCGTGTGAGAAGTCTATCTTAAGTCTTCGCGTGTTGTCTCGTCTGGGTATTGCGTTAGCTCAGACCCCTTTGGAGCTTGGGGAGCAGAAAGCTGCAGAGAAGAGGCAGGTTC
HOXC_1493	CCACTTTCTGCCAGGCCTGGAGGATAAATCAGGAG	CCAGTGCTCGTGTGAGAAGTCTATCTTAAGTCTTCGCGTGTTGTCTCGTCTGGGTATTGCGTTCCACTTTCTGCCAGGCCTGGAGGATAAATCAGGAGCTGCAGAGAAGAGGCAGGTTC
HOXC_1494	GAAGGGAAGACAAGGATGGGTAGGGAATATCAGACTATGT	CCAGTGCTCGTGTGAGAAGTCTATCTTAAGTCTTCGCGTGTTGTCTCGTCTGGGTATTGCGTTGAAGGGAAGACAAGGATGGGTAGGGAATATCAGACTATGTCTGCAGAGAAGAGGCAGGTTC
HOXC_1495	TTGAGGGCGATTAGGGTTACAGAGCCTAATAAAGAGGA	CCAGTGCTCGTGTGAGAAGTCTATCTTAAGTCTTCGCGTGTTGTCTCGTCTGGGTATTGCGTTTTGAGGGCGATTAGGGTTACAGAGCCTAATAAAGAGGACTGCAGAGAAGAGGCAGGTTC
HOXC_1496	AGGGACTATTTTAAATTTCCGGGCCCCATCAACAATTTTC	CCAGTGCTCGTGTGAGAAGTCTATCTTAAGTCTTCGCGTGTTGTCTCGTCTGGGTATTGCGTTAGGGACTATTTTAAATTTCCGGGCCCCATCAACAATTTTCCTGCAGAGAAGAGGCAGGTTC
HOXC_1497	TCTGCCTGCCTCGATGGGGTATGAGTGAAGCCAAA	CCAGTGCTCGTGTGAGAAGTCTATCTTAAGTCTTCGCGTGTTGTCTCGTCTGGGTATTGCGTTTCTGCCTGCCTCGATGGGGTATGAGTGAAGCCAAACTGCAGAGAAGAGGCAGGTTC
HOXC_1498	ATAGTGTCGCTTCTACTCACTCCTCCTTTCTGACTCC	CCAGTGCTCGTGTGAGAAGTCTATCTTAAGTCTTCGCGTGTTGTCTCGTCTGGGTATTGCGTTATAGTGTCGCTTCTACTCACTCCTCCTTTCTGACTCCCTGCAGAGAAGAGGCAGGTTC
HOXC_1499	CTCTTTTCCCAGCATCAAAGATCGGGAGAGGAAAGT	CCAGTGCTCGTGTGAGAAGTCTATCTTAAGTCTTCGCGTGTTGTCTCGTCTGGGTATTGCGTTCTCTTTTCCCAGCATCAAAGATCGGGAGAGGAAAGTCTGCAGAGAAGAGGCAGGTTC
HOXC_1500	CCAAACCCTAGGTTCCACTCTGGAGCTCTGGCTTC	CCAGTGCTCGTGTGAGAAGTCTATCTTAAGTCTTCGCGTGTTGTCTCGTCTGGGTATTGCGTTCCAAACCCTAGGTTCCACTCTGGAGCTCTGGCTTCCTGCAGAGAAGAGGCAGGTTC
HOXC_1501	CTGAGGGTCTCGCCCTTTAGATCCCAGCCTCTCCT	CCAGTGCTCGTGTGAGAAGTCTATCTTAAGTCTTCGCGTGTTGTCTCGTCTGGGTATTGCGTTCTGAGGGTCTCGCCCTTTAGATCCCAGCCTCTCCTCTGCAGAGAAGAGGCAGGTTC
HOXC_1502	TCCTCCTATCTCACCTTCCATCTTTTCGTGGAAAATTGAGA	CCAGTGCTCGTGTGAGAAGTCTATCTTAAGTCTTCGCGTGTTGTCTCGTCTGGGTATTGCGTTTCCTCCTATCTCACCTTCCATCTTTTCGTGGAAAATTGAGACTGCAGAGAAGAGGCAGGTTC
HOXC_1503	GGACCCTCAATCGCTCCTTGACCAATACCCTACGG	CCAGTGCTCGTGTGAGAAGTCTATCTTAAGTCTTCGCGTGTTGTCTCGTCTGGGTATTGCGTTGGACCCTCAATCGCTCCTTGACCAATACCCTACGGCTGCAGAGAAGAGGCAGGTTC
HOXC_1504	AAAAGATAGTTTTCTCCGAGGTACAAGAGCAGGAAATGGG	CCAGTGCTCGTGTGAGAAGTCTATCTTAAGTCTTCGCGTGTTGTCTCGTCTGGGTATTGCGTTAAAAGATAGTTTTCTCCGAGGTACAAGAGCAGGAAATGGGCTGCAGAGAAGAGGCAGGTTC
HOXC_1505	GATCTAGGTATCAGTGGAAGCGTTCTCGACCCGGG	CCAGTGCTCGTGTGAGAAGTCTATCTTAAGTCTTCGCGTGTTGTCTCGTCTGGGTATTGCGTTGATCTAGGTATCAGTGGAAGCGTTCTCGACCCGGGCTGCAGAGAAGAGGCAGGTTC
HOXC_1506	CTCAGGAAGGCCCTGAAGGATCCCAGGCCATCAAA	CCAGTGCTCGTGTGAGAAGTCTATCTTAAGTCTTCGCGTGTTGTCTCGTCTGGGTATTGCGTTCTCAGGAAGGCCCTGAAGGATCCCAGGCCATCAAACTGCAGAGAAGAGGCAGGTTC
HOXC_1507	CCAACAATCCCCTCCATCAGAGGAATTCCAGCCAA	CCAGTGCTCGTGTGAGAAGTCTATCTTAAGTCTTCGCGTGTTGTCTCGTCTGGGTATTGCGTTCCAACAATCCCCTCCATCAGAGGAATTCCAGCCAACTGCAGAGAAGAGGCAGGTTC
HOXC_1508	GAATGTCCCCTTCTCTCCCAGTTATAGGGAGAATTGC	CCAGTGCTCGTGTGAGAAGTCTATCTTAAGTCTTCGCGTGTTGTCTCGTCTGGGTATTGCGTTGAATGTCCCCTTCTCTCCCAGTTATAGGGAGAATTGCCTGCAGAGAAGAGGCAGGTTC
HOXC_1509	AGGTTAGGCTTAGGGCTTTTGTAAAAGGGGAAACACT	CCAGTGCTCGTGTGAGAAGTCTATCTTAAGTCTTCGCGTGTTGTCTCGTCTGGGTATTGCGTTAGGTTAGGCTTAGGGCTTTTGTAAAAGGGGAAACACTCTGCAGAGAAGAGGCAGGTTC
HOXC_1510	CAGGGACAGAGCTGGGCGTGAGTCATTTGGGAGAA	CCAGTGCTCGTGTGAGAAGTCTATCTTAAGTCTTCGCGTGTTGTCTCGTCTGGGTATTGCGTTCAGGGACAGAGCTGGGCGTGAGTCATTTGGGAGAACTGCAGAGAAGAGGCAGGTTC
HOXC_1511	ATCCTCCAAACTGGTCTGTTCTCGTTGAGGCGATC	CCAGTGCTCGTGTGAGAAGTCTATCTTAAGTCTTCGCGTGTTGTCTCGTCTGGGTATTGCGTTATCCTCCAAACTGGTCTGTTCTCGTTGAGGCGATCCTGCAGAGAAGAGGCAGGTTC
HOXC_1512	TCACCCCACCACAGTGATAGCCTGGCTCTTATTTG	CCAGTGCTCGTGTGAGAAGTCTATCTTAAGTCTTCGCGTGTTGTCTCGTCTGGGTATTGCGTTTCACCCCACCACAGTGATAGCCTGGCTCTTATTTGCTGCAGAGAAGAGGCAGGTTC
HOXC_1513	ACATGTGGAGTCTTTCCATTCAGCTGGAATAGATTTTGGA	CCAGTGCTCGTGTGAGAAGTCTATCTTAAGTCTTCGCGTGTTGTCTCGTCTGGGTATTGCGTTACATGTGGAGTCTTTCCATTCAGCTGGAATAGATTTTGGACTGCAGAGAAGAGGCAGGTTC
HOXC_1514	AAATAAGGTTACCGAATGGGGCTTGAGTTTTAGCTGGA	CCAGTGCTCGTGTGAGAAGTCTATCTTAAGTCTTCGCGTGTTGTCTCGTCTGGGTATTGCGTTAAATAAGGTTACCGAATGGGGCTTGAGTTTTAGCTGGACTGCAGAGAAGAGGCAGGTTC
HOXC_1515	GGGGAGGGAGACAAGGAATATTCATAATACACACTTGCTTG	CCAGTGCTCGTGTGAGAAGTCTATCTTAAGTCTTCGCGTGTTGTCTCGTCTGGGTATTGCGTTGGGGAGGGAGACAAGGAATATTCATAATACACACTTGCTTGCTGCAGAGAAGAGGCAGGTTC
HOXC_1516	TCTTTGATAATTTCAAACCTTCCTGGAATGTGACTGCCTCC	CCAGTGCTCGTGTGAGAAGTCTATCTTAAGTCTTCGCGTGTTGTCTCGTCTGGGTATTGCGTTTCTTTGATAATTTCAAACCTTCCTGGAATGTGACTGCCTCCCTGCAGAGAAGAGGCAGGTTC
HOXC_1517	CTGCCTAGCATTTCTGCTGCTTTCCAAGTTCCATA	CCAGTGCTCGTGTGAGAAGTCTATCTTAAGTCTTCGCGTGTTGTCTCGTCTGGGTATTGCGTTCTGCCTAGCATTTCTGCTGCTTTCCAAGTTCCATACTGCAGAGAAGAGGCAGGTTC
HOXC_1518	TTTCCTCCTGTCGTGGCCCTGGTTCCAATCCTTGG	CCAGTGCTCGTGTGAGAAGTCTATCTTAAGTCTTCGCGTGTTGTCTCGTCTGGGTATTGCGTTTTTCCTCCTGTCGTGGCCCTGGTTCCAATCCTTGGCTGCAGAGAAGAGGCAGGTTC
HOXC_1519	ACTCCCTTCCAACTGTAAAAGCAGAGGAAGAACCA	CCAGTGCTCGTGTGAGAAGTCTATCTTAAGTCTTCGCGTGTTGTCTCGTCTGGGTATTGCGTTACTCCCTTCCAACTGTAAAAGCAGAGGAAGAACCACTGCAGAGAAGAGGCAGGTTC
HOXC_1520	GGTGGCAGTCTGGGAGGGACAGCTGAGGTTCAAAA	CCAGTGCTCGTGTGAGAAGTCTATCTTAAGTCTTCGCGTGTTGTCTCGTCTGGGTATTGCGTTGGTGGCAGTCTGGGAGGGACAGCTGAGGTTCAAAACTGCAGAGAAGAGGCAGGTTC
HOXC_1521	CCCCTGGGCCAGCAGCAAATAGAACAAAATTTTATAGC	CCAGTGCTCGTGTGAGAAGTCTATCTTAAGTCTTCGCGTGTTGTCTCGTCTGGGTATTGCGTTCCCCTGGGCCAGCAGCAAATAGAACAAAATTTTATAGCCTGCAGAGAAGAGGCAGGTTC
HOXC_1522	CTCGGCCATCTCACCCGGATTCCCCTTCATCTCTC	CCAGTGCTCGTGTGAGAAGTCTATCTTAAGTCTTCGCGTGTTGTCTCGTCTGGGTATTGCGTTCTCGGCCATCTCACCCGGATTCCCCTTCATCTCTCCTGCAGAGAAGAGGCAGGTTC
HOXC_1523	TTCCACTGAAGAGGCTCCAATCTCCACTATACCTTTGT	CCAGTGCTCGTGTGAGAAGTCTATCTTAAGTCTTCGCGTGTTGTCTCGTCTGGGTATTGCGTTTTCCACTGAAGAGGCTCCAATCTCCACTATACCTTTGTCTGCAGAGAAGAGGCAGGTTC
HOXC_1524	CCCCAAATGGAAGGCCTCTGGCCTCTGACCTATTC	CCAGTGCTCGTGTGAGAAGTCTATCTTAAGTCTTCGCGTGTTGTCTCGTCTGGGTATTGCGTTCCCCAAATGGAAGGCCTCTGGCCTCTGACCTATTCCTGCAGAGAAGAGGCAGGTTC
HOXC_1525	CCTTTAGGCCCCTCCCCAGTTACTTTTCTTTCATTCT	CCAGTGCTCGTGTGAGAAGTCTATCTTAAGTCTTCGCGTGTTGTCTCGTCTGGGTATTGCGTTCCTTTAGGCCCCTCCCCAGTTACTTTTCTTTCATTCTCTGCAGAGAAGAGGCAGGTTC
HOXC_1526	ACCAGCTGGAGAGGGTCCTGGAATTGAATGAGTTG	CCAGTGCTCGTGTGAGAAGTCTATCTTAAGTCTTCGCGTGTTGTCTCGTCTGGGTATTGCGTTACCAGCTGGAGAGGGTCCTGGAATTGAATGAGTTGCTGCAGAGAAGAGGCAGGTTC
HOXC_1527	AGTCTTGGCCCCTAGGGACCAGTCTCTTCTCTGCC	CCAGTGCTCGTGTGAGAAGTCTATCTTAAGTCTTCGCGTGTTGTCTCGTCTGGGTATTGCGTTAGTCTTGGCCCCTAGGGACCAGTCTCTTCTCTGCCCTGCAGAGAAGAGGCAGGTTC
HOXC_1528	TTTTCAGGTAAAAGCAAGGAGTCCAAGGTTGAAGGGT	CCAGTGCTCGTGTGAGAAGTCTATCTTAAGTCTTCGCGTGTTGTCTCGTCTGGGTATTGCGTTTTTTCAGGTAAAAGCAAGGAGTCCAAGGTTGAAGGGTCTGCAGAGAAGAGGCAGGTTC
HOXC_1529	TTCTGACCATAGACAGATGTCCTTTTCTAACCTCTACCTGG	CCAGTGCTCGTGTGAGAAGTCTATCTTAAGTCTTCGCGTGTTGTCTCGTCTGGGTATTGCGTTTTCTGACCATAGACAGATGTCCTTTTCTAACCTCTACCTGGCTGCAGAGAAGAGGCAGGTTC
HOXC_1530	TCTTTTATCACCCTTTCTGACCCTTCCCTTAATTGCAAAGT	CCAGTGCTCGTGTGAGAAGTCTATCTTAAGTCTTCGCGTGTTGTCTCGTCTGGGTATTGCGTTTCTTTTATCACCCTTTCTGACCCTTCCCTTAATTGCAAAGTCTGCAGAGAAGAGGCAGGTTC
HOXC_1531	CATTTTCTGAGCAATAAGAAAGCCCCTCCAATCCCTCC	CCAGTGCTCGTGTGAGAAGTCTATCTTAAGTCTTCGCGTGTTGTCTCGTCTGGGTATTGCGTTCATTTTCTGAGCAATAAGAAAGCCCCTCCAATCCCTCCCTGCAGAGAAGAGGCAGGTTC
HOXC_1532	TCTAAACTAGGAAGATCAAGGCAGTTTCCATACTGTGCACA	CCAGTGCTCGTGTGAGAAGTCTATCTTAAGTCTTCGCGTGTTGTCTCGTCTGGGTATTGCGTTTCTAAACTAGGAAGATCAAGGCAGTTTCCATACTGTGCACACTGCAGAGAAGAGGCAGGTTC
HOXC_1533	TTTAGTCAATCCACTTGGGTCCAAGTTCAGATAATTCAGGC	CCAGTGCTCGTGTGAGAAGTCTATCTTAAGTCTTCGCGTGTTGTCTCGTCTGGGTATTGCGTTTTTAGTCAATCCACTTGGGTCCAAGTTCAGATAATTCAGGCCTGCAGAGAAGAGGCAGGTTC
HOXC_1534	CCAAGGACTTTGAACTCTGCTTGGTTGACCTGTCT	CCAGTGCTCGTGTGAGAAGTCTATCTTAAGTCTTCGCGTGTTGTCTCGTCTGGGTATTGCGTTCCAAGGACTTTGAACTCTGCTTGGTTGACCTGTCTCTGCAGAGAAGAGGCAGGTTC
HOXC_1535	AAAACCCACTTTATATCTCCAGGGCACCAGACTGG	CCAGTGCTCGTGTGAGAAGTCTATCTTAAGTCTTCGCGTGTTGTCTCGTCTGGGTATTGCGTTAAAACCCACTTTATATCTCCAGGGCACCAGACTGGCTGCAGAGAAGAGGCAGGTTC
HOXC_1536	AATAATCCCAAGGTCCTTGTCCTGGTGCCCACAGT	CCAGTGCTCGTGTGAGAAGTCTATCTTAAGTCTTCGCGTGTTGTCTCGTCTGGGTATTGCGTTAATAATCCCAAGGTCCTTGTCCTGGTGCCCACAGTCTGCAGAGAAGAGGCAGGTTC
HOXC_1537	CCTGCCTCCTCTTCTATCCTGGAAGAGTAGCAGTT	CCAGTGCTCGTGTGAGAAGTCTATCTTAAGTCTTCGCGTGTTGTCTCGTCTGGGTATTGCGTTCCTGCCTCCTCTTCTATCCTGGAAGAGTAGCAGTTCTGCAGAGAAGAGGCAGGTTC
HOXC_1538	CCAAGAGCCCCAGATTCATGCTCCCAGTGGCTTTG	CCAGTGCTCGTGTGAGAAGTCTATCTTAAGTCTTCGCGTGTTGTCTCGTCTGGGTATTGCGTTCCAAGAGCCCCAGATTCATGCTCCCAGTGGCTTTGCTGCAGAGAAGAGGCAGGTTC
HOXC_1539	CCACCCAGTTTCCATGATGTTGAGAGGCAAACTAC	CCAGTGCTCGTGTGAGAAGTCTATCTTAAGTCTTCGCGTGTTGTCTCGTCTGGGTATTGCGTTCCACCCAGTTTCCATGATGTTGAGAGGCAAACTACCTGCAGAGAAGAGGCAGGTTC
HOXC_1540	GCAGACCTGGACCAGCCCAGGATGTTGTTCTTGTC	CCAGTGCTCGTGTGAGAAGTCTATCTTAAGTCTTCGCGTGTTGTCTCGTCTGGGTATTGCGTTGCAGACCTGGACCAGCCCAGGATGTTGTTCTTGTCCTGCAGAGAAGAGGCAGGTTC
HOXC_1541	TGTGATAGCATCTTTGCTAATTAGTCGGGAGAGAAGACTGG	CCAGTGCTCGTGTGAGAAGTCTATCTTAAGTCTTCGCGTGTTGTCTCGTCTGGGTATTGCGTTTGTGATAGCATCTTTGCTAATTAGTCGGGAGAGAAGACTGGCTGCAGAGAAGAGGCAGGTTC
HOXC_1542	TTTTCTGTTCACATGTGCATGGGTAGGTGACTTTGC	CCAGTGCTCGTGTGAGAAGTCTATCTTAAGTCTTCGCGTGTTGTCTCGTCTGGGTATTGCGTTTTTTCTGTTCACATGTGCATGGGTAGGTGACTTTGCCTGCAGAGAAGAGGCAGGTTC
HOXC_1543	GCTCTAAAAGGCCTGCTTCTTTGCTGAGACCATGT	CCAGTGCTCGTGTGAGAAGTCTATCTTAAGTCTTCGCGTGTTGTCTCGTCTGGGTATTGCGTTGCTCTAAAAGGCCTGCTTCTTTGCTGAGACCATGTCTGCAGAGAAGAGGCAGGTTC
HOXC_1544	GGTCTAAGGTCTCACTCTTGATCCCATAATTTGGCTCC	CCAGTGCTCGTGTGAGAAGTCTATCTTAAGTCTTCGCGTGTTGTCTCGTCTGGGTATTGCGTTGGTCTAAGGTCTCACTCTTGATCCCATAATTTGGCTCCCTGCAGAGAAGAGGCAGGTTC
HOXC_1545	AACCCTCTCACTTCTGTGTCAAGGTTAATCAAAACCACA	CCAGTGCTCGTGTGAGAAGTCTATCTTAAGTCTTCGCGTGTTGTCTCGTCTGGGTATTGCGTTAACCCTCTCACTTCTGTGTCAAGGTTAATCAAAACCACACTGCAGAGAAGAGGCAGGTTC
HOXC_1546	AACACTCCAATCTATCCTATTTTGCCCATAGGTAGGACCT	CCAGTGCTCGTGTGAGAAGTCTATCTTAAGTCTTCGCGTGTTGTCTCGTCTGGGTATTGCGTTAACACTCCAATCTATCCTATTTTGCCCATAGGTAGGACCTCTGCAGAGAAGAGGCAGGTTC
HOXC_1547	AGAAAACAACCACTCCACAATAGCAGCAACTGCCA	CCAGTGCTCGTGTGAGAAGTCTATCTTAAGTCTTCGCGTGTTGTCTCGTCTGGGTATTGCGTTAGAAAACAACCACTCCACAATAGCAGCAACTGCCACTGCAGAGAAGAGGCAGGTTC
HOXC_1548	GAACCACTCCAATTCTTTGCTCATGATAGGCAAGGAGC	CCAGTGCTCGTGTGAGAAGTCTATCTTAAGTCTTCGCGTGTTGTCTCGTCTGGGTATTGCGTTGAACCACTCCAATTCTTTGCTCATGATAGGCAAGGAGCCTGCAGAGAAGAGGCAGGTTC
HOXC_1549	GCTTGGGCTTTGCTACCTTGCTTGATCTCACCTAG	CCAGTGCTCGTGTGAGAAGTCTATCTTAAGTCTTCGCGTGTTGTCTCGTCTGGGTATTGCGTTGCTTGGGCTTTGCTACCTTGCTTGATCTCACCTAGCTGCAGAGAAGAGGCAGGTTC
HOXC_1550	GCAGATTCTTGTTCTCATCAACACCAGGCTCCAAC	CCAGTGCTCGTGTGAGAAGTCTATCTTAAGTCTTCGCGTGTTGTCTCGTCTGGGTATTGCGTTGCAGATTCTTGTTCTCATCAACACCAGGCTCCAACCTGCAGAGAAGAGGCAGGTTC
HOXC_1551	AGCTAACCAACTGTGATAACCAGCAGAAGCCACTA	CCAGTGCTCGTGTGAGAAGTCTATCTTAAGTCTTCGCGTGTTGTCTCGTCTGGGTATTGCGTTAGCTAACCAACTGTGATAACCAGCAGAAGCCACTACTGCAGAGAAGAGGCAGGTTC
HOXC_1552	TATTACTGGACACCCTTTTAGCTCTTTAGTGGTGCTTCTGA	CCAGTGCTCGTGTGAGAAGTCTATCTTAAGTCTTCGCGTGTTGTCTCGTCTGGGTATTGCGTTTATTACTGGACACCCTTTTAGCTCTTTAGTGGTGCTTCTGACTGCAGAGAAGAGGCAGGTTC
HOXC_1553	ATATCTTGTATTCCTGCATGCAAAGTTACAGCTTTGCTTGG	CCAGTGCTCGTGTGAGAAGTCTATCTTAAGTCTTCGCGTGTTGTCTCGTCTGGGTATTGCGTTATATCTTGTATTCCTGCATGCAAAGTTACAGCTTTGCTTGGCTGCAGAGAAGAGGCAGGTTC
HOXC_1554	TACAAGGCATCAGCCTGCCAGTGTTTCTCCTTCCT	CCAGTGCTCGTGTGAGAAGTCTATCTTAAGTCTTCGCGTGTTGTCTCGTCTGGGTATTGCGTTTACAAGGCATCAGCCTGCCAGTGTTTCTCCTTCCTCTGCAGAGAAGAGGCAGGTTC
HOXC_1555	ATTATCCATGTGTCTGTAGTTCTGGGCTGGATATATCCACT	CCAGTGCTCGTGTGAGAAGTCTATCTTAAGTCTTCGCGTGTTGTCTCGTCTGGGTATTGCGTTATTATCCATGTGTCTGTAGTTCTGGGCTGGATATATCCACTCTGCAGAGAAGAGGCAGGTTC
HOXC_1556	GTTAGGGATACTCCTTCCTTCCAGGTCTCCTGCTG	CCAGTGCTCGTGTGAGAAGTCTATCTTAAGTCTTCGCGTGTTGTCTCGTCTGGGTATTGCGTTGTTAGGGATACTCCTTCCTTCCAGGTCTCCTGCTGCTGCAGAGAAGAGGCAGGTTC
HOXC_1557	TTGTCACATGAGCACACAGAACAGGCACACCTGAG	CCAGTGCTCGTGTGAGAAGTCTATCTTAAGTCTTCGCGTGTTGTCTCGTCTGGGTATTGCGTTTTGTCACATGAGCACACAGAACAGGCACACCTGAGCTGCAGAGAAGAGGCAGGTTC
HOXC_1558	AAAATTAGTGGTCTACAGGTGTACAACCAAGGGAAGCA	CCAGTGCTCGTGTGAGAAGTCTATCTTAAGTCTTCGCGTGTTGTCTCGTCTGGGTATTGCGTTAAAATTAGTGGTCTACAGGTGTACAACCAAGGGAAGCACTGCAGAGAAGAGGCAGGTTC
HOXC_1559	TCGTTGTATGAGCTGAGGTGTAGATGTGTCTCTGC	CCAGTGCTCGTGTGAGAAGTCTATCTTAAGTCTTCGCGTGTTGTCTCGTCTGGGTATTGCGTTTCGTTGTATGAGCTGAGGTGTAGATGTGTCTCTGCCTGCAGAGAAGAGGCAGGTTC
HOXC_1560	AGATGCAAATGCAGAACTTTGGGTGCCCATATACC	CCAGTGCTCGTGTGAGAAGTCTATCTTAAGTCTTCGCGTGTTGTCTCGTCTGGGTATTGCGTTAGATGCAAATGCAGAACTTTGGGTGCCCATATACCCTGCAGAGAAGAGGCAGGTTC
HOXC_1561	ATTTTATGGCTGTATGAGGCTCATGTTTATGCAGGATCCT	CCAGTGCTCGTGTGAGAAGTCTATCTTAAGTCTTCGCGTGTTGTCTCGTCTGGGTATTGCGTTATTTTATGGCTGTATGAGGCTCATGTTTATGCAGGATCCTCTGCAGAGAAGAGGCAGGTTC
HOXC_1562	GAGGAGTCTGGTGGGGAAATAGTAGGAGATGTCTGA	CCAGTGCTCGTGTGAGAAGTCTATCTTAAGTCTTCGCGTGTTGTCTCGTCTGGGTATTGCGTTGAGGAGTCTGGTGGGGAAATAGTAGGAGATGTCTGACTGCAGAGAAGAGGCAGGTTC
HOXC_1563	TGTTAAGTGGCTAACTCCCCTCTGTCTCATGCTCA	CCAGTGCTCGTGTGAGAAGTCTATCTTAAGTCTTCGCGTGTTGTCTCGTCTGGGTATTGCGTTTGTTAAGTGGCTAACTCCCCTCTGTCTCATGCTCACTGCAGAGAAGAGGCAGGTTC
HOXC_1564	CCCCAGCTCCTCCCCTCTACTCATTAGGTCCATTA	CCAGTGCTCGTGTGAGAAGTCTATCTTAAGTCTTCGCGTGTTGTCTCGTCTGGGTATTGCGTTCCCCAGCTCCTCCCCTCTACTCATTAGGTCCATTACTGCAGAGAAGAGGCAGGTTC
HOXC_1565	ATTGGATGAAAATCAGAGTGAACCAGAAGGAATCTGAGCTG	CCAGTGCTCGTGTGAGAAGTCTATCTTAAGTCTTCGCGTGTTGTCTCGTCTGGGTATTGCGTTATTGGATGAAAATCAGAGTGAACCAGAAGGAATCTGAGCTGCTGCAGAGAAGAGGCAGGTTC
HOXC_1566	AGGGCCTGCCAAGCCATTCTCCAGCATCAGATTTC	CCAGTGCTCGTGTGAGAAGTCTATCTTAAGTCTTCGCGTGTTGTCTCGTCTGGGTATTGCGTTAGGGCCTGCCAAGCCATTCTCCAGCATCAGATTTCCTGCAGAGAAGAGGCAGGTTC
HOXC_1567	TTCCTCGGCTCGCCAGGCATTTGAAAGATGTCTGA	CCAGTGCTCGTGTGAGAAGTCTATCTTAAGTCTTCGCGTGTTGTCTCGTCTGGGTATTGCGTTTTCCTCGGCTCGCCAGGCATTTGAAAGATGTCTGACTGCAGAGAAGAGGCAGGTTC
HOXC_1568	AGCATATAGAAACCCAAAAGGAGATTGCACAGAGACACA	CCAGTGCTCGTGTGAGAAGTCTATCTTAAGTCTTCGCGTGTTGTCTCGTCTGGGTATTGCGTTAGCATATAGAAACCCAAAAGGAGATTGCACAGAGACACACTGCAGAGAAGAGGCAGGTTC
HOXC_1569	AACTCAGGCATGCAGGAAAACAGAGATACAAACCCA	CCAGTGCTCGTGTGAGAAGTCTATCTTAAGTCTTCGCGTGTTGTCTCGTCTGGGTATTGCGTTAACTCAGGCATGCAGGAAAACAGAGATACAAACCCACTGCAGAGAAGAGGCAGGTTC
HOXC_1570	ATATAAACATGCAGGGATACAAACATGCAGGTTCTGGAACC	CCAGTGCTCGTGTGAGAAGTCTATCTTAAGTCTTCGCGTGTTGTCTCGTCTGGGTATTGCGTTATATAAACATGCAGGGATACAAACATGCAGGTTCTGGAACCCTGCAGAGAAGAGGCAGGTTC
HOXC_1571	TTTTACTACTGACCAGTTAACATGGCCAAGCTCCAAGT	CCAGTGCTCGTGTGAGAAGTCTATCTTAAGTCTTCGCGTGTTGTCTCGTCTGGGTATTGCGTTTTTTACTACTGACCAGTTAACATGGCCAAGCTCCAAGTCTGCAGAGAAGAGGCAGGTTC
HOXC_1572	CTGGCTGACTCTTTCCCTCACATACCATCAAATAGGC	CCAGTGCTCGTGTGAGAAGTCTATCTTAAGTCTTCGCGTGTTGTCTCGTCTGGGTATTGCGTTCTGGCTGACTCTTTCCCTCACATACCATCAAATAGGCCTGCAGAGAAGAGGCAGGTTC
HOXC_1573	TTCCCCTGCCCTTGTCAGCACAAGTTCTCTATCAT	CCAGTGCTCGTGTGAGAAGTCTATCTTAAGTCTTCGCGTGTTGTCTCGTCTGGGTATTGCGTTTTCCCCTGCCCTTGTCAGCACAAGTTCTCTATCATCTGCAGAGAAGAGGCAGGTTC
HOXC_1574	TAGTGCTTTGTCTCCCCAAAAGGCAGGAATAAGAGT	CCAGTGCTCGTGTGAGAAGTCTATCTTAAGTCTTCGCGTGTTGTCTCGTCTGGGTATTGCGTTTAGTGCTTTGTCTCCCCAAAAGGCAGGAATAAGAGTCTGCAGAGAAGAGGCAGGTTC
HOXC_1575	ATGAAGACACATTTCTTCATTCTGCCAAGTCAACTTGTCGA	CCAGTGCTCGTGTGAGAAGTCTATCTTAAGTCTTCGCGTGTTGTCTCGTCTGGGTATTGCGTTATGAAGACACATTTCTTCATTCTGCCAAGTCAACTTGTCGACTGCAGAGAAGAGGCAGGTTC
HOXC_1576	AAAGGGGAAAGAACACTAGCCATGCACAGACCTCA	CCAGTGCTCGTGTGAGAAGTCTATCTTAAGTCTTCGCGTGTTGTCTCGTCTGGGTATTGCGTTAAAGGGGAAAGAACACTAGCCATGCACAGACCTCACTGCAGAGAAGAGGCAGGTTC
HOXC_1577	TTTTCCCCAAATCGATTGGCCCACATGGGTGTTTT	CCAGTGCTCGTGTGAGAAGTCTATCTTAAGTCTTCGCGTGTTGTCTCGTCTGGGTATTGCGTTTTTTCCCCAAATCGATTGGCCCACATGGGTGTTTTCTGCAGAGAAGAGGCAGGTTC
HOXC_1578	CGAGAGAGGCTGCGCCAATTGTCTGGGGTTGATTC	CCAGTGCTCGTGTGAGAAGTCTATCTTAAGTCTTCGCGTGTTGTCTCGTCTGGGTATTGCGTTCGAGAGAGGCTGCGCCAATTGTCTGGGGTTGATTCCTGCAGAGAAGAGGCAGGTTC
HOXC_1579	TTAAAAGAATAAAGGTGATGGAACTGGCTGGATCAGGTTGT	CCAGTGCTCGTGTGAGAAGTCTATCTTAAGTCTTCGCGTGTTGTCTCGTCTGGGTATTGCGTTTTAAAAGAATAAAGGTGATGGAACTGGCTGGATCAGGTTGTCTGCAGAGAAGAGGCAGGTTC
HOXC_1580	TGGCTAGGCATTACATGGCCATGGAGTGATACTGA	CCAGTGCTCGTGTGAGAAGTCTATCTTAAGTCTTCGCGTGTTGTCTCGTCTGGGTATTGCGTTTGGCTAGGCATTACATGGCCATGGAGTGATACTGACTGCAGAGAAGAGGCAGGTTC
HOXC_1581	ATAGATGGAGATAAACCAGTGGGGCTATTTAGCACTGTGC	CCAGTGCTCGTGTGAGAAGTCTATCTTAAGTCTTCGCGTGTTGTCTCGTCTGGGTATTGCGTTATAGATGGAGATAAACCAGTGGGGCTATTTAGCACTGTGCCTGCAGAGAAGAGGCAGGTTC
HOXC_1582	TTTTGTGAGATGCAGCAGAAGCAACAGCATCTGAG	CCAGTGCTCGTGTGAGAAGTCTATCTTAAGTCTTCGCGTGTTGTCTCGTCTGGGTATTGCGTTTTTTGTGAGATGCAGCAGAAGCAACAGCATCTGAGCTGCAGAGAAGAGGCAGGTTC
HOXC_1583	AGTCAAGGGACCCAAGTGTGTTTGCATTGAAAGCT	CCAGTGCTCGTGTGAGAAGTCTATCTTAAGTCTTCGCGTGTTGTCTCGTCTGGGTATTGCGTTAGTCAAGGGACCCAAGTGTGTTTGCATTGAAAGCTCTGCAGAGAAGAGGCAGGTTC
HOXC_1584	GGATCTACACTGGCATTTAGGGTAAGGGAAGGGTT	CCAGTGCTCGTGTGAGAAGTCTATCTTAAGTCTTCGCGTGTTGTCTCGTCTGGGTATTGCGTTGGATCTACACTGGCATTTAGGGTAAGGGAAGGGTTCTGCAGAGAAGAGGCAGGTTC
HOXC_1585	TGTTTAGAGCCAACGTGAAATTGAAAACTGTTTCCTGGAG	CCAGTGCTCGTGTGAGAAGTCTATCTTAAGTCTTCGCGTGTTGTCTCGTCTGGGTATTGCGTTTGTTTAGAGCCAACGTGAAATTGAAAACTGTTTCCTGGAGCTGCAGAGAAGAGGCAGGTTC
HOXC_1586	CAAGGCCCATTGGGAAACTGAGTGAGCATGGGCTG	CCAGTGCTCGTGTGAGAAGTCTATCTTAAGTCTTCGCGTGTTGTCTCGTCTGGGTATTGCGTTCAAGGCCCATTGGGAAACTGAGTGAGCATGGGCTGCTGCAGAGAAGAGGCAGGTTC
HOXC_1587	GGGAATCCGGGATTAGGCTGACCACCAAACACTGG	CCAGTGCTCGTGTGAGAAGTCTATCTTAAGTCTTCGCGTGTTGTCTCGTCTGGGTATTGCGTTGGGAATCCGGGATTAGGCTGACCACCAAACACTGGCTGCAGAGAAGAGGCAGGTTC
HOXC_1588	AGATGGAGGAGAACTTACCTGGTATGTTCAGAGAACACA	CCAGTGCTCGTGTGAGAAGTCTATCTTAAGTCTTCGCGTGTTGTCTCGTCTGGGTATTGCGTTAGATGGAGGAGAACTTACCTGGTATGTTCAGAGAACACACTGCAGAGAAGAGGCAGGTTC
HOXC_1589	TTTTATTCAAGAGAGCCTCTTTCTCTCCTCATCTGAGGCT	CCAGTGCTCGTGTGAGAAGTCTATCTTAAGTCTTCGCGTGTTGTCTCGTCTGGGTATTGCGTTTTTTATTCAAGAGAGCCTCTTTCTCTCCTCATCTGAGGCTCTGCAGAGAAGAGGCAGGTTC
HOXC_1590	AAAACTTCCCTTACCCCGTTGTTGTCTGTCCTAAGA	CCAGTGCTCGTGTGAGAAGTCTATCTTAAGTCTTCGCGTGTTGTCTCGTCTGGGTATTGCGTTAAAACTTCCCTTACCCCGTTGTTGTCTGTCCTAAGACTGCAGAGAAGAGGCAGGTTC
HOXC_1591	GCCCCTTATCTGGGCCCTGGCCAGCTCTAGAAAAT	CCAGTGCTCGTGTGAGAAGTCTATCTTAAGTCTTCGCGTGTTGTCTCGTCTGGGTATTGCGTTGCCCCTTATCTGGGCCCTGGCCAGCTCTAGAAAATCTGCAGAGAAGAGGCAGGTTC
HOXC_1592	TAAGGTGAGTTGATATGTAATGTGGTACAGAAGCAGGGAGA	CCAGTGCTCGTGTGAGAAGTCTATCTTAAGTCTTCGCGTGTTGTCTCGTCTGGGTATTGCGTTTAAGGTGAGTTGATATGTAATGTGGTACAGAAGCAGGGAGACTGCAGAGAAGAGGCAGGTTC
HOXC_1593	TGGCTCCAGTGGGATTATGGGGCATGGTGTATGAT	CCAGTGCTCGTGTGAGAAGTCTATCTTAAGTCTTCGCGTGTTGTCTCGTCTGGGTATTGCGTTTGGCTCCAGTGGGATTATGGGGCATGGTGTATGATCTGCAGAGAAGAGGCAGGTTC
HOXC_1594	CTGCCATGGAGAGCAAGCTTGGATTCTGGGGTTTG	CCAGTGCTCGTGTGAGAAGTCTATCTTAAGTCTTCGCGTGTTGTCTCGTCTGGGTATTGCGTTCTGCCATGGAGAGCAAGCTTGGATTCTGGGGTTTGCTGCAGAGAAGAGGCAGGTTC
HOXC_1595	GGGGCAGGGAGAAGGAATACTCTTTGTAGCAAATCA	CCAGTGCTCGTGTGAGAAGTCTATCTTAAGTCTTCGCGTGTTGTCTCGTCTGGGTATTGCGTTGGGGCAGGGAGAAGGAATACTCTTTGTAGCAAATCACTGCAGAGAAGAGGCAGGTTC
HOXC_1596	GATGATGGACTATGTGTCTCTGTGAACCAAACCAGGC	CCAGTGCTCGTGTGAGAAGTCTATCTTAAGTCTTCGCGTGTTGTCTCGTCTGGGTATTGCGTTGATGATGGACTATGTGTCTCTGTGAACCAAACCAGGCCTGCAGAGAAGAGGCAGGTTC
HOXC_1597	GGGGTGTTAGCTGTGGTGTCTCCTTATTTGACAACT	CCAGTGCTCGTGTGAGAAGTCTATCTTAAGTCTTCGCGTGTTGTCTCGTCTGGGTATTGCGTTGGGGTGTTAGCTGTGGTGTCTCCTTATTTGACAACTCTGCAGAGAAGAGGCAGGTTC
HOXC_1598	CAACCTTTTCCACAGAGCCCCTGCAGACACACTAT	CCAGTGCTCGTGTGAGAAGTCTATCTTAAGTCTTCGCGTGTTGTCTCGTCTGGGTATTGCGTTCAACCTTTTCCACAGAGCCCCTGCAGACACACTATCTGCAGAGAAGAGGCAGGTTC
HOXC_1599	GCTGTTTCCCTTAAGGACCCTGCCCCTGAGGGAAG	CCAGTGCTCGTGTGAGAAGTCTATCTTAAGTCTTCGCGTGTTGTCTCGTCTGGGTATTGCGTTGCTGTTTCCCTTAAGGACCCTGCCCCTGAGGGAAGCTGCAGAGAAGAGGCAGGTTC
HOXC_1600	AGAGGCAGAAACAAGATGGGGCAGGAAGTTGGAAA	CCAGTGCTCGTGTGAGAAGTCTATCTTAAGTCTTCGCGTGTTGTCTCGTCTGGGTATTGCGTTAGAGGCAGAAACAAGATGGGGCAGGAAGTTGGAAACTGCAGAGAAGAGGCAGGTTC
HOXC_1601	GGGGTATGCTTAGGGAGATGAGGGGCCCTGAAGAT	CCAGTGCTCGTGTGAGAAGTCTATCTTAAGTCTTCGCGTGTTGTCTCGTCTGGGTATTGCGTTGGGGTATGCTTAGGGAGATGAGGGGCCCTGAAGATCTGCAGAGAAGAGGCAGGTTC
HOXC_1602	TCTAGATACTTCTCAGTTTCACATTGCCTGATCCTTGTGGG	CCAGTGCTCGTGTGAGAAGTCTATCTTAAGTCTTCGCGTGTTGTCTCGTCTGGGTATTGCGTTTCTAGATACTTCTCAGTTTCACATTGCCTGATCCTTGTGGGCTGCAGAGAAGAGGCAGGTTC
HOXC_1603	AAAGCTAGATTCTGCCTGAGGAAGTGGGAACTCAG	CCAGTGCTCGTGTGAGAAGTCTATCTTAAGTCTTCGCGTGTTGTCTCGTCTGGGTATTGCGTTAAAGCTAGATTCTGCCTGAGGAAGTGGGAACTCAGCTGCAGAGAAGAGGCAGGTTC
HOXC_1604	GGACTCCCCTAGAAACCAGATGCCTGCAATTATGA	CCAGTGCTCGTGTGAGAAGTCTATCTTAAGTCTTCGCGTGTTGTCTCGTCTGGGTATTGCGTTGGACTCCCCTAGAAACCAGATGCCTGCAATTATGACTGCAGAGAAGAGGCAGGTTC
HOXC_1605	GGGGATGGAAATTCTGATAATATACGTGCATTTGGGTCAGC	CCAGTGCTCGTGTGAGAAGTCTATCTTAAGTCTTCGCGTGTTGTCTCGTCTGGGTATTGCGTTGGGGATGGAAATTCTGATAATATACGTGCATTTGGGTCAGCCTGCAGAGAAGAGGCAGGTTC
HOXC_1606	CACTATAGAAACCAGTGTAGAAGTACTTCATGGGGCCCC	CCAGTGCTCGTGTGAGAAGTCTATCTTAAGTCTTCGCGTGTTGTCTCGTCTGGGTATTGCGTTCACTATAGAAACCAGTGTAGAAGTACTTCATGGGGCCCCCTGCAGAGAAGAGGCAGGTTC
HOXC_1607	AAAGTATTAAAACCTAGCAGATAGGGAAACACACAGCCAGG	CCAGTGCTCGTGTGAGAAGTCTATCTTAAGTCTTCGCGTGTTGTCTCGTCTGGGTATTGCGTTAAAGTATTAAAACCTAGCAGATAGGGAAACACACAGCCAGGCTGCAGAGAAGAGGCAGGTTC
HOXC_1608	ATGAGTACTGAGGGAGCTTCAGGACACTATTCATGAATTGG	CCAGTGCTCGTGTGAGAAGTCTATCTTAAGTCTTCGCGTGTTGTCTCGTCTGGGTATTGCGTTATGAGTACTGAGGGAGCTTCAGGACACTATTCATGAATTGGCTGCAGAGAAGAGGCAGGTTC
HOXC_1609	TCTTTCAGGATCTGCCAATAAAAGAAGCAGAAAGAGTCCTG	CCAGTGCTCGTGTGAGAAGTCTATCTTAAGTCTTCGCGTGTTGTCTCGTCTGGGTATTGCGTTTCTTTCAGGATCTGCCAATAAAAGAAGCAGAAAGAGTCCTGCTGCAGAGAAGAGGCAGGTTC
HOXC_1610	TACCCCTCCATGCAGCCTGGAAATTTTAGGTTTGG	CCAGTGCTCGTGTGAGAAGTCTATCTTAAGTCTTCGCGTGTTGTCTCGTCTGGGTATTGCGTTTACCCCTCCATGCAGCCTGGAAATTTTAGGTTTGGCTGCAGAGAAGAGGCAGGTTC
HOXC_1611	AATGTGCATGTCAACACATTGGTGAAAGTTTCCTAACCTG	CCAGTGCTCGTGTGAGAAGTCTATCTTAAGTCTTCGCGTGTTGTCTCGTCTGGGTATTGCGTTAATGTGCATGTCAACACATTGGTGAAAGTTTCCTAACCTGCTGCAGAGAAGAGGCAGGTTC
HOXC_1612	TGGTCTGGAACTCAGGACAAGTAAATTTTGATAGGACTGGG	CCAGTGCTCGTGTGAGAAGTCTATCTTAAGTCTTCGCGTGTTGTCTCGTCTGGGTATTGCGTTTGGTCTGGAACTCAGGACAAGTAAATTTTGATAGGACTGGGCTGCAGAGAAGAGGCAGGTTC
HOXC_1613	CAGGAGGTACACATAGAATGTATGGACAGCAGAAAGACACC	CCAGTGCTCGTGTGAGAAGTCTATCTTAAGTCTTCGCGTGTTGTCTCGTCTGGGTATTGCGTTCAGGAGGTACACATAGAATGTATGGACAGCAGAAAGACACCCTGCAGAGAAGAGGCAGGTTC
HOXC_1614	AAATGGGCGTGGGACCTACTAAGAATGTCCACTGG	CCAGTGCTCGTGTGAGAAGTCTATCTTAAGTCTTCGCGTGTTGTCTCGTCTGGGTATTGCGTTAAATGGGCGTGGGACCTACTAAGAATGTCCACTGGCTGCAGAGAAGAGGCAGGTTC
HOXC_1615	GCCATCTGTGATTTAGGGAGCTGAGACAATGAGACA	CCAGTGCTCGTGTGAGAAGTCTATCTTAAGTCTTCGCGTGTTGTCTCGTCTGGGTATTGCGTTGCCATCTGTGATTTAGGGAGCTGAGACAATGAGACACTGCAGAGAAGAGGCAGGTTC
HOXC_1616	CACCTTGATATTGACTCTACCTAGGTCTTGTACCTTCCAGC	CCAGTGCTCGTGTGAGAAGTCTATCTTAAGTCTTCGCGTGTTGTCTCGTCTGGGTATTGCGTTCACCTTGATATTGACTCTACCTAGGTCTTGTACCTTCCAGCCTGCAGAGAAGAGGCAGGTTC
HOXC_1617	TGGGCAAGAGGTAGAGAGGCGATACTAGTGTCTGA	CCAGTGCTCGTGTGAGAAGTCTATCTTAAGTCTTCGCGTGTTGTCTCGTCTGGGTATTGCGTTTGGGCAAGAGGTAGAGAGGCGATACTAGTGTCTGACTGCAGAGAAGAGGCAGGTTC
HOXC_1618	GTAGTCTGAGCAGCGACATCCAGGTCTCAGTGACT	CCAGTGCTCGTGTGAGAAGTCTATCTTAAGTCTTCGCGTGTTGTCTCGTCTGGGTATTGCGTTGTAGTCTGAGCAGCGACATCCAGGTCTCAGTGACTCTGCAGAGAAGAGGCAGGTTC
HOXC_1619	GAGACCAAGCAGCTCTGTCTCTGACCAACACAATC	CCAGTGCTCGTGTGAGAAGTCTATCTTAAGTCTTCGCGTGTTGTCTCGTCTGGGTATTGCGTTGAGACCAAGCAGCTCTGTCTCTGACCAACACAATCCTGCAGAGAAGAGGCAGGTTC
HOXC_1620	ATGACAGCAGCTAAAGGTCTCCACTCTGGGTTGGG	CCAGTGCTCGTGTGAGAAGTCTATCTTAAGTCTTCGCGTGTTGTCTCGTCTGGGTATTGCGTTATGACAGCAGCTAAAGGTCTCCACTCTGGGTTGGGCTGCAGAGAAGAGGCAGGTTC
HOXC_1621	ATCACTGGGACTCTAGAGGGTCTTTTAGTTGGTCCA	CCAGTGCTCGTGTGAGAAGTCTATCTTAAGTCTTCGCGTGTTGTCTCGTCTGGGTATTGCGTTATCACTGGGACTCTAGAGGGTCTTTTAGTTGGTCCACTGCAGAGAAGAGGCAGGTTC
HOXC_1622	AAAGTCCACCCAGAATCCGTCGTCCAAACACACGT	CCAGTGCTCGTGTGAGAAGTCTATCTTAAGTCTTCGCGTGTTGTCTCGTCTGGGTATTGCGTTAAAGTCCACCCAGAATCCGTCGTCCAAACACACGTCTGCAGAGAAGAGGCAGGTTC
HOXC_1623	TCCATTGACAAAAGAGGCCAATGAGATATGCGACAACT	CCAGTGCTCGTGTGAGAAGTCTATCTTAAGTCTTCGCGTGTTGTCTCGTCTGGGTATTGCGTTTCCATTGACAAAAGAGGCCAATGAGATATGCGACAACTCTGCAGAGAAGAGGCAGGTTC
HOXC_1624	GGCATCTCTGCAATCTGACCAGAACAGCCTGAAGG	CCAGTGCTCGTGTGAGAAGTCTATCTTAAGTCTTCGCGTGTTGTCTCGTCTGGGTATTGCGTTGGCATCTCTGCAATCTGACCAGAACAGCCTGAAGGCTGCAGAGAAGAGGCAGGTTC
HOXC_1625	TTTTCAACTCGGATGTTTTGGCATCATGGCAGCAC	CCAGTGCTCGTGTGAGAAGTCTATCTTAAGTCTTCGCGTGTTGTCTCGTCTGGGTATTGCGTTTTTTCAACTCGGATGTTTTGGCATCATGGCAGCACCTGCAGAGAAGAGGCAGGTTC
HOXC_1626	ACATCCTCTCTCTAATCCAGTCTGCACCTAAACCCT	CCAGTGCTCGTGTGAGAAGTCTATCTTAAGTCTTCGCGTGTTGTCTCGTCTGGGTATTGCGTTACATCCTCTCTCTAATCCAGTCTGCACCTAAACCCTCTGCAGAGAAGAGGCAGGTTC
HOXC_1627	AAAAGAGCAGCCCGATAAGTGAGAACTTGGTTCCT	CCAGTGCTCGTGTGAGAAGTCTATCTTAAGTCTTCGCGTGTTGTCTCGTCTGGGTATTGCGTTAAAAGAGCAGCCCGATAAGTGAGAACTTGGTTCCTCTGCAGAGAAGAGGCAGGTTC
HOXC_1628	ACTTACAACAACTACAACCAAGTTGTAGGGCCTCAACT	CCAGTGCTCGTGTGAGAAGTCTATCTTAAGTCTTCGCGTGTTGTCTCGTCTGGGTATTGCGTTACTTACAACAACTACAACCAAGTTGTAGGGCCTCAACTCTGCAGAGAAGAGGCAGGTTC
HOXC_1629	GCAGGTTGGAAGAACTGGGAATGAGAGAGGAGAAT	CCAGTGCTCGTGTGAGAAGTCTATCTTAAGTCTTCGCGTGTTGTCTCGTCTGGGTATTGCGTTGCAGGTTGGAAGAACTGGGAATGAGAGAGGAGAATCTGCAGAGAAGAGGCAGGTTC
HOXC_1630	GGGGAGAATGTGTTAAGCAGGTGTAAAACATAGGAAGAGG	CCAGTGCTCGTGTGAGAAGTCTATCTTAAGTCTTCGCGTGTTGTCTCGTCTGGGTATTGCGTTGGGGAGAATGTGTTAAGCAGGTGTAAAACATAGGAAGAGGCTGCAGAGAAGAGGCAGGTTC
HOXC_1631	GGGGCTTTGTGGACGGGAGGAGAAGGAACTAAAGG	CCAGTGCTCGTGTGAGAAGTCTATCTTAAGTCTTCGCGTGTTGTCTCGTCTGGGTATTGCGTTGGGGCTTTGTGGACGGGAGGAGAAGGAACTAAAGGCTGCAGAGAAGAGGCAGGTTC
HOXC_1632	TTATTGTTTCCCTTGGGTGTTGTGAGAATTCCTTAGGAGAC	CCAGTGCTCGTGTGAGAAGTCTATCTTAAGTCTTCGCGTGTTGTCTCGTCTGGGTATTGCGTTTTATTGTTTCCCTTGGGTGTTGTGAGAATTCCTTAGGAGACCTGCAGAGAAGAGGCAGGTTC
HOXC_1633	CCCCTTACTGCCAGGCCTCCACAGCTGTCAATAAC	CCAGTGCTCGTGTGAGAAGTCTATCTTAAGTCTTCGCGTGTTGTCTCGTCTGGGTATTGCGTTCCCCTTACTGCCAGGCCTCCACAGCTGTCAATAACCTGCAGAGAAGAGGCAGGTTC
HOXC_1634	CCCGCCTCCCCAGGAATCAGTCGAGTAATTGGGCAATATA	CCAGTGCTCGTGTGAGAAGTCTATCTTAAGTCTTCGCGTGTTGTCTCGTCTGGGTATTGCGTTCCCGCCTCCCCAGGAATCAGTCGAGTAATTGGGCAATATACTGCAGAGAAGAGGCAGGTTC
HOXC_1635	GACTAGGCTTCAGTTAACAGCCGTTCTTCTGGTGT	CCAGTGCTCGTGTGAGAAGTCTATCTTAAGTCTTCGCGTGTTGTCTCGTCTGGGTATTGCGTTGACTAGGCTTCAGTTAACAGCCGTTCTTCTGGTGTCTGCAGAGAAGAGGCAGGTTC
HOXC_1636	CTGCAGGAGAACCAAACAGGAGCTCAACATAAGCA	CCAGTGCTCGTGTGAGAAGTCTATCTTAAGTCTTCGCGTGTTGTCTCGTCTGGGTATTGCGTTCTGCAGGAGAACCAAACAGGAGCTCAACATAAGCACTGCAGAGAAGAGGCAGGTTC
HOXC_1637	AAAGAAGAAAAGGAACCTTGCCGAGAATCGTGGGG	CCAGTGCTCGTGTGAGAAGTCTATCTTAAGTCTTCGCGTGTTGTCTCGTCTGGGTATTGCGTTAAAGAAGAAAAGGAACCTTGCCGAGAATCGTGGGGCTGCAGAGAAGAGGCAGGTTC
HOXC_1638	AGGGAATAACTTCTTGATTTCCAAGCAAGAGAACTCAGGG	CCAGTGCTCGTGTGAGAAGTCTATCTTAAGTCTTCGCGTGTTGTCTCGTCTGGGTATTGCGTTAGGGAATAACTTCTTGATTTCCAAGCAAGAGAACTCAGGGCTGCAGAGAAGAGGCAGGTTC
HOXC_1639	GGGGCGGGTCACAGAAACAAAGGGGAAATATACAA	CCAGTGCTCGTGTGAGAAGTCTATCTTAAGTCTTCGCGTGTTGTCTCGTCTGGGTATTGCGTTGGGGCGGGTCACAGAAACAAAGGGGAAATATACAACTGCAGAGAAGAGGCAGGTTC
HOXC_1640	AGGGATACTCAGTCTAGAGATCATAGGCTTCTAGGACTCC	CCAGTGCTCGTGTGAGAAGTCTATCTTAAGTCTTCGCGTGTTGTCTCGTCTGGGTATTGCGTTAGGGATACTCAGTCTAGAGATCATAGGCTTCTAGGACTCCCTGCAGAGAAGAGGCAGGTTC
HOXC_1641	CTAAGGACAAACCAATAGACACTGGCCACTACTGTAACC	CCAGTGCTCGTGTGAGAAGTCTATCTTAAGTCTTCGCGTGTTGTCTCGTCTGGGTATTGCGTTCTAAGGACAAACCAATAGACACTGGCCACTACTGTAACCCTGCAGAGAAGAGGCAGGTTC
HOXC_1642	CTACTTCTAGCCAGAGCCCAGGCACCTGCCTTGAG	CCAGTGCTCGTGTGAGAAGTCTATCTTAAGTCTTCGCGTGTTGTCTCGTCTGGGTATTGCGTTCTACTTCTAGCCAGAGCCCAGGCACCTGCCTTGAGCTGCAGAGAAGAGGCAGGTTC
HOXC_1643	AGGCAAATATATGTAAATGTAGGACCCTCAGTTCTCCCTCC	CCAGTGCTCGTGTGAGAAGTCTATCTTAAGTCTTCGCGTGTTGTCTCGTCTGGGTATTGCGTTAGGCAAATATATGTAAATGTAGGACCCTCAGTTCTCCCTCCCTGCAGAGAAGAGGCAGGTTC
HOXC_1644	TGTCTGAGAGGGAAACTGCCAAAGGCTGCAGACTA	CCAGTGCTCGTGTGAGAAGTCTATCTTAAGTCTTCGCGTGTTGTCTCGTCTGGGTATTGCGTTTGTCTGAGAGGGAAACTGCCAAAGGCTGCAGACTACTGCAGAGAAGAGGCAGGTTC
HOXC_1645	TGAAACAATCTGATTGCGGCATTACTGGATCAGAAAATGTG	CCAGTGCTCGTGTGAGAAGTCTATCTTAAGTCTTCGCGTGTTGTCTCGTCTGGGTATTGCGTTTGAAACAATCTGATTGCGGCATTACTGGATCAGAAAATGTGCTGCAGAGAAGAGGCAGGTTC
HOXC_1646	CCCCAAATTTCCAGATTCCAGGTGCCTTGCTCCAG	CCAGTGCTCGTGTGAGAAGTCTATCTTAAGTCTTCGCGTGTTGTCTCGTCTGGGTATTGCGTTCCCCAAATTTCCAGATTCCAGGTGCCTTGCTCCAGCTGCAGAGAAGAGGCAGGTTC
HOXC_1647	TTGGCCACGGAGACTGAGTTCAGGATAATTCCTTC	CCAGTGCTCGTGTGAGAAGTCTATCTTAAGTCTTCGCGTGTTGTCTCGTCTGGGTATTGCGTTTTGGCCACGGAGACTGAGTTCAGGATAATTCCTTCCTGCAGAGAAGAGGCAGGTTC
HOXC_1648	CCAGCGGTGCCTGGAAGGAGGCTGATGTAAGAGTG	CCAGTGCTCGTGTGAGAAGTCTATCTTAAGTCTTCGCGTGTTGTCTCGTCTGGGTATTGCGTTCCAGCGGTGCCTGGAAGGAGGCTGATGTAAGAGTGCTGCAGAGAAGAGGCAGGTTC
HOXC_1649	TGAGGTGGTGGGACTGTTCGCCGCTTCCCATTTTA	CCAGTGCTCGTGTGAGAAGTCTATCTTAAGTCTTCGCGTGTTGTCTCGTCTGGGTATTGCGTTTGAGGTGGTGGGACTGTTCGCCGCTTCCCATTTTACTGCAGAGAAGAGGCAGGTTC
HOXC_1650	ATCCCCTACATATAAAGATGTCTGTTCTAGACAAACGGGCC	CCAGTGCTCGTGTGAGAAGTCTATCTTAAGTCTTCGCGTGTTGTCTCGTCTGGGTATTGCGTTATCCCCTACATATAAAGATGTCTGTTCTAGACAAACGGGCCCTGCAGAGAAGAGGCAGGTTC
HOXC_1651	CTCCCAACGCAGCCCAGAAGTCCCTTCCTTCTGTC	CCAGTGCTCGTGTGAGAAGTCTATCTTAAGTCTTCGCGTGTTGTCTCGTCTGGGTATTGCGTTCTCCCAACGCAGCCCAGAAGTCCCTTCCTTCTGTCCTGCAGAGAAGAGGCAGGTTC
HOXC_1652	TTTTGTTGCTAGGATTTGTGTGCGTGTTGGGGAGA	CCAGTGCTCGTGTGAGAAGTCTATCTTAAGTCTTCGCGTGTTGTCTCGTCTGGGTATTGCGTTTTTTGTTGCTAGGATTTGTGTGCGTGTTGGGGAGACTGCAGAGAAGAGGCAGGTTC
HOXC_1653	ATCTCCATTATTCAAACCCAGGTCAATACCCTGAAACCAG	CCAGTGCTCGTGTGAGAAGTCTATCTTAAGTCTTCGCGTGTTGTCTCGTCTGGGTATTGCGTTATCTCCATTATTCAAACCCAGGTCAATACCCTGAAACCAGCTGCAGAGAAGAGGCAGGTTC
HOXC_1654	CGGCTTACCACGCCCTCCTTCAGGTACCTCCTCTTA	CCAGTGCTCGTGTGAGAAGTCTATCTTAAGTCTTCGCGTGTTGTCTCGTCTGGGTATTGCGTTCGGCTTACCACGCCCTCCTTCAGGTACCTCCTCTTACTGCAGAGAAGAGGCAGGTTC
HOXC_1655	CTTGGACATCCCCTACCAGTGGCACTGCTTCAGTT	CCAGTGCTCGTGTGAGAAGTCTATCTTAAGTCTTCGCGTGTTGTCTCGTCTGGGTATTGCGTTCTTGGACATCCCCTACCAGTGGCACTGCTTCAGTTCTGCAGAGAAGAGGCAGGTTC
HOXC_1656	CAGAGGAATCGACAGATTGACCTCTAAGAGGCTCATCT	CCAGTGCTCGTGTGAGAAGTCTATCTTAAGTCTTCGCGTGTTGTCTCGTCTGGGTATTGCGTTCAGAGGAATCGACAGATTGACCTCTAAGAGGCTCATCTCTGCAGAGAAGAGGCAGGTTC
HOXC_1657	AAAACTCAAGACTAACTCAATTTGGCTTCTGACAAGAGGGA	CCAGTGCTCGTGTGAGAAGTCTATCTTAAGTCTTCGCGTGTTGTCTCGTCTGGGTATTGCGTTAAAACTCAAGACTAACTCAATTTGGCTTCTGACAAGAGGGACTGCAGAGAAGAGGCAGGTTC
HOXC_1658	GAGAAGTACCTGGGCTAGTGTTCTCTTTAAAGACGACTAGC	CCAGTGCTCGTGTGAGAAGTCTATCTTAAGTCTTCGCGTGTTGTCTCGTCTGGGTATTGCGTTGAGAAGTACCTGGGCTAGTGTTCTCTTTAAAGACGACTAGCCTGCAGAGAAGAGGCAGGTTC
HOXC_1659	ACATATATTCTGTGTGTGAGTAGCCACTCAGCTCTTACTCG	CCAGTGCTCGTGTGAGAAGTCTATCTTAAGTCTTCGCGTGTTGTCTCGTCTGGGTATTGCGTTACATATATTCTGTGTGTGAGTAGCCACTCAGCTCTTACTCGCTGCAGAGAAGAGGCAGGTTC
HOXC_1660	GGGAGAGACTGAAAATTGCACTGGGGAGGGGTGCA	CCAGTGCTCGTGTGAGAAGTCTATCTTAAGTCTTCGCGTGTTGTCTCGTCTGGGTATTGCGTTGGGAGAGACTGAAAATTGCACTGGGGAGGGGTGCACTGCAGAGAAGAGGCAGGTTC
HOXC_1661	GCCTTGTGTGAGACATTATGCTGGGAATGTTGGGG	CCAGTGCTCGTGTGAGAAGTCTATCTTAAGTCTTCGCGTGTTGTCTCGTCTGGGTATTGCGTTGCCTTGTGTGAGACATTATGCTGGGAATGTTGGGGCTGCAGAGAAGAGGCAGGTTC
HOXC_1662	TGAGCAGAGTGAGGACATGAATAAAATCCATTTCATACCCC	CCAGTGCTCGTGTGAGAAGTCTATCTTAAGTCTTCGCGTGTTGTCTCGTCTGGGTATTGCGTTTGAGCAGAGTGAGGACATGAATAAAATCCATTTCATACCCCCTGCAGAGAAGAGGCAGGTTC
HOXC_1663	GTAGAGAATGGAGATGCCAGATGAGGAGGAGGGTA	CCAGTGCTCGTGTGAGAAGTCTATCTTAAGTCTTCGCGTGTTGTCTCGTCTGGGTATTGCGTTGTAGAGAATGGAGATGCCAGATGAGGAGGAGGGTACTGCAGAGAAGAGGCAGGTTC
HOXC_1664	TTGTCCCCAAGTATGCTTTGGTCATGAAGATGGTAAAATCC	CCAGTGCTCGTGTGAGAAGTCTATCTTAAGTCTTCGCGTGTTGTCTCGTCTGGGTATTGCGTTTTGTCCCCAAGTATGCTTTGGTCATGAAGATGGTAAAATCCCTGCAGAGAAGAGGCAGGTTC
HOXC_1665	AGATGCTTATAAGCCAGGCCTCCAATAAAGTTATGCCT	CCAGTGCTCGTGTGAGAAGTCTATCTTAAGTCTTCGCGTGTTGTCTCGTCTGGGTATTGCGTTAGATGCTTATAAGCCAGGCCTCCAATAAAGTTATGCCTCTGCAGAGAAGAGGCAGGTTC
HOXC_1666	TTTTACCCATTTTCCAGCCTCTCTCCCAGTCTCAT	CCAGTGCTCGTGTGAGAAGTCTATCTTAAGTCTTCGCGTGTTGTCTCGTCTGGGTATTGCGTTTTTTACCCATTTTCCAGCCTCTCTCCCAGTCTCATCTGCAGAGAAGAGGCAGGTTC
LINCPINT_0001	TGTACTGAGGAATCATCCAGGGACAAAATAAAACTCCCTTG	CCAGTGCTCGTGTGAGAAGTCGTTTCCTATATTTAGCGTCCGTGTCGTTCTCCCGCGCAACAGTGTACTGAGGAATCATCCAGGGACAAAATAAAACTCCCTTGCTGCAGAGAAGAGGCAGGTTC
LINCPINT_0002	AGGTTGACTTATAAGCAGAAGCCTCTACTTACGTAGGTGT	CCAGTGCTCGTGTGAGAAGTCGTTTCCTATATTTAGCGTCCGTGTCGTTCTCCCGCGCAACAGAGGTTGACTTATAAGCAGAAGCCTCTACTTACGTAGGTGTCTGCAGAGAAGAGGCAGGTTC
LINCPINT_0003	AAGCAGTCTGTTAACAGATATTTTCCAGGCACAGAAATCCT	CCAGTGCTCGTGTGAGAAGTCGTTTCCTATATTTAGCGTCCGTGTCGTTCTCCCGCGCAACAGAAGCAGTCTGTTAACAGATATTTTCCAGGCACAGAAATCCTCTGCAGAGAAGAGGCAGGTTC
LINCPINT_0004	AATGACAGTATGAGCTCCTAGGAAATCTCCTGGAGTAACAG	CCAGTGCTCGTGTGAGAAGTCGTTTCCTATATTTAGCGTCCGTGTCGTTCTCCCGCGCAACAGAATGACAGTATGAGCTCCTAGGAAATCTCCTGGAGTAACAGCTGCAGAGAAGAGGCAGGTTC
LINCPINT_0005	AAGTCAGTTGTTTTCTCGTAAACATGTTTCTCCACCAGTGT	CCAGTGCTCGTGTGAGAAGTCGTTTCCTATATTTAGCGTCCGTGTCGTTCTCCCGCGCAACAGAAGTCAGTTGTTTTCTCGTAAACATGTTTCTCCACCAGTGTCTGCAGAGAAGAGGCAGGTTC
LINCPINT_0006	AAATAGAAAGCACCTTCTCTTTCCTGCTTAAGACACACAGG	CCAGTGCTCGTGTGAGAAGTCGTTTCCTATATTTAGCGTCCGTGTCGTTCTCCCGCGCAACAGAAATAGAAAGCACCTTCTCTTTCCTGCTTAAGACACACAGGCTGCAGAGAAGAGGCAGGTTC
LINCPINT_0007	TTGGGAAAGTTCCTGTACAGTGAGCAACACATGCC	CCAGTGCTCGTGTGAGAAGTCGTTTCCTATATTTAGCGTCCGTGTCGTTCTCCCGCGCAACAGTTGGGAAAGTTCCTGTACAGTGAGCAACACATGCCCTGCAGAGAAGAGGCAGGTTC
LINCPINT_0008	CTCATGCTGGTGCTCTGTGCGGGAGAAAACGTGAG	CCAGTGCTCGTGTGAGAAGTCGTTTCCTATATTTAGCGTCCGTGTCGTTCTCCCGCGCAACAGCTCATGCTGGTGCTCTGTGCGGGAGAAAACGTGAGCTGCAGAGAAGAGGCAGGTTC
LINCPINT_0009	GTTGCTAAGGAAACCGCTGACACGAGGCAGAGCAG	CCAGTGCTCGTGTGAGAAGTCGTTTCCTATATTTAGCGTCCGTGTCGTTCTCCCGCGCAACAGGTTGCTAAGGAAACCGCTGACACGAGGCAGAGCAGCTGCAGAGAAGAGGCAGGTTC
LINCPINT_0010	CAAGGTTTGCTCAGCAAGGTGTCTTAGGAAATAAAACACAG	CCAGTGCTCGTGTGAGAAGTCGTTTCCTATATTTAGCGTCCGTGTCGTTCTCCCGCGCAACAGCAAGGTTTGCTCAGCAAGGTGTCTTAGGAAATAAAACACAGCTGCAGAGAAGAGGCAGGTTC
LINCPINT_0011	TCTAAGCCTATAGATCCCATCACAGAAGAAAGGCAGGC	CCAGTGCTCGTGTGAGAAGTCGTTTCCTATATTTAGCGTCCGTGTCGTTCTCCCGCGCAACAGTCTAAGCCTATAGATCCCATCACAGAAGAAAGGCAGGCCTGCAGAGAAGAGGCAGGTTC
LINCPINT_0012	AAGGATCCCGCACAGGAGACGGTAGAAGGCTTCTA	CCAGTGCTCGTGTGAGAAGTCGTTTCCTATATTTAGCGTCCGTGTCGTTCTCCCGCGCAACAGAAGGATCCCGCACAGGAGACGGTAGAAGGCTTCTACTGCAGAGAAGAGGCAGGTTC
LINCPINT_0013	TTTTCACAACTGATTCTGCAGCCTCGTGCTGTAGC	CCAGTGCTCGTGTGAGAAGTCGTTTCCTATATTTAGCGTCCGTGTCGTTCTCCCGCGCAACAGTTTTCACAACTGATTCTGCAGCCTCGTGCTGTAGCCTGCAGAGAAGAGGCAGGTTC
LINCPINT_0014	CAGGTGGAGGGCAACTGAGAAGAATGGAAACCACC	CCAGTGCTCGTGTGAGAAGTCGTTTCCTATATTTAGCGTCCGTGTCGTTCTCCCGCGCAACAGCAGGTGGAGGGCAACTGAGAAGAATGGAAACCACCCTGCAGAGAAGAGGCAGGTTC
LINCPINT_0015	ACATTCTCTCCTACCTGGTCTAACTTTACAGACGAAATGCA	CCAGTGCTCGTGTGAGAAGTCGTTTCCTATATTTAGCGTCCGTGTCGTTCTCCCGCGCAACAGACATTCTCTCCTACCTGGTCTAACTTTACAGACGAAATGCACTGCAGAGAAGAGGCAGGTTC
LINCPINT_0016	TCTTTCAGCTGCATCACAAGAGAGGAAGCCAAGGT	CCAGTGCTCGTGTGAGAAGTCGTTTCCTATATTTAGCGTCCGTGTCGTTCTCCCGCGCAACAGTCTTTCAGCTGCATCACAAGAGAGGAAGCCAAGGTCTGCAGAGAAGAGGCAGGTTC
LINCPINT_0017	TCTGAAAACTGATTGTTCAAGTAAATCCTTCAGTCGTCCCC	CCAGTGCTCGTGTGAGAAGTCGTTTCCTATATTTAGCGTCCGTGTCGTTCTCCCGCGCAACAGTCTGAAAACTGATTGTTCAAGTAAATCCTTCAGTCGTCCCCCTGCAGAGAAGAGGCAGGTTC
LINCPINT_0018	GACCTGCTAGGGAAGCTGGGAGTGCCTTCACAGTG	CCAGTGCTCGTGTGAGAAGTCGTTTCCTATATTTAGCGTCCGTGTCGTTCTCCCGCGCAACAGGACCTGCTAGGGAAGCTGGGAGTGCCTTCACAGTGCTGCAGAGAAGAGGCAGGTTC
LINCPINT_0019	TAGGGGATTACATCTCAAGACACATTTTACCCAGCAAGAGG	CCAGTGCTCGTGTGAGAAGTCGTTTCCTATATTTAGCGTCCGTGTCGTTCTCCCGCGCAACAGTAGGGGATTACATCTCAAGACACATTTTACCCAGCAAGAGGCTGCAGAGAAGAGGCAGGTTC
LINCPINT_0020	CTGCATGACTCAGCAGTCTGATGAAGAAAGCTCTGT	CCAGTGCTCGTGTGAGAAGTCGTTTCCTATATTTAGCGTCCGTGTCGTTCTCCCGCGCAACAGCTGCATGACTCAGCAGTCTGATGAAGAAAGCTCTGTCTGCAGAGAAGAGGCAGGTTC
LINCPINT_0021	TGCAATTTCTAAGTTAATGATTACAGCTCCACCGAGGAACC	CCAGTGCTCGTGTGAGAAGTCGTTTCCTATATTTAGCGTCCGTGTCGTTCTCCCGCGCAACAGTGCAATTTCTAAGTTAATGATTACAGCTCCACCGAGGAACCCTGCAGAGAAGAGGCAGGTTC
LINCPINT_0022	CATTCCCCGTGCTTACTGGCCAGTGGGGATGATGTT	CCAGTGCTCGTGTGAGAAGTCGTTTCCTATATTTAGCGTCCGTGTCGTTCTCCCGCGCAACAGCATTCCCCGTGCTTACTGGCCAGTGGGGATGATGTTCTGCAGAGAAGAGGCAGGTTC
LINCPINT_0023	GCCCAGATGTGTGGGTCGGAGCTGAATGGTGAAGA	CCAGTGCTCGTGTGAGAAGTCGTTTCCTATATTTAGCGTCCGTGTCGTTCTCCCGCGCAACAGGCCCAGATGTGTGGGTCGGAGCTGAATGGTGAAGACTGCAGAGAAGAGGCAGGTTC
LINCPINT_0024	CAATGATTTGTGATTCGCAGGTGGACTCTTTAAGCCA	CCAGTGCTCGTGTGAGAAGTCGTTTCCTATATTTAGCGTCCGTGTCGTTCTCCCGCGCAACAGCAATGATTTGTGATTCGCAGGTGGACTCTTTAAGCCACTGCAGAGAAGAGGCAGGTTC
LINCPINT_0025	GGTGCTACTGAACATGCTCTTCAGTGACTGGGAAG	CCAGTGCTCGTGTGAGAAGTCGTTTCCTATATTTAGCGTCCGTGTCGTTCTCCCGCGCAACAGGGTGCTACTGAACATGCTCTTCAGTGACTGGGAAGCTGCAGAGAAGAGGCAGGTTC
LINCPINT_0026	GATTCTTGAGAGTTGAGATTAAAATCCAAGAGGAGCTCGGC	CCAGTGCTCGTGTGAGAAGTCGTTTCCTATATTTAGCGTCCGTGTCGTTCTCCCGCGCAACAGGATTCTTGAGAGTTGAGATTAAAATCCAAGAGGAGCTCGGCCTGCAGAGAAGAGGCAGGTTC
LINCPINT_0027	AAAATCAAGCTGAGAAGTACAGATGGGAAGGAAGAGGC	CCAGTGCTCGTGTGAGAAGTCGTTTCCTATATTTAGCGTCCGTGTCGTTCTCCCGCGCAACAGAAAATCAAGCTGAGAAGTACAGATGGGAAGGAAGAGGCCTGCAGAGAAGAGGCAGGTTC
LINCPINT_0028	AGTGGGGTAAAACAACAATCAAACCAACGTGAAGCT	CCAGTGCTCGTGTGAGAAGTCGTTTCCTATATTTAGCGTCCGTGTCGTTCTCCCGCGCAACAGAGTGGGGTAAAACAACAATCAAACCAACGTGAAGCTCTGCAGAGAAGAGGCAGGTTC
LINCPINT_0029	AAAATGGGTATAGAAAACCAACGTCAGACAGGAGCTCTT	CCAGTGCTCGTGTGAGAAGTCGTTTCCTATATTTAGCGTCCGTGTCGTTCTCCCGCGCAACAGAAAATGGGTATAGAAAACCAACGTCAGACAGGAGCTCTTCTGCAGAGAAGAGGCAGGTTC
LINCPINT_0030	TTCAACAGTAACTGAAGTCTGTGTCAGATTGTGAGGAACAC	CCAGTGCTCGTGTGAGAAGTCGTTTCCTATATTTAGCGTCCGTGTCGTTCTCCCGCGCAACAGTTCAACAGTAACTGAAGTCTGTGTCAGATTGTGAGGAACACCTGCAGAGAAGAGGCAGGTTC
LINCPINT_0031	AAAAGTGGCTAGGGAAGCTGCTGGGAAGTCCTTCA	CCAGTGCTCGTGTGAGAAGTCGTTTCCTATATTTAGCGTCCGTGTCGTTCTCCCGCGCAACAGAAAAGTGGCTAGGGAAGCTGCTGGGAAGTCCTTCACTGCAGAGAAGAGGCAGGTTC
LINCPINT_0032	ATAGAGCATGCTTCTTTCATCCTCTCTGTCACTCCTTTAGA	CCAGTGCTCGTGTGAGAAGTCGTTTCCTATATTTAGCGTCCGTGTCGTTCTCCCGCGCAACAGATAGAGCATGCTTCTTTCATCCTCTCTGTCACTCCTTTAGACTGCAGAGAAGAGGCAGGTTC
LINCPINT_0033	GAATGTGGTGACTTTCTAAGCCACTGTCCCTGCAA	CCAGTGCTCGTGTGAGAAGTCGTTTCCTATATTTAGCGTCCGTGTCGTTCTCCCGCGCAACAGGAATGTGGTGACTTTCTAAGCCACTGTCCCTGCAACTGCAGAGAAGAGGCAGGTTC
LINCPINT_0034	AAAACAGAGCACTGAAAGTTTTGGTCAAGAAAACCGTACG	CCAGTGCTCGTGTGAGAAGTCGTTTCCTATATTTAGCGTCCGTGTCGTTCTCCCGCGCAACAGAAAACAGAGCACTGAAAGTTTTGGTCAAGAAAACCGTACGCTGCAGAGAAGAGGCAGGTTC
LINCPINT_0035	GGTTAGTGATGGGGTTTCTCAATTGTGAAGACCTGAGC	CCAGTGCTCGTGTGAGAAGTCGTTTCCTATATTTAGCGTCCGTGTCGTTCTCCCGCGCAACAGGGTTAGTGATGGGGTTTCTCAATTGTGAAGACCTGAGCCTGCAGAGAAGAGGCAGGTTC
LINCPINT_0036	TTGACAAATGCATTTTCAGCTTCCCAGGATACCCC	CCAGTGCTCGTGTGAGAAGTCGTTTCCTATATTTAGCGTCCGTGTCGTTCTCCCGCGCAACAGTTGACAAATGCATTTTCAGCTTCCCAGGATACCCCCTGCAGAGAAGAGGCAGGTTC
LINCPINT_0037	TGGCTCCTCAGTGAGCACTGGAAGTTTGTCCCTTC	CCAGTGCTCGTGTGAGAAGTCGTTTCCTATATTTAGCGTCCGTGTCGTTCTCCCGCGCAACAGTGGCTCCTCAGTGAGCACTGGAAGTTTGTCCCTTCCTGCAGAGAAGAGGCAGGTTC
LINCPINT_0038	TATAGCAGCCCTTGGCAGTTCCAGTCTAGGGGCAG	CCAGTGCTCGTGTGAGAAGTCGTTTCCTATATTTAGCGTCCGTGTCGTTCTCCCGCGCAACAGTATAGCAGCCCTTGGCAGTTCCAGTCTAGGGGCAGCTGCAGAGAAGAGGCAGGTTC
LINCPINT_0039	CTCTGGCGGGAAGTCACGGGTCAAGTGAGGTCTTC	CCAGTGCTCGTGTGAGAAGTCGTTTCCTATATTTAGCGTCCGTGTCGTTCTCCCGCGCAACAGCTCTGGCGGGAAGTCACGGGTCAAGTGAGGTCTTCCTGCAGAGAAGAGGCAGGTTC
LINCPINT_0040	TTAGGTGCTCAACAGTCACACTCTGGGGCCTGAAA	CCAGTGCTCGTGTGAGAAGTCGTTTCCTATATTTAGCGTCCGTGTCGTTCTCCCGCGCAACAGTTAGGTGCTCAACAGTCACACTCTGGGGCCTGAAACTGCAGAGAAGAGGCAGGTTC
LINCPINT_0041	ATCAATACCTTTTCCTTCTCTTTGCTTCTCCTACTGAGCCC	CCAGTGCTCGTGTGAGAAGTCGTTTCCTATATTTAGCGTCCGTGTCGTTCTCCCGCGCAACAGATCAATACCTTTTCCTTCTCTTTGCTTCTCCTACTGAGCCCCTGCAGAGAAGAGGCAGGTTC
LINCPINT_0042	ACGTAGCCTTTTAAAAGCCAAGTACTATCAAGTGAGCTCC	CCAGTGCTCGTGTGAGAAGTCGTTTCCTATATTTAGCGTCCGTGTCGTTCTCCCGCGCAACAGACGTAGCCTTTTAAAAGCCAAGTACTATCAAGTGAGCTCCCTGCAGAGAAGAGGCAGGTTC
LINCPINT_0043	CATTTCAAGGCACGTTTGAACTGGGAATAGAAAGACGG	CCAGTGCTCGTGTGAGAAGTCGTTTCCTATATTTAGCGTCCGTGTCGTTCTCCCGCGCAACAGCATTTCAAGGCACGTTTGAACTGGGAATAGAAAGACGGCTGCAGAGAAGAGGCAGGTTC
LINCPINT_0044	ACTAAAATAAGATTAGGCATCAGTAAATCAAGGCTGCGGGT	CCAGTGCTCGTGTGAGAAGTCGTTTCCTATATTTAGCGTCCGTGTCGTTCTCCCGCGCAACAGACTAAAATAAGATTAGGCATCAGTAAATCAAGGCTGCGGGTCTGCAGAGAAGAGGCAGGTTC
LINCPINT_0045	TCCCAACAGGAAGTTAGGAGTCTGGGGAAAGACAG	CCAGTGCTCGTGTGAGAAGTCGTTTCCTATATTTAGCGTCCGTGTCGTTCTCCCGCGCAACAGTCCCAACAGGAAGTTAGGAGTCTGGGGAAAGACAGCTGCAGAGAAGAGGCAGGTTC
LINCPINT_0046	ATATGATCTGAAACTGGGACCAGGAAATTCCAACCATTTCT	CCAGTGCTCGTGTGAGAAGTCGTTTCCTATATTTAGCGTCCGTGTCGTTCTCCCGCGCAACAGATATGATCTGAAACTGGGACCAGGAAATTCCAACCATTTCTCTGCAGAGAAGAGGCAGGTTC
LINCPINT_0047	TGATTCACCAAGTTTACAATTTACCAGGAGGATATGGGAGC	CCAGTGCTCGTGTGAGAAGTCGTTTCCTATATTTAGCGTCCGTGTCGTTCTCCCGCGCAACAGTGATTCACCAAGTTTACAATTTACCAGGAGGATATGGGAGCCTGCAGAGAAGAGGCAGGTTC
LINCPINT_0048	AAAATAGACAATGACAGAGGGTGTCAAAGGAAACCACAGG	CCAGTGCTCGTGTGAGAAGTCGTTTCCTATATTTAGCGTCCGTGTCGTTCTCCCGCGCAACAGAAAATAGACAATGACAGAGGGTGTCAAAGGAAACCACAGGCTGCAGAGAAGAGGCAGGTTC
LINCPINT_0049	CGTGAGCCAGACACAGGAGGGACATGCCACTTCTT	CCAGTGCTCGTGTGAGAAGTCGTTTCCTATATTTAGCGTCCGTGTCGTTCTCCCGCGCAACAGCGTGAGCCAGACACAGGAGGGACATGCCACTTCTTCTGCAGAGAAGAGGCAGGTTC
LINCPINT_0050	CCACGAGGGACTAACTAGCAGCAATGCTGCAGAGA	CCAGTGCTCGTGTGAGAAGTCGTTTCCTATATTTAGCGTCCGTGTCGTTCTCCCGCGCAACAGCCACGAGGGACTAACTAGCAGCAATGCTGCAGAGACTGCAGAGAAGAGGCAGGTTC
LINCPINT_0051	CACAGGTCACTTCTCAACATTCCTGGTCAAGACAGA	CCAGTGCTCGTGTGAGAAGTCGTTTCCTATATTTAGCGTCCGTGTCGTTCTCCCGCGCAACAGCACAGGTCACTTCTCAACATTCCTGGTCAAGACAGACTGCAGAGAAGAGGCAGGTTC
LINCPINT_0052	CCTCTTAAAATCATGGGTAAATATCCACCGACTGCCTCC	CCAGTGCTCGTGTGAGAAGTCGTTTCCTATATTTAGCGTCCGTGTCGTTCTCCCGCGCAACAGCCTCTTAAAATCATGGGTAAATATCCACCGACTGCCTCCCTGCAGAGAAGAGGCAGGTTC
LINCPINT_0053	CACGCTGCTGGGGAATACTGAGGAGGGGATGTGAA	CCAGTGCTCGTGTGAGAAGTCGTTTCCTATATTTAGCGTCCGTGTCGTTCTCCCGCGCAACAGCACGCTGCTGGGGAATACTGAGGAGGGGATGTGAACTGCAGAGAAGAGGCAGGTTC
LINCPINT_0054	ATGTCTGTATGTGACCCAGGACCTAACTGTGGAATG	CCAGTGCTCGTGTGAGAAGTCGTTTCCTATATTTAGCGTCCGTGTCGTTCTCCCGCGCAACAGATGTCTGTATGTGACCCAGGACCTAACTGTGGAATGCTGCAGAGAAGAGGCAGGTTC
LINCPINT_0055	GAGTCCAATTCTCAGGGACAGAGAAAGTGCTCCGG	CCAGTGCTCGTGTGAGAAGTCGTTTCCTATATTTAGCGTCCGTGTCGTTCTCCCGCGCAACAGGAGTCCAATTCTCAGGGACAGAGAAAGTGCTCCGGCTGCAGAGAAGAGGCAGGTTC
LINCPINT_0056	TGTGTCCTGCTGGTGGAGAGCACAATCGTCATTGG	CCAGTGCTCGTGTGAGAAGTCGTTTCCTATATTTAGCGTCCGTGTCGTTCTCCCGCGCAACAGTGTGTCCTGCTGGTGGAGAGCACAATCGTCATTGGCTGCAGAGAAGAGGCAGGTTC
LINCPINT_0057	AGACTGGATGAGCTCAGGGCAGGCTGATGGATTAT	CCAGTGCTCGTGTGAGAAGTCGTTTCCTATATTTAGCGTCCGTGTCGTTCTCCCGCGCAACAGAGACTGGATGAGCTCAGGGCAGGCTGATGGATTATCTGCAGAGAAGAGGCAGGTTC
LINCPINT_0058	CAGCCTGGGCAGGGGAGAAAGGGAGAACTCTAGGAA	CCAGTGCTCGTGTGAGAAGTCGTTTCCTATATTTAGCGTCCGTGTCGTTCTCCCGCGCAACAGCAGCCTGGGCAGGGGAGAAAGGGAGAACTCTAGGAACTGCAGAGAAGAGGCAGGTTC
LINCPINT_0059	GGGACGGTAAAATCATGCCAGATGTGGCAGGGGTG	CCAGTGCTCGTGTGAGAAGTCGTTTCCTATATTTAGCGTCCGTGTCGTTCTCCCGCGCAACAGGGGACGGTAAAATCATGCCAGATGTGGCAGGGGTGCTGCAGAGAAGAGGCAGGTTC
LINCPINT_0060	CCATGGTAGACATCCCACCGCCAGGGATCAGAGAT	CCAGTGCTCGTGTGAGAAGTCGTTTCCTATATTTAGCGTCCGTGTCGTTCTCCCGCGCAACAGCCATGGTAGACATCCCACCGCCAGGGATCAGAGATCTGCAGAGAAGAGGCAGGTTC
LINCPINT_0061	CCGCACACAGGGTCAAAGTTAGCTGGGATCAGGGA	CCAGTGCTCGTGTGAGAAGTCGTTTCCTATATTTAGCGTCCGTGTCGTTCTCCCGCGCAACAGCCGCACACAGGGTCAAAGTTAGCTGGGATCAGGGACTGCAGAGAAGAGGCAGGTTC
LINCPINT_0062	AAAAGAAACAGGATATGGTCTGTTCCTTTCAAGCTTCCCA	CCAGTGCTCGTGTGAGAAGTCGTTTCCTATATTTAGCGTCCGTGTCGTTCTCCCGCGCAACAGAAAAGAAACAGGATATGGTCTGTTCCTTTCAAGCTTCCCACTGCAGAGAAGAGGCAGGTTC
LINCPINT_0063	AAATGGGACATAAAGGTACCCATTTGTCTAGAGTGCAGTG	CCAGTGCTCGTGTGAGAAGTCGTTTCCTATATTTAGCGTCCGTGTCGTTCTCCCGCGCAACAGAAATGGGACATAAAGGTACCCATTTGTCTAGAGTGCAGTGCTGCAGAGAAGAGGCAGGTTC
LINCPINT_0064	TTGGCTGCAGACAGTGAACATATGAAATGATGCCC	CCAGTGCTCGTGTGAGAAGTCGTTTCCTATATTTAGCGTCCGTGTCGTTCTCCCGCGCAACAGTTGGCTGCAGACAGTGAACATATGAAATGATGCCCCTGCAGAGAAGAGGCAGGTTC
LINCPINT_0065	TTAAAATGCCCTTTGGCTCAAAACGAGTCCCCTTC	CCAGTGCTCGTGTGAGAAGTCGTTTCCTATATTTAGCGTCCGTGTCGTTCTCCCGCGCAACAGTTAAAATGCCCTTTGGCTCAAAACGAGTCCCCTTCCTGCAGAGAAGAGGCAGGTTC
LINCPINT_0066	AGAAATCAAAAGGAAGATGATCATGTCATGGGACCCCA	CCAGTGCTCGTGTGAGAAGTCGTTTCCTATATTTAGCGTCCGTGTCGTTCTCCCGCGCAACAGAGAAATCAAAAGGAAGATGATCATGTCATGGGACCCCACTGCAGAGAAGAGGCAGGTTC
LINCPINT_0067	AATTACACTCACACTGCAGGTGAAACACTGGGGTG	CCAGTGCTCGTGTGAGAAGTCGTTTCCTATATTTAGCGTCCGTGTCGTTCTCCCGCGCAACAGAATTACACTCACACTGCAGGTGAAACACTGGGGTGCTGCAGAGAAGAGGCAGGTTC
LINCPINT_0068	ACTTTCACACGCACAGCTAAGAAGGAAGCCAGTTT	CCAGTGCTCGTGTGAGAAGTCGTTTCCTATATTTAGCGTCCGTGTCGTTCTCCCGCGCAACAGACTTTCACACGCACAGCTAAGAAGGAAGCCAGTTTCTGCAGAGAAGAGGCAGGTTC
LINCPINT_0069	CCGTATGACTGCAAGTGCACAGAAAATCTAGCATGC	CCAGTGCTCGTGTGAGAAGTCGTTTCCTATATTTAGCGTCCGTGTCGTTCTCCCGCGCAACAGCCGTATGACTGCAAGTGCACAGAAAATCTAGCATGCCTGCAGAGAAGAGGCAGGTTC
LINCPINT_0070	GGACCCAGGAGCATGCAGAGCCTCTGTCCTGAATC	CCAGTGCTCGTGTGAGAAGTCGTTTCCTATATTTAGCGTCCGTGTCGTTCTCCCGCGCAACAGGGACCCAGGAGCATGCAGAGCCTCTGTCCTGAATCCTGCAGAGAAGAGGCAGGTTC
LINCPINT_0071	TGCTCCCTCTATGTAAGGAGGCCATGAATAAGGTACC	CCAGTGCTCGTGTGAGAAGTCGTTTCCTATATTTAGCGTCCGTGTCGTTCTCCCGCGCAACAGTGCTCCCTCTATGTAAGGAGGCCATGAATAAGGTACCCTGCAGAGAAGAGGCAGGTTC
LINCPINT_0072	CATTCCAAGAACAACAGCAAGGGGAGGGTTAGGAG	CCAGTGCTCGTGTGAGAAGTCGTTTCCTATATTTAGCGTCCGTGTCGTTCTCCCGCGCAACAGCATTCCAAGAACAACAGCAAGGGGAGGGTTAGGAGCTGCAGAGAAGAGGCAGGTTC
LINCPINT_0073	AAGAAGAAAACAATACCCACTGCTTTCTGTTCCATTGTCCC	CCAGTGCTCGTGTGAGAAGTCGTTTCCTATATTTAGCGTCCGTGTCGTTCTCCCGCGCAACAGAAGAAGAAAACAATACCCACTGCTTTCTGTTCCATTGTCCCCTGCAGAGAAGAGGCAGGTTC
LINCPINT_0074	AGCTTACTGTGTGATTTTCTGTTAGGAGAACTGTACCCACA	CCAGTGCTCGTGTGAGAAGTCGTTTCCTATATTTAGCGTCCGTGTCGTTCTCCCGCGCAACAGAGCTTACTGTGTGATTTTCTGTTAGGAGAACTGTACCCACACTGCAGAGAAGAGGCAGGTTC
LINCPINT_0075	TCCAAGGTAGATTTCAGTTAAACTATCACCACCACGACTCT	CCAGTGCTCGTGTGAGAAGTCGTTTCCTATATTTAGCGTCCGTGTCGTTCTCCCGCGCAACAGTCCAAGGTAGATTTCAGTTAAACTATCACCACCACGACTCTCTGCAGAGAAGAGGCAGGTTC
LINCPINT_0076	CCAATTCACTCCCGTGTAGAAAATGTGCATTTGTTTCTACG	CCAGTGCTCGTGTGAGAAGTCGTTTCCTATATTTAGCGTCCGTGTCGTTCTCCCGCGCAACAGCCAATTCACTCCCGTGTAGAAAATGTGCATTTGTTTCTACGCTGCAGAGAAGAGGCAGGTTC
LINCPINT_0077	GAGCATGTGTAGACAGCCCTAGCTCCCTGGAAGAG	CCAGTGCTCGTGTGAGAAGTCGTTTCCTATATTTAGCGTCCGTGTCGTTCTCCCGCGCAACAGGAGCATGTGTAGACAGCCCTAGCTCCCTGGAAGAGCTGCAGAGAAGAGGCAGGTTC
LINCPINT_0078	AGATCTGAGGGAAGGCCATTATGGACGCACAGTGG	CCAGTGCTCGTGTGAGAAGTCGTTTCCTATATTTAGCGTCCGTGTCGTTCTCCCGCGCAACAGAGATCTGAGGGAAGGCCATTATGGACGCACAGTGGCTGCAGAGAAGAGGCAGGTTC
LINCPINT_0079	TTAATACAGGTGTTGGGAATGAGGTCTGGGAGGTG	CCAGTGCTCGTGTGAGAAGTCGTTTCCTATATTTAGCGTCCGTGTCGTTCTCCCGCGCAACAGTTAATACAGGTGTTGGGAATGAGGTCTGGGAGGTGCTGCAGAGAAGAGGCAGGTTC
LINCPINT_0080	TTTTCCTCCACGTTGTTTCCATGGGCTTAGAAGAGG	CCAGTGCTCGTGTGAGAAGTCGTTTCCTATATTTAGCGTCCGTGTCGTTCTCCCGCGCAACAGTTTTCCTCCACGTTGTTTCCATGGGCTTAGAAGAGGCTGCAGAGAAGAGGCAGGTTC
LINCPINT_0081	AAAATGGCACTTAGTGTTACTAGGACCAAAAGACAGCTCC	CCAGTGCTCGTGTGAGAAGTCGTTTCCTATATTTAGCGTCCGTGTCGTTCTCCCGCGCAACAGAAAATGGCACTTAGTGTTACTAGGACCAAAAGACAGCTCCCTGCAGAGAAGAGGCAGGTTC
LINCPINT_0082	AAAAGCAAAGTGATCAATGACAGCTGTTTAAACACCACCT	CCAGTGCTCGTGTGAGAAGTCGTTTCCTATATTTAGCGTCCGTGTCGTTCTCCCGCGCAACAGAAAAGCAAAGTGATCAATGACAGCTGTTTAAACACCACCTCTGCAGAGAAGAGGCAGGTTC
[truncated: 258 more rows]

## Sheet: GAPDH(IDT)
Probe name	Target Sequence	Probe sequence
GAPDH_0001	GAGGCCCATGGGCCCCTCCTAGGCCTTT	GAGGCCCATGGGCCCCTCCTAGGCCTTTAATGATACGGCGACCACCGAACTGCTACAG
GAPDH_0002	AAAAGCGGGGAGAAAGTAGGGCCCGGCT	AAAAGCGGGGAGAAAGTAGGGCCCGGCTAATGATACGGCGACCACCGAACTGCTACAG
GAPDH_0003	GAACCGCGTCTACGAGCCTTGCGGGCTC	GAACCGCGTCTACGAGCCTTGCGGGCTCAATGATACGGCGACCACCGAACTGCTACAG
GAPDH_0004	CGGGATGCTAGTGCGCAGCGGGTGCATC	CGGGATGCTAGTGCGCAGCGGGTGCATCAATGATACGGCGACCACCGAACTGCTACAG
GAPDH_0005	GTGCCAAGCCGGGAGAAGCTGAGTCATG	GTGCCAAGCCGGGAGAAGCTGAGTCATGAATGATACGGCGACCACCGAACTGCTACAG
GAPDH_0006	AGAGAAGGGGTGGGCTTGCCCTGTCCAG	AGAGAAGGGGTGGGCTTGCCCTGTCCAGAATGATACGGCGACCACCGAACTGCTACAG
GAPDH_0007	CGGGAGGGGAAGCTGACTCAGCCCTGCA	CGGGAGGGGAAGCTGACTCAGCCCTGCAAATGATACGGCGACCACCGAACTGCTACAG
GAPDH_0008	GCCTGAGCAGTCCGGTGTCACTACCGCA	GCCTGAGCAGTCCGGTGTCACTACCGCAAATGATACGGCGACCACCGAACTGCTACAG
GAPDH_0009	ACTAGCGGTTTTACGGGCGCACGTAGCT	ACTAGCGGTTTTACGGGCGCACGTAGCTAATGATACGGCGACCACCGAACTGCTACAG
GAPDH_0010	GGGCAGGGTAGCTGTTCCCCGCAAGGAG	GGGCAGGGTAGCTGTTCCCCGCAAGGAGAATGATACGGCGACCACCGAACTGCTACAG
GAPDH_0011	CTGTCCGGATGCTGCGCCTGCGGTAGAG	CTGTCCGGATGCTGCGCCTGCGGTAGAGAATGATACGGCGACCACCGAACTGCTACAG
GAPDH_0012	GCCCTTCCCCTGCCAGCCTAGCGTTGAC	GCCCTTCCCCTGCCAGCCTAGCGTTGACAATGATACGGCGACCACCGAACTGCTACAG
GAPDH_0013	TGAGCTAGGCAGCAGCAAGCATTCCTGG	TGAGCTAGGCAGCAGCAAGCATTCCTGGAATGATACGGCGACCACCGAACTGCTACAG
GAPDH_0014	AAGGCAGGACCCGGGTTCATAACTGTCTGC	AAGGCAGGACCCGGGTTCATAACTGTCTGCAATGATACGGCGACCACCGAACTGCTACAG
GAPDH_0015	GAGCGGTGCTGGGCTCCGGCTCCAATTC	GAGCGGTGCTGGGCTCCGGCTCCAATTCAATGATACGGCGACCACCGAACTGCTACAG
GAPDH_0016	CAGGCCTCAAGACCTTGGGCTGGGACTG	CAGGCCTCAAGACCTTGGGCTGGGACTGAATGATACGGCGACCACCGAACTGCTACAG
GAPDH_0017	CTCAAGGTCAGCGCTCGGACCTGGCGGA	CTCAAGGTCAGCGCTCGGACCTGGCGGAAATGATACGGCGACCACCGAACTGCTACAG
GAPDH_0018	CGGCCGCCATGTTGCAACCGGGAAGGAA	CGGCCGCCATGTTGCAACCGGGAAGGAAAATGATACGGCGACCACCGAACTGCTACAG
GAPDH_0019	CCGACCCCAAAGGCCAGGCTGTAAATGT	CCGACCCCAAAGGCCAGGCTGTAAATGTAATGATACGGCGACCACCGAACTGCTACAG
GAPDH_0020	GTGGCAGTGCCCCACATGGCCGCTTCTC	GTGGCAGTGCCCCACATGGCCGCTTCTCAATGATACGGCGACCACCGAACTGCTACAG
GAPDH_0021	TGGAGAAGCGGCCAGCCTGGCACCCTAT	TGGAGAAGCGGCCAGCCTGGCACCCTATAATGATACGGCGACCACCGAACTGCTACAG
GAPDH_0022	TTCATCCAAGCGTGTAAGGGTCCCCGTCC	TTCATCCAAGCGTGTAAGGGTCCCCGTCCAATGATACGGCGACCACCGAACTGCTACAG
GAPDH_0023	CCCCGGTTTCTATAAATTGAGCCCGCAGCC	CCCCGGTTTCTATAAATTGAGCCCGCAGCCAATGATACGGCGACCACCGAACTGCTACAG
GAPDH_0024	GCCATCTGCCCGGAGCCTCCTTCCCCTA	GCCATCTGCCCGGAGCCTCCTTCCCCTAAATGATACGGCGACCACCGAACTGCTACAG
GAPDH_0025	ATGAATGGGCAGCCGTTAGGAAAGCCTGC	ATGAATGGGCAGCCGTTAGGAAAGCCTGCAATGATACGGCGACCACCGAACTGCTACAG
GAPDH_0026	GATTGGGTGTCTGGGCGCCTCGGGGAAC	GATTGGGTGTCTGGGCGCCTCGGGGAACAATGATACGGCGACCACCGAACTGCTACAG
GAPDH_0027	GGGTGTTGGGCAGCCCTGGAGCCTTCAG	GGGTGTTGGGCAGCCCTGGAGCCTTCAGAATGATACGGCGACCACCGAACTGCTACAG
GAPDH_0028	CCCTGACTTGCGCCCCGCTCCCTCTTTC	CCCTGACTTGCGCCCCGCTCCCTCTTTCAATGATACGGCGACCACCGAACTGCTACAG
GAPDH_0029	TTGACTCCCTAGTGTCCTGCTGCCCACA	TTGACTCCCTAGTGTCCTGCTGCCCACAAATGATACGGCGACCACCGAACTGCTACAG
GAPDH_0030	TCCCGCTTCGCTCTCTGCTCCTCCTGTT	TCCCGCTTCGCTCTCTGCTCCTCCTGTTAATGATACGGCGACCACCGAACTGCTACAG
GAPDH_0031	GTCCCCAGAAACAGGAGGTCCCTACTCCC	GTCCCCAGAAACAGGAGGTCCCTACTCCCAATGATACGGCGACCACCGAACTGCTACAG
GAPDH_0032	CGGTGACTAACCCTGCGCTCCTGCCTCG	CGGTGACTAACCCTGCGCTCCTGCCTCGAATGATACGGCGACCACCGAACTGCTACAG
GAPDH_0033	CTGCCCTTCTCCCCATTCCGTCTTCCGG	CTGCCCTTCTCCCCATTCCGTCTTCCGGAATGATACGGCGACCACCGAACTGCTACAG
GAPDH_0034	TTGCAGCCATGCCTTAAGCCAGGCCAGC	TTGCAGCCATGCCTTAAGCCAGGCCAGCAATGATACGGCGACCACCGAACTGCTACAG
GAPDH_0035	CCTTTCAAGGTGGGGAGGGAGGTAGAGGG	CCTTTCAAGGTGGGGAGGGAGGTAGAGGGAATGATACGGCGACCACCGAACTGCTACAG
GAPDH_0036	GTCCAGTCCTGGGAACCAGCACCGATCA	GTCCAGTCCTGGGAACCAGCACCGATCAAATGATACGGCGACCACCGAACTGCTACAG
GAPDH_0037	CCAGGTGAAGACGGGCGGAGAGAAACCC	CCAGGTGAAGACGGGCGGAGAGAAACCCAATGATACGGCGACCACCGAACTGCTACAG
GAPDH_0038	CCGAGATCCCGACCCGGACCCCTAGGTG	CCGAGATCCCGACCCGGACCCCTAGGTGAATGATACGGCGACCACCGAACTGCTACAG
GAPDH_0039	GTGGAGTCGCGTGTGGCGGGGAAGTCAG	GTGGAGTCGCGTGTGGCGGGGAAGTCAGAATGATACGGCGACCACCGAACTGCTACAG
GAPDH_0040	AAACCAGATCTCCCACCGCACCCTGGTC	AAACCAGATCTCCCACCGCACCCTGGTCAATGATACGGCGACCACCGAACTGCTACAG
GAPDH_0041	AGGAGCCTCCCCTCCTCATGCCTTCTTG	AGGAGCCTCCCCTCCTCATGCCTTCTTGAATGATACGGCGACCACCGAACTGCTACAG
GAPDH_0042	GTGATGTGGGGAGTACGCTGCAGGGCCT	GTGATGTGGGGAGTACGCTGCAGGGCCTAATGATACGGCGACCACCGAACTGCTACAG
GAPDH_0043	CCTCCCATCGGGCCAATCTCAGTCCCTT	CCTCCCATCGGGCCAATCTCAGTCCCTTAATGATACGGCGACCACCGAACTGCTACAG
GAPDH_0044	CCGGGGCCACTAGGCGCTCACTGTTCTC	CCGGGGCCACTAGGCGCTCACTGTTCTCAATGATACGGCGACCACCGAACTGCTACAG
GAPDH_0045	GGGGACGCTTTCTTTCCTTTCGCGCTCT	GGGGACGCTTTCTTTCCTTTCGCGCTCTAATGATACGGCGACCACCGAACTGCTACAG
GAPDH_0046	GTGGAGCGAGGCTAGCTGGCCCGATTTC	GTGGAGCGAGGCTAGCTGGCCCGATTTCAATGATACGGCGACCACCGAACTGCTACAG
GAPDH_0047	CCTGGGCTGGGGCTCTCTCCCATCCCTT	CCTGGGCTGGGGCTCTCTCCCATCCCTTAATGATACGGCGACCACCGAACTGCTACAG
GAPDH_0048	AAAGCTGGTGTGGGAGGAGCCACCTGGC	AAAGCTGGTGTGGGAGGAGCCACCTGGCAATGATACGGCGACCACCGAACTGCTACAG
GAPDH_0049	CACTCCTTTTGCAGACCACAGTCCATGCCA	CACTCCTTTTGCAGACCACAGTCCATGCCAAATGATACGGCGACCACCGAACTGCTACAG
GAPDH_0050	CCACACGCTCGGTGCGTGCCCAGTTGAA	CCACACGCTCGGTGCGTGCCCAGTTGAAAATGATACGGCGACCACCGAACTGCTACAG
GAPDH_0051	GCGCAGCCGAGCCACATCGCTCAGACAC	GCGCAGCCGAGCCACATCGCTCAGACACAATGATACGGCGACCACCGAACTGCTACAG
GAPDH_0052	GGGGTCACGTGTCGCAGAGGAGCCCCTC	GGGGTCACGTGTCGCAGAGGAGCCCCTCAATGATACGGCGACCACCGAACTGCTACAG
GAPDH_0053	CCCGCAGAGGTGTGGTGGCTGTGGCATG	CCCGCAGAGGTGTGGTGGCTGTGGCATGAATGATACGGCGACCACCGAACTGCTACAG
GAPDH_0054	CTCCCCACACACATGCACTTACCTGTGCT	CTCCCCACACACATGCACTTACCTGTGCTAATGATACGGCGACCACCGAACTGCTACAG
GAPDH_0055	TGATGGGCAGCCCCTTCATACCCTCACG	TGATGGGCAGCCCCTTCATACCCTCACGAATGATACGGCGACCACCGAACTGCTACAG
GAPDH_0056	AAAAGTGCAGGGTCTGGCGCCCTCTGGT	AAAAGTGCAGGGTCTGGCGCCCTCTGGTAATGATACGGCGACCACCGAACTGCTACAG
GAPDH_0057	GCTGTGTTCCAACCTTTCTCCCCGCTGT	GCTGTGTTCCAACCTTTCTCCCCGCTGTTTAATGATACGGCGACCACCGAACTGCTACAG
GAPDH_0058	CAGGGGAGGCGCCTACCGGTCTCCAGAC	CAGGGGAGGCGCCTACCGGTCTCCAGACTTAATGATACGGCGACCACCGAACTGCTACAG
GAPDH_0059	GGAAGTAGCAGACACCCACGCGTGAAGG	GGAAGTAGCAGACACCCACGCGTGAAGGTTAATGATACGGCGACCACCGAACTGCTACAG
GAPDH_0060	GGGAGGGAAGCTGGGCTTGTGTCAAGGT	GGGAGGGAAGCTGGGCTTGTGTCAAGGTTTAATGATACGGCGACCACCGAACTGCTACAG
GAPDH_0061	CCATCATCGTCCTTAGGGGAACTTGGGTAGGG	CCATCATCGTCCTTAGGGGAACTTGGGTAGGGAATGATACGGCGACCACCGAACTGCTAC
GAPDH_0062	ATCCACAGCTGGGGCCCCACAGTAGTGG	ATCCACAGCTGGGGCCCCACAGTAGTGGTTAATGATACGGCGACCACCGAACTGCTACAG
GAPDH_0063	TTAAACAGAGACCCTGAGCGCACATACACCCG	TTAAACAGAGACCCTGAGCGCACATACACCCGAATGATACGGCGACCACCGAACTGCTAC
GAPDH_0064	GCAAGGCGTGTAGCTGGGACCTAGGTCC	GCAAGGCGTGTAGCTGGGACCTAGGTCCTTAATGATACGGCGACCACCGAACTGCTACAG
GAPDH_0065	CAGGAGAGCCCCAACTGTGGTGGAAATGG	CAGGAGAGCCCCAACTGTGGTGGAAATGGTAATGATACGGCGACCACCGAACTGCTACAG
GAPDH_0066	AGACCCCTGGCTCTGCCACTGAACGGCT	AGACCCCTGGCTCTGCCACTGAACGGCTTTAATGATACGGCGACCACCGAACTGCTACAG
GAPDH_0067	CGCACACATGCATGGAGCTTCACCTTCTCT	CGCACACATGCATGGAGCTTCACCTTCTCTAATGATACGGCGACCACCGAACTGCTACAG
GAPDH_0068	CAGTTGCTTTGGGCAGTTACTCCCGGGC	CAGTTGCTTTGGGCAGTTACTCCCGGGCTTAATGATACGGCGACCACCGAACTGCTACAG
GAPDH_0069	GTCATTCTGCAGTGACCAGGAGAGCAAGAGC	GTCATTCTGCAGTGACCAGGAGAGCAAGAGCAATGATACGGCGACCACCGAACTGCTACA
GAPDH_0070	CCCCAGAATGGTAGGGCCAAGCCTAGCT	CCCCAGAATGGTAGGGCCAAGCCTAGCTTTAATGATACGGCGACCACCGAACTGCTACAG
GAPDH_0071	ATGTCGTTCTTGGCCGTGGCCAACTCCA	ATGTCGTTCTTGGCCGTGGCCAACTCCATTAATGATACGGCGACCACCGAACTGCTACAG
GAPDH_0072	AGACAAAAGTACATACCTCGGTAGAGCGCGCA	AGACAAAAGTACATACCTCGGTAGAGCGCGCAAATGATACGGCGACCACCGAACTGCTAC
GAPDH_0073	GAGACATTCTTGCTGGGGAGGGACCTGGT	GAGACATTCTTGCTGGGGAGGGACCTGGTTAATGATACGGCGACCACCGAACTGCTACAG
GAPDH_0074	TCCTGGCAGACCCAGACCTCGAAGGGAA	TCCTGGCAGACCCAGACCTCGAAGGGAATTAATGATACGGCGACCACCGAACTGCTACAG
GAPDH_0075	GAGGAGCAGGACACGGTGACTGTTCAACC	GAGGAGCAGGACACGGTGACTGTTCAACCTAATGATACGGCGACCACCGAACTGCTACAG
GAPDH_0076	TCCCACCTCCCTTCAAAACACTGTGCCC	TCCCACCTCCCTTCAAAACACTGTGCCCTTAATGATACGGCGACCACCGAACTGCTACAG
GAPDH_0077	GGGCAGGCAGGGCCATCGGGGTTAACAG	GGGCAGGCAGGGCCATCGGGGTTAACAGTTAATGATACGGCGACCACCGAACTGCTACAG
GAPDH_0078	CCAGACACCCCAGAGCCCTGGAGAAGCC	CCAGACACCCCAGAGCCCTGGAGAAGCCTTAATGATACGGCGACCACCGAACTGCTACAG
GAPDH_0079	ATGTTCTCCTCAGACTGAGGGTAGGGCCTCC	ATGTTCTCCTCAGACTGAGGGTAGGGCCTCCAATGATACGGCGACCACCGAACTGCTACA
GAPDH_0080	CGCCAGGAGGCCAACACGCCAAGAGCAG	CGCCAGGAGGCCAACACGCCAAGAGCAGTTAATGATACGGCGACCACCGAACTGCTACAG
GAPDH_0081	ATCCCGGGCACTAAGGCCTCTTTAAAGCAC	ATCCCGGGCACTAAGGCCTCTTTAAAGCACAATGATACGGCGACCACCGAACTGCTACAG
GAPDH_0082	TAACTCTCTCTGTGACCCGTGGCATACAAGCC	TAACTCTCTCTGTGACCCGTGGCATACAAGCCAATGATACGGCGACCACCGAACTGCTAC
GAPDH_0083	GGGGAAAATACAGTGCCACCAGCCCTTGT	GGGGAAAATACAGTGCCACCAGCCCTTGTTAATGATACGGCGACCACCGAACTGCTACAG
GAPDH_0084	AAGACTGAGGGAGAAAGCCTGAGGGAGGAG	AAGACTGAGGGAGAAAGCCTGAGGGAGGAGAATGATACGGCGACCACCGAACTGCTACAG
GAPDH_0085	GGGGCCCAGGCAGCCATTACTGAAGGCT	GGGGCCCAGGCAGCCATTACTGAAGGCTTTAATGATACGGCGACCACCGAACTGCTACAG
GAPDH_0086	TGGCTAACTGCTGAAAGGGGCCCAATCC	TGGCTAACTGCTGAAAGGGGCCCAATCCTTAATGATACGGCGACCACCGAACTGCTACAG
GAPDH_0087	CCGGCCTGGTGCAGAGCTGCAGCTGATG	CCGGCCTGGTGCAGAGCTGCAGCTGATGTTAATGATACGGCGACCACCGAACTGCTACAG
GAPDH_0088	AGCACGTGGACCATAGCAGGGACAAGGT	AGCACGTGGACCATAGCAGGGACAAGGTTTAATGATACGGCGACCACCGAACTGCTACAG
GAPDH_0089	TTGGAGGTGCCATTGATTCTGAGACCTGTCCT	TTGGAGGTGCCATTGATTCTGAGACCTGTCCTAATGATACGGCGACCACCGAACTGCTAC
GAPDH_0090	CCCACCCTCTGCCTCGCTGAGCTCCCTG	CCCACCCTCTGCCTCGCTGAGCTCCCTGTTAATGATACGGCGACCACCGAACTGCTACAG
GAPDH_0091	TCAGATCAGCTGCCTACACCCCAATTTCTCCA	TCAGATCAGCTGCCTACACCCCAATTTCTCCAAATGATACGGCGACCACCGAACTGCTAC
GAPDH_0092	CAACGCCCTCTGCCGCTGACAGGGACAG	CAACGCCCTCTGCCGCTGACAGGGACAGTTAATGATACGGCGACCACCGAACTGCTACAG
GAPDH_0093	TTCCCGCTCAGACGTCTTGAGTGCTACAGG	TTCCCGCTCAGACGTCTTGAGTGCTACAGGAATGATACGGCGACCACCGAACTGCTACAG
GAPDH_0094	GGGGAGGCAGGTCTCTATCTCATGGAGCT	GGGGAGGCAGGTCTCTATCTCATGGAGCTTAATGATACGGCGACCACCGAACTGCTACAG
GAPDH_0095	TTCAGAAATGTCACACGTGGAAAACACGGGGC	TTCAGAAATGTCACACGTGGAAAACACGGGGCAATGATACGGCGACCACCGAACTGCTAC
GAPDH_0096	CCTTGGAAGAACCGGAGTGCAGGGAGCT	CCTTGGAAGAACCGGAGTGCAGGGAGCTTTAATGATACGGCGACCACCGAACTGCTACAG
GAPDH_0097	AAAATAAACCAGACCAAGGCAGAAGGCAGCGA	AAAATAAACCAGACCAAGGCAGAAGGCAGCGAAATGATACGGCGACCACCGAACTGCTAC
GAPDH_0098	AAGCCCTCTCCAGCTGCGTGTGCTGCAG	AAGCCCTCTCCAGCTGCGTGTGCTGCAGTTAATGATACGGCGACCACCGAACTGCTACAG
GAPDH_0099	GTCAGATGAGACATCGCGATCGGAGTCCTCA	GTCAGATGAGACATCGCGATCGGAGTCCTCAAATGATACGGCGACCACCGAACTGCTACA
GAPDH_0100	AAGCTGGCACCACTACTTCAGAGAACAAGGC	AAGCTGGCACCACTACTTCAGAGAACAAGGCAATGATACGGCGACCACCGAACTGCTACA
GAPDH_0101	TCAGAATCAAAGAAATCCGGTCTCCCTCCCCG	TCAGAATCAAAGAAATCCGGTCTCCCTCCCCGAATGATACGGCGACCACCGAACTGCTAC
GAPDH_0102	GGGTTCTGGAACCATCACTCAGGGAGACTGG	GGGTTCTGGAACCATCACTCAGGGAGACTGGAATGATACGGCGACCACCGAACTGCTACA
GAPDH_0103	CGGGTCGCTAAGCGGGACCGCAGTGAAA	CGGGTCGCTAAGCGGGACCGCAGTGAAATTAATGATACGGCGACCACCGAACTGCTACAG
GAPDH_0104	CTTTTCCTCTCCTCGCTCCAGTCCTAGGCT	CTTTTCCTCTCCTCGCTCCAGTCCTAGGCTAATGATACGGCGACCACCGAACTGCTACAG
GAPDH_0105	ATAAGAGTGGTGAGGAAAGTCAGTGTGGGCGG	ATAAGAGTGGTGAGGAAAGTCAGTGTGGGCGGAATGATACGGCGACCACCGAACTGCTAC
GAPDH_0106	TATTCCACTCCAGTGCCTGGGCCAGTTAGC	TATTCCACTCCAGTGCCTGGGCCAGTTAGCAATGATACGGCGACCACCGAACTGCTACAG
GAPDH_0107	GGCCCATTCTGCAGCCCACACTCTGAGG	GGCCCATTCTGCAGCCCACACTCTGAGGTTAATGATACGGCGACCACCGAACTGCTACAG
GAPDH_0108	ACAAGGCTAGTACTGCCACCAGTAGTCTCTGC	ACAAGGCTAGTACTGCCACCAGTAGTCTCTGCAATGATACGGCGACCACCGAACTGCTAC
GAPDH_0109	GATGGAGCAGATCCACAGGCTCCCAGGG	GATGGAGCAGATCCACAGGCTCCCAGGGTTAATGATACGGCGACCACCGAACTGCTACAG
GAPDH_0110	TGGCCAAACATGGAAGAAGCTATTCTGTGGGC	TGGCCAAACATGGAAGAAGCTATTCTGTGGGCAATGATACGGCGACCACCGAACTGCTAC
GAPDH_0111	AGGAATCCTGAAGACGGACGGCACTCCT	AGGAATCCTGAAGACGGACGGCACTCCTTTAATGATACGGCGACCACCGAACTGCTACAG
GAPDH_0112	CCACACAGGTTCCTATGGGGCCCGGCTC	CCACACAGGTTCCTATGGGGCCCGGCTCTTAATGATACGGCGACCACCGAACTGCTACAG
GAPDH_0113	TTACAGCAGGAACAAGGTCAGGAGGTGAACGT	TTACAGCAGGAACAAGGTCAGGAGGTGAACGTAATGATACGGCGACCACCGAACTGCTAC
GAPDH_0114	GCCCCAGGGAGGCTGACAGGTGGAGGAA	GCCCCAGGGAGGCTGACAGGTGGAGGAATTAATGATACGGCGACCACCGAACTGCTACAG
GAPDH_0115	ACCCCTCATCCCCTGTACTGCGCTGGTC	ACCCCTCATCCCCTGTACTGCGCTGGTCTTAATGATACGGCGACCACCGAACTGCTACAG
GAPDH_0116	GGACAACAGGGATGGAGGAAAGGTCCCAC	GGACAACAGGGATGGAGGAAAGGTCCCACTAATGATACGGCGACCACCGAACTGCTACAG
GAPDH_0117	CTGCCTCACCCTCTGGCAGCCCGTGAGA	CTGCCTCACCCTCTGGCAGCCCGTGAGATTAATGATACGGCGACCACCGAACTGCTACAG
GAPDH_0118	GGCTCGCACTGGGCTCTGACGCTGACTG	GGCTCGCACTGGGCTCTGACGCTGACTGTTAATGATACGGCGACCACCGAACTGCTACAG
GAPDH_0119	GCATGTCAGGAGATGTCCTTGACAAGCCACC	GCATGTCAGGAGATGTCCTTGACAAGCCACCAATGATACGGCGACCACCGAACTGCTACA
GAPDH_0120	GGAGAGGCAGGGCCCAGGCAGCACAAAC	GGAGAGGCAGGGCCCAGGCAGCACAAACTTAATGATACGGCGACCACCGAACTGCTACAG
GAPDH_0121	CTGGGCTGTCCCCTCACTGCACTGTGAG	CTGGGCTGTCCCCTCACTGCACTGTGAGTTAATGATACGGCGACCACCGAACTGCTACAG
GAPDH_0122	GGATGGCGAGGGAGCGGCAGGGACTGAA	GGATGGCGAGGGAGCGGCAGGGACTGAATTAATGATACGGCGACCACCGAACTGCTACAG
GAPDH_0123	TCACATTCCTGATACGTGGACAAGGTGAGGGG	TCACATTCCTGATACGTGGACAAGGTGAGGGGAATGATACGGCGACCACCGAACTGCTAC
GAPDH_0124	GGAGGAAACAGTGAGCCGCGGTAGACGG	GGAGGAAACAGTGAGCCGCGGTAGACGGTTAATGATACGGCGACCACCGAACTGCTACAG
GAPDH_0125	TCAGTGCCAGGGACAGTCGACTGCCTCT	TCAGTGCCAGGGACAGTCGACTGCCTCTTTAATGATACGGCGACCACCGAACTGCTACAG
GAPDH_0126	CCGCAATCGCTCTGGCAGCATTTTAAAGATGG	CCGCAATCGCTCTGGCAGCATTTTAAAGATGGAATGATACGGCGACCACCGAACTGCTAC
GAPDH_0127	GAGGGTGGGGAGTACTGGTTTCCCTTGC	GAGGGTGGGGAGTACTGGTTTCCCTTGCTTAATGATACGGCGACCACCGAACTGCTACAG
GAPDH_0128	GGGGTGGGACGGGAGGAGACAGAGAGAG	GGGGTGGGACGGGAGGAGACAGAGAGAGTTAATGATACGGCGACCACCGAACTGCTACAG
GAPDH_0129	CTTTGTTTTGGGTACAAAGGGCAGGGGCC	CTTTGTTTTGGGTACAAAGGGCAGGGGCCTAATGATACGGCGACCACCGAACTGCTACAG
GAPDH_0130	GCACAAATCCAGGAAACCTCATCTACCTGGCC	GCACAAATCCAGGAAACCTCATCTACCTGGCCAATGATACGGCGACCACCGAACTGCTAC
GAPDH_0131	GCAGCTGTGAGGTCTTGAGCACGTGCTC	GCAGCTGTGAGGTCTTGAGCACGTGCTCTTAATGATACGGCGACCACCGAACTGCTACAG
GAPDH_0132	AAGAAAACCAGGTTTGATGCAGGAGCAGGACA	AAGAAAACCAGGTTTGATGCAGGAGCAGGACAAATGATACGGCGACCACCGAACTGCTAC
GAPDH_0133	GTGAGGAGCGGTGGGGAAGAACTGCCTC	GTGAGGAGCGGTGGGGAAGAACTGCCTCTTAATGATACGGCGACCACCGAACTGCTACAG
GAPDH_0134	GAAACTTCCTGGAGATGACGTTCGTGACTGCC	GAAACTTCCTGGAGATGACGTTCGTGACTGCCAATGATACGGCGACCACCGAACTGCTAC
GAPDH_0135	CTCTCTCCAAACCCACCCTGACAGGGAAATGG	CTCTCTCCAAACCCACCCTGACAGGGAAATGGAATGATACGGCGACCACCGAACTGCTAC
GAPDH_0136	ACAGCAATAAGAATAAAGTCAAGGCCGGGCGC	ACAGCAATAAGAATAAAGTCAAGGCCGGGCGCAATGATACGGCGACCACCGAACTGCTAC
GAPDH_0137	TGCTTTCTGTGCCCTCGTGTCTTATCTGAGGA	TGCTTTCTGTGCCCTCGTGTCTTATCTGAGGAAATGATACGGCGACCACCGAACTGCTAC
GAPDH_0138	TGAGTGAAGAGAACGGGGAGGATACCAGCTG	TGAGTGAAGAGAACGGGGAGGATACCAGCTGAATGATACGGCGACCACCGAACTGCTACA
GAPDH_0139	GCCCCGCCTGTGTCTTGGGAACTCAGAG	GCCCCGCCTGTGTCTTGGGAACTCAGAGTTAATGATACGGCGACCACCGAACTGCTACAG
GAPDH_0140	CATCGTGGCCAGCCCCTAAGGTCTTCAA	CATCGTGGCCAGCCCCTAAGGTCTTCAATTAATGATACGGCGACCACCGAACTGCTACAG
GAPDH_0141	CCGCCCACCACTCTGGGCCTTGGCTTTA	CCGCCCACCACTCTGGGCCTTGGCTTTATTAATGATACGGCGACCACCGAACTGCTACAG
GAPDH_0142	GGGGACTACGTATGAATCTCCCATGTGGGCC	GGGGACTACGTATGAATCTCCCATGTGGGCCAATGATACGGCGACCACCGAACTGCTACA
GAPDH_0143	AAAGAAGGAAACAGGTTACAGGGCCAGACAGC	AAAGAAGGAAACAGGTTACAGGGCCAGACAGCAATGATACGGCGACCACCGAACTGCTAC
GAPDH_0144	AAACCAAGTACCTAAAACCATGCCCAAGGCGG	AAACCAAGTACCTAAAACCATGCCCAAGGCGGAATGATACGGCGACCACCGAACTGCTAC
GAPDH_0145	TGAAGAGAGGCTGAGACGCAGAGAAGGCT	TGAAGAGAGGCTGAGACGCAGAGAAGGCTTAATGATACGGCGACCACCGAACTGCTACAG
GAPDH_0146	ACAGTCCCCACTATGCTACACTCGCTATGAGC	ACAGTCCCCACTATGCTACACTCGCTATGAGCAATGATACGGCGACCACCGAACTGCTAC
GAPDH_0147	TCCTCCTAACGGTTCCCCTAATGCAGAAGTCC	TCCTCCTAACGGTTCCCCTAATGCAGAAGTCCAATGATACGGCGACCACCGAACTGCTAC
GAPDH_0148	AGAGATGGTCAGGACAGTGACATTTGGGGTGA	AGAGATGGTCAGGACAGTGACATTTGGGGTGAAATGATACGGCGACCACCGAACTGCTAC
GAPDH_0149	CCATGCCTCTCCCAAAGTCAGAGCGTCG	CCATGCCTCTCCCAAAGTCAGAGCGTCGTTAATGATACGGCGACCACCGAACTGCTACAG
GAPDH_0150	GGAAAGGACCACCTCACCAGGCCAGGAG	GGAAAGGACCACCTCACCAGGCCAGGAGTTAATGATACGGCGACCACCGAACTGCTACAG
GAPDH_0151	GATGGCGGCTGGCTGGGTGAGAAGCCCTA	GATGGCGGCTGGCTGGGTGAGAAGCCCTATAATGATACGGCGACCACCGAACTGCTACAG
GAPDH_0152	GGGGTCCCGTCCATCCCTCCTCCCACAG	GGGGTCCCGTCCATCCCTCCTCCCACAGTTAATGATACGGCGACCACCGAACTGCTACAG
GAPDH_0153	AAAGGTTGGGGACTGCTGCCTAAAGTCATTGC	AAAGGTTGGGGACTGCTGCCTAAAGTCATTGCAATGATACGGCGACCACCGAACTGCTAC
GAPDH_0154	ATCATACTCCCTCCTAGAGACAGGGAACCCGG	ATCATACTCCCTCCTAGAGACAGGGAACCCGGAATGATACGGCGACCACCGAACTGCTAC
GAPDH_0155	GCACGGCCTGCGGACTCACAGCTGGTTG	GCACGGCCTGCGGACTCACAGCTGGTTGTTAATGATACGGCGACCACCGAACTGCTACAG
GAPDH_0156	AGCATGCGCTGCATCTCCTCGTTGATGC	AGCATGCGCTGCATCTCCTCGTTGATGCTTAATGATACGGCGACCACCGAACTGCTACAG
GAPDH_0157	TGAGGGCTGTGCTCTCCTCCTCATCCCC	TGAGGGCTGTGCTCTCCTCCTCATCCCCTTAATGATACGGCGACCACCGAACTGCTACAG
GAPDH_0158	GGGCCCCTCACTCTCCGACAGGGAGGTG	GGGCCCCTCACTCTCCGACAGGGAGGTGTTAATGATACGGCGACCACCGAACTGCTACAG
GAPDH_0159	GCAGAGACTACAGAGACGAGGCCGGGTG	GCAGAGACTACAGAGACGAGGCCGGGTGTTAATGATACGGCGACCACCGAACTGCTACAG
GAPDH_0160	CATGAGGAGAAAGGGCGGGAGCGGGAGG	CATGAGGAGAAAGGGCGGGAGCGGGAGGTTAATGATACGGCGACCACCGAACTGCTACAG
GAPDH_0161	GACAGGAACAGAAACACGGACAGTCACCAAGG	GACAGGAACAGAAACACGGACAGTCACCAAGGAATGATACGGCGACCACCGAACTGCTAC
GAPDH_0162	GGGGTCAGGGCTGCAAACCGAGAAGGCA	GGGGTCAGGGCTGCAAACCGAGAAGGCATTAATGATACGGCGACCACCGAACTGCTACAG
GAPDH_0163	AAGAAGAGCAGTCAGACAAGGAAGGAAGGGCT	AAGAAGAGCAGTCAGACAAGGAAGGAAGGGCTAATGATACGGCGACCACCGAACTGCTAC
GAPDH_0164	CGCTGGGGCTGCAGTCAGATGTGCATGA	CGCTGGGGCTGCAGTCAGATGTGCATGATTAATGATACGGCGACCACCGAACTGCTACAG
GAPDH_0165	AAAGCTTTAGGACGCAAGGAGGATGAGTGTGC	AAAGCTTTAGGACGCAAGGAGGATGAGTGTGCAATGATACGGCGACCACCGAACTGCTAC
GAPDH_0166	ACCTGAATCACATCCAGATCTGGAAAGCCGGG	ACCTGAATCACATCCAGATCTGGAAAGCCGGGAATGATACGGCGACCACCGAACTGCTAC
GAPDH_0167	GGGGAAGAGCAAGGAAAAGGGAAAGGGCA	GGGGAAGAGCAAGGAAAAGGGAAAGGGCATAATGATACGGCGACCACCGAACTGCTACAG
GAPDH_0168	AAAATCCGTGCTCAAGAGCCCAGCGGGC	AAAATCCGTGCTCAAGAGCCCAGCGGGCTTAATGATACGGCGACCACCGAACTGCTACAG
GAPDH_0169	ACCAGCTTCTTCTGTGGAGGAAGCAAGAGAGA	ACCAGCTTCTTCTGTGGAGGAAGCAAGAGAGAAATGATACGGCGACCACCGAACTGCTAC
GAPDH_0170	GGGGAAGGGAGAGACGGCGTTAGAGACA	GGGGAAGGGAGAGACGGCGTTAGAGACATTAATGATACGGCGACCACCGAACTGCTACAG
GAPDH_0171	GCTTCCACGATGCCCCTCCTGATGCTGC	GCTTCCACGATGCCCCTCCTGATGCTGCTTAATGATACGGCGACCACCGAACTGCTACAG
GAPDH_0172	GCCAGGTAAGGCTCCCCAAGCAGGAGGC	GCCAGGTAAGGCTCCCCAAGCAGGAGGCTTAATGATACGGCGACCACCGAACTGCTACAG
GAPDH_0173	GTTCCAGGCCAGCCGCCACGGAAGCATC	GTTCCAGGCCAGCCGCCACGGAAGCATCTTAATGATACGGCGACCACCGAACTGCTACAG
GAPDH_0174	CCTGCCCCACCCACCCCTGAGAGCAGAG	CCTGCCCCACCCACCCCTGAGAGCAGAGTTAATGATACGGCGACCACCGAACTGCTACAG
GAPDH_0175	GGCAGCTCCGTCCTCACCTGGAACATCT	GGCAGCTCCGTCCTCACCTGGAACATCTTTAATGATACGGCGACCACCGAACTGCTACAG
GAPDH_0176	GGATCATGTCCTCGCAGTTGCGCTGCTG	GGATCATGTCCTCGCAGTTGCGCTGCTGTTAATGATACGGCGACCACCGAACTGCTACAG
GAPDH_0177	TCGATGCGGCGGCAGATGTCCATATCCA	TCGATGCGGCGGCAGATGTCCATATCCATTAATGATACGGCGACCACCGAACTGCTACAG
GAPDH_0178	TCATGGCTTTCTCCTGGATCTTGGTGTCCAGC	TCATGGCTTTCTCCTGGATCTTGGTGTCCAGCAATGATACGGCGACCACCGAACTGCTAC
GAPDH_0179	TCCGACAGGTTCTGTCCAGGGAGCCCAG	TCCGACAGGTTCTGTCCAGGGAGCCCAGTTAATGATACGGCGACCACCGAACTGCTACAG
GAPDH_0180	GGAACAGTGAGGAGGCGCCCAGTTCTCC	GGAACAGTGAGGAGGCGCCCAGTTCTCCTTAATGATACGGCGACCACCGAACTGCTACAG
GAPDH_0181	AGACAAGGACGAATTAGGCCTGGCAAGGTCC	AGACAAGGACGAATTAGGCCTGGCAAGGTCCAATGATACGGCGACCACCGAACTGCTACA
GAPDH_0182	TCATCCTTCCCACCACATTGCACCGGTG	TCATCCTTCCCACCACATTGCACCGGTGTTAATGATACGGCGACCACCGAACTGCTACAG
GAPDH_0183	CCTCTTCTGTGGAGTCTCCCTGAGCTGACTG	CCTCTTCTGTGGAGTCTCCCTGAGCTGACTGAATGATACGGCGACCACCGAACTGCTACA
GAPDH_0184	CACCCCTCTTCCTGGGTAGCGGTGGCCT	CACCCCTCTTCCTGGGTAGCGGTGGCCTTTAATGATACGGCGACCACCGAACTGCTACAG
GAPDH_0185	CCCCACAGCACTGTGTGAATATGCTGGGC	CCCCACAGCACTGTGTGAATATGCTGGGCTAATGATACGGCGACCACCGAACTGCTACAG
GAPDH_0186	GGGCCACTGCTCCCTGGCCAAACGGAAG	GGGCCACTGCTCCCTGGCCAAACGGAAGTTAATGATACGGCGACCACCGAACTGCTACAG
GAPDH_0187	AACACTCTTCCAGCTAACACTGCATGCTGGG	AACACTCTTCCAGCTAACACTGCATGCTGGGAATGATACGGCGACCACCGAACTGCTACA
GAPDH_0188	CACTGTCCCGAGTACATGACCACCCTCACA	CACTGTCCCGAGTACATGACCACCCTCACAAATGATACGGCGACCACCGAACTGCTACAG
GAPDH_0189	ATACTCCTGCAGAGCGCACGCGTTTATTTCC	ATACTCCTGCAGAGCGCACGCGTTTATTTCCAATGATACGGCGACCACCGAACTGCTACA
GAPDH_0190	GCCAGCTGCAGAGCCTCCACCCCAGAAG	GCCAGCTGCAGAGCCTCCACCCCAGAAGTTAATGATACGGCGACCACCGAACTGCTACAG
GAPDH_0191	CTGCTCACTAACTGCTCTGCAACCCCAGG	CTGCTCACTAACTGCTCTGCAACCCCAGGTAATGATACGGCGACCACCGAACTGCTACAG
GAPDH_0192	CCCTCAGAAGCTGCGCCACCTCTGTGAC	CCCTCAGAAGCTGCGCCACCTCTGTGACTTAATGATACGGCGACCACCGAACTGCTACAG
GAPDH_0193	TATAGTCCCAGCTACAGGCATGCTGAAGCAGG	TATAGTCCCAGCTACAGGCATGCTGAAGCAGGAATGATACGGCGACCACCGAACTGCTAC
GAPDH_0194	GTTGCTTGTCTTTCTCTGGAGTTAGGGGTGGC	GTTGCTTGTCTTTCTCTGGAGTTAGGGGTGGCAATGATACGGCGACCACCGAACTGCTAC
GAPDH_0195	AAGGGAAGGAAAGCAAAGAGAAGGGGAGGAGC	AAGGGAAGGAAAGCAAAGAGAAGGGGAGGAGCAATGATACGGCGACCACCGAACTGCTAC
GAPDH_0196	CGTGGACGGGAGGCCAACAGGCCAACAC	CGTGGACGGGAGGCCAACAGGCCAACACTTAATGATACGGCGACCACCGAACTGCTACAG
GAPDH_0197	CTCACTTCGACCCTCGGGAAGCCTGGGG	CTCACTTCGACCCTCGGGAAGCCTGGGGTTAATGATACGGCGACCACCGAACTGCTACAG
GAPDH_0198	CTGCACTCACGTTACTCATGAGCCCCTTGAAG	CTGCACTCACGTTACTCATGAGCCCCTTGAAGAATGATACGGCGACCACCGAACTGCTAC
GAPDH_0199	ACCACCAGCTCAGCCTTCAACTGTTCCAC	ACCACCAGCTCAGCCTTCAACTGTTCCACTAATGATACGGCGACCACCGAACTGCTACAG
GAPDH_0200	CTTCAGTGCCAGCTCCTCCTGGCAGGCA	CTTCAGTGCCAGCTCCTCCTGGCAGGCATTAATGATACGGCGACCACCGAACTGCTACAG
GAPDH_0201	AGAAACCCTGATGTTGGTGGCACTGCCG	AGAAACCCTGATGTTGGTGGCACTGCCGTTAATGATACGGCGACCACCGAACTGCTACAG
GAPDH_0202	AGGTGGGAGGAAGATAAAGATGCCAAGGAGGG	AGGTGGGAGGAAGATAAAGATGCCAAGGAGGGAATGATACGGCGACCACCGAACTGCTAC
GAPDH_0203	GGAGACGGCAGCAGGGTCATGGGCAGAC	GGAGACGGCAGCAGGGTCATGGGCAGACTTAATGATACGGCGACCACCGAACTGCTACAG
GAPDH_0204	AGGAAGTGCTTGAGACAGTGACACCAAAGTGC	AGGAAGTGCTTGAGACAGTGACACCAAAGTGCAATGATACGGCGACCACCGAACTGCTAC
GAPDH_0205	ATGTCAGCTCAACACAGCCTCCTATACCGAGG	ATGTCAGCTCAACACAGCCTCCTATACCGAGGAATGATACGGCGACCACCGAACTGCTAC
GAPDH_0206	CATTGTGAACCGCATCTCCCCAGCTTCTCC	CATTGTGAACCGCATCTCCCCAGCTTCTCCAATGATACGGCGACCACCGAACTGCTACAG
GAPDH_0207	CCTGAACCCTACCTTACGTGAACTGTGCATGC	CCTGAACCCTACCTTACGTGAACTGTGCATGCAATGATACGGCGACCACCGAACTGCTAC
GAPDH_0208	AGGAGGATTGCTTGGATCCAGAAGATCACGGC	AGGAGGATTGCTTGGATCCAGAAGATCACGGCAATGATACGGCGACCACCGAACTGCTAC
GAPDH_0209	TGCAGTGGGCCTGGAGTGACAGAGCAAG	TGCAGTGGGCCTGGAGTGACAGAGCAAGTTAATGATACGGCGACCACCGAACTGCTACAG
GAPDH_0210	AAAAGAAACAGGTGTAGGGCTGGACACATGGC	AAAAGAAACAGGTGTAGGGCTGGACACATGGCAATGATACGGCGACCACCGAACTGCTAC
GAPDH_0211	TGTCTGTTTCCAGAGCCTGAGGTCTTCAGAGC	TGTCTGTTTCCAGAGCCTGAGGTCTTCAGAGCAATGATACGGCGACCACCGAACTGCTAC
GAPDH_0212	TAGCTGAGAGATCACTCCTCCTCCCAAGACCT	TAGCTGAGAGATCACTCCTCCTCCCAAGACCTAATGATACGGCGACCACCGAACTGCTAC
GAPDH_0213	TGGTCTCTAGGGTCCTGCAGCAGGGATG	TGGTCTCTAGGGTCCTGCAGCAGGGATGTTAATGATACGGCGACCACCGAACTGCTACAG
GAPDH_0214	CCACTGCGCCTGCAGCCCCACTCAAAAC	CCACTGCGCCTGCAGCCCCACTCAAAACTTAATGATACGGCGACCACCGAACTGCTACAG
GAPDH_0215	CCCCTGGCTTCCGCTCCTGCCCTTACCT	CCCCTGGCTTCCGCTCCTGCCCTTACCTTTAATGATACGGCGACCACCGAACTGCTACAG
GAPDH_0216	GGTCAATGGTCTCCTGATACTCCTTCTCCCGG	GGTCAATGGTCTCCTGATACTCCTTCTCCCGGAATGATACGGCGACCACCGAACTGCTAC
GAPDH_0217	AATCACCTTCTCCAGGCTATCTTCCTGCTGCT	AATCACCTTCTCCAGGCTATCTTCCTGCTGCTAATGATACGGCGACCACCGAACTGCTAC
GAPDH_0218	GGGGAGGCCAGCCAAGGAGGGATGGGAT	GGGGAGGCCAGCCAAGGAGGGATGGGATTTAATGATACGGCGACCACCGAACTGCTACAG
GAPDH_0219	GGGACGCATTCCAAAGGGCCAAGTCAGG	GGGACGCATTCCAAAGGGCCAAGTCAGGTTAATGATACGGCGACCACCGAACTGCTACAG
GAPDH_0220	TGAAGTCACAGTAGGAGAGAAGCTGCTGAGCC	TGAAGTCACAGTAGGAGAGAAGCTGCTGAGCCAATGATACGGCGACCACCGAACTGCTAC
GAPDH_0221	GCAAAAGGATAAAGGAAGAGGGGAGACGCAGG	GCAAAAGGATAAAGGAAGAGGGGAGACGCAGGAATGATACGGCGACCACCGAACTGCTAC
GAPDH_0222	TCCAGCACCCTGACTCTAGGGCCTTGGC	TCCAGCACCCTGACTCTAGGGCCTTGGCTTAATGATACGGCGACCACCGAACTGCTACAG
GAPDH_0223	GGGGAGTGGGCTTCAGGCTGGAGAGGCA	GGGGAGTGGGCTTCAGGCTGGAGAGGCATTAATGATACGGCGACCACCGAACTGCTACAG
GAPDH_0224	TGCGGTGTAACTTACACAGGGTCAAATGCACA	TGCGGTGTAACTTACACAGGGTCAAATGCACAAATGATACGGCGACCACCGAACTGCTAC
GAPDH_0225	GCCCTGAGGCCGGGAGCAGAGGTTACCT	GCCCTGAGGCCGGGAGCAGAGGTTACCTTTAATGATACGGCGACCACCGAACTGCTACAG
GAPDH_0226	CCTGGGCCTCTGCAGCTGCCATGGCATA	CCTGGGCCTCTGCAGCTGCCATGGCATATTAATGATACGGCGACCACCGAACTGCTACAG
GAPDH_0227	CCCCACAACCCTTCTGTTCCTTGCCAGT	CCCCACAACCCTTCTGTTCCTTGCCAGTTTAATGATACGGCGACCACCGAACTGCTACAG
GAPDH_0228	GCCTGAGAAATCCTCCCAAAGCAGCAGGG	GCCTGAGAAATCCTCCCAAAGCAGCAGGGTAATGATACGGCGACCACCGAACTGCTACAG
GAPDH_0229	TCTCCTCAGTCTCCTCCCAAGTCAGGCTG	TCTCCTCAGTCTCCTCCCAAGTCAGGCTGTAATGATACGGCGACCACCGAACTGCTACAG
GAPDH_0230	GCTGGTGGCCTTGGGAGGTTTCAGCCCT	GCTGGTGGCCTTGGGAGGTTTCAGCCCTTTAATGATACGGCGACCACCGAACTGCTACAG
GAPDH_0231	ATGGACATAGCTCATCCAACTGCCAAGGGAGA	ATGGACATAGCTCATCCAACTGCCAAGGGAGAAATGATACGGCGACCACCGAACTGCTAC
GAPDH_0232	CCCAAAGGGCAGCCCCACAGCAAGATGT	CCCAAAGGGCAGCCCCACAGCAAGATGTTTAATGATACGGCGACCACCGAACTGCTACAG
GAPDH_0233	ATCCACTGGTTTCACTTTCCACGGCTTCAGG	ATCCACTGGTTTCACTTTCCACGGCTTCAGGAATGATACGGCGACCACCGAACTGCTACA
GAPDH_0234	TGGCCTGATAAAATCTCACTCTCTCTGCCGGG	TGGCCTGATAAAATCTCACTCTCTCTGCCGGGAATGATACGGCGACCACCGAACTGCTAC
GAPDH_0235	CACTCTATCCAGACCAGGACATGAACCCTCCC	CACTCTATCCAGACCAGGACATGAACCCTCCCAATGATACGGCGACCACCGAACTGCTAC
GAPDH_0236	TCCCAAGGATCCACACTGTCTATACTGCCTGC	TCCCAAGGATCCACACTGTCTATACTGCCTGCAATGATACGGCGACCACCGAACTGCTAC
GAPDH_0237	GATGAGATTGACTGTCGTGGTATGGCAGTGCC	GATGAGATTGACTGTCGTGGTATGGCAGTGCCAATGATACGGCGACCACCGAACTGCTAC
GAPDH_0238	GCAAAAGGTACCGCCACAGCGCACGCTA	GCAAAAGGTACCGCCACAGCGCACGCTATTAATGATACGGCGACCACCGAACTGCTACAG
GAPDH_0239	CACCGCGCCCGGCCTCCACAAATCCTTC	CACCGCGCCCGGCCTCCACAAATCCTTCTTAATGATACGGCGACCACCGAACTGCTACAG
GAPDH_0240	AGGCTGAGTGGAAGAAACAGGAAAGTCCCAGT	AGGCTGAGTGGAAGAAACAGGAAAGTCCCAGTAATGATACGGCGACCACCGAACTGCTAC
GAPDH_0241	AAGACTAGGGAGAGATGGCAGCCCGAGATC	AAGACTAGGGAGAGATGGCAGCCCGAGATCAATGATACGGCGACCACCGAACTGCTACAG
GAPDH_0242	TCTTCTCACGAAGATGGCCGCACAAAGGC	TCTTCTCACGAAGATGGCCGCACAAAGGCTAATGATACGGCGACCACCGAACTGCTACAG
GAPDH_0243	AAAGAGGGAGACAAGAATCAGGTCAGGCAGGA	AAAGAGGGAGACAAGAATCAGGTCAGGCAGGAAATGATACGGCGACCACCGAACTGCTAC
GAPDH_0244	AAAGGACAGAAAGACAAGGGAGAGAGGGAGGG	AAAGGACAGAAAGACAAGGGAGAGAGGGAGGGAATGATACGGCGACCACCGAACTGCTAC
